# Supplementary material for: Microbiota and Metatranscriptome Changes Accompanying the Onset of Gingivitis
Source: mBio. 2018 Apr 17;9(2):e00575-18. doi: 10.1128/mBio.00575-18 (PMC5904416; doi:10.1128/mBio.00575-18)
Supplement: DATA SET S1 [file mbo002183835sd1.xlsx]

## Sheet: 3_4_15_MGI0vs2_all_DESeq2_EC
Genes significantly upregulated during gingivitis
E.C. number	baseMean	log2FoldChange	lfcSE	stat	pvalue	padj	product	Fold change
1.3.5.2	89.5669	6.99818	1.46927	4.76303	1.91e-06	9.14e-05	Dihydroorotate dehydrogenase (quinone)	127.838
3.6.3.15	7829.89	6.85959	0.952842	7.19908	6.06e-13	2.4e-10	V-type sodium ATPase catalytic subunit A	116.129
3.4.22.34	21.8252	6.85137	1.97246	3.47351	0.000513698	0.00650871	Legumain	115.47
3.2.1.85	333.227	6.62213	0.987064	6.70892	1.96e-11	6.2e-09	6-phospho-beta-galactosidase	98.5054
2.3.1.17	23.6554	6.31063	1.8714	3.37214	0.000745859	0.0083095	N-acetylaspartate synthetase	79.3759
1.1.1.344	14.3813	6.30847	2.18346	2.8892	0.00386219	0.026111	dTDP-6-deoxy-L-talose 4-dehydrogenase (NAD(P)(+))	79.2573
3.1.1.27	113.413	6.13017	0.970549	6.31619	2.68e-10	4.71e-08	4-pyridoxolactonase	70.0429
1.1.1.79	12.8249	5.82931	2.013	2.89583	0.00378155	0.0260105	Glyoxylate/hydroxypyruvate reductase A HPR2	56.8587
2.7.8.1	17.2484	5.66264	1.90788	2.96803	0.00299715	0.0223655	Choline/ethanolaminephosphotransferase 1	50.6554
3.5.99.6	1284	5.65665	0.606581	9.32547	1.1e-20	1e-17	Glucosamine-6-phosphate deaminase	50.4455
2.4.1.60	33.4958	5.57781	1.49948	3.71983	0.000199354	0.00318528	Abequosyltransferase RfbV	47.7625
3.4.19.1	529.214	5.34126	0.573659	9.31086	1.27e-20	1e-17	Acylamino-acid-releasing enzyme	40.5396
2.6.1.33	244.613	5.27361	1.00146	5.26592	1.39e-07	1.1e-05	dTDP-4-amino-4	38.6826
1.1.1.255	7.84781	5.1385	2.50953	2.0476	0.0405994	NA	Mannitol dehydrogenase (Fragment)	35.2243
1.1.1.41	448.435	5.10315	0.967648	5.27376	1.34e-07	1.1e-05	Probable isocitrate dehydrogenase [NAD] subunit alpha	34.3716
3.5.4.33	20.729	5.04119	1.63833	3.07703	0.00209077	0.0172271	tRNA(adenine(34)) deaminase	32.9267
1.2.1.12	70.6486	4.9738	1.18739	4.18886	2.8e-05	0.000821332	Glyceraldehyde-3-phosphate dehydrogenase	31.4241
3.4.11.18	17.2347	4.97269	1.72839	2.87706	0.00401394	0.0263488	Methionine aminopeptidase (Fragment)	31.3999
3.1.11.1	6.94917	4.90747	2.46993	1.98688	0.0469355	NA	Exodeoxyribonuclease	30.012
2.1.1.45	209.101	4.88299	1.04452	4.67488	2.94e-06	0.000119828	Thymidylate synthase	29.5071
4.3.1.2	160.554	4.86002	0.804656	6.03988	1.54e-09	2.44e-07	Methylaspartate ammonia-lyase	29.041
3.2.2.8	45.7485	4.80141	1.12712	4.2599	2.05e-05	0.000634416	Pyrimidine-specific ribonucleoside hydrolase RihB	27.8849
1.3.99.29	81.5308	4.73489	0.898085	5.2722	1.35e-07	1.1e-05	zeta-carotene-forming phytoene desaturase	26.6283
3.1.3.29	25.0412	4.55976	1.40439	3.24679	0.00116713	0.0113976	N-acylneuraminate-9-phosphatase	23.5844
2.1.1.213	54.7243	4.53563	1.01373	4.4742	7.67e-06	0.000264598	tRNA (guanine(10)-N2)-dimethyltransferase	23.1932
4.1.99.-	613.14	4.52293	0.607726	7.4424	9.89e-14	5.21e-11	Probable beta-eliminating lyase	22.99
2.4.2.30	117.227	4.33446	1.08075	4.0106	6.06e-05	0.00143002	Poly [ADP-ribose] polymerase 4	20.1746
2.4.1.228	56.2002	4.19964	1.24744	3.3666	0.000761002	0.00836687	Lactosylceramide 4-alpha-galactosyltransferase	18.3745
4.4.1.21	200.323	4.17188	1.09906	3.79586	0.000147132	0.00258761	S-ribosylhomocysteine lyase	18.0244
2.7.7.49	1497.04	4.1608	0.692114	6.01172	1.84e-09	2.64e-07	Probable reverse transcriptase	17.8865
2.1.1.17	286.768	4.14062	0.863397	4.79574	1.62e-06	8.06e-05	Phosphatidylethanolamine N-methyltransferase	17.6381
1.14.13.20	12.0764	4.10029	1.89521	2.16351	0.0305023	0.120637		17.1518
2.7.7.71	36.5397	4.09318	1.19454	3.42657	0.000611258	0.0072165	D-glycero-alpha-D-manno-heptose 1-phosphate guanylyltransferase	17.0675
2.7.1.100	51.1642	4.00679	1.421	2.8197	0.0048069	0.0306634	Methylthioribose kinase	16.0755
3.2.1.164	260.912	3.98796	0.860316	4.63546	3.56e-06	0.000140151	Endo-beta-1	15.867
3.1.2.29	467.582	3.91778	0.607597	6.448	1.13e-10	2.24e-08	Fluoroacetyl-CoA thioesterase	15.1137
2.7.7.72	197.776	3.91526	0.778896	5.02667	4.99e-07	2.92e-05	CCA tRNA nucleotidyltransferase 1	15.0872
4.2.1.148	13.7807	3.77407	1.82847	2.06406	0.0390118	0.141228	Bifunctional protein PaaZ	13.6807
3.5.1.106	16.471	3.75609	1.60562	2.33934	0.0193177	0.0871716	N-formylmaleamate deformylase	13.5113
5.3.2.3	303.537	3.68632	0.756008	4.87604	1.08e-06	6.12e-05	TDP-4-oxo-6-deoxy-alpha-D-glucose-3	12.8734
3.2.1.133	1323.85	3.63973	0.60783	5.98807	2.12e-09	2.8e-07	Maltogenic alpha-amylase	12.4643
1.1.1.46	12.3487	3.60382	1.6112	2.23673	0.0253041	0.10452	L-arabinose 1-dehydrogenase	12.1578
4.2.1.85	120.806	3.60023	0.94986	3.79028	0.00015048	0.00258761	2	12.1277
4.1.1.83	75.8437	3.55226	1.14867	3.0925	0.00198479	0.0166134	4-hydroxyphenylacetate decarboxylase large subunit	11.731
2.5.1.72	203.236	3.53989	0.696736	5.08068	3.76e-07	2.48e-05	Quinolinate synthase A	11.6309
1.2.7.7	2153.28	3.53225	0.6942	5.08823	3.61e-07	2.48e-05	Ketoisovalerate oxidoreductase subunit VorB	11.5695
3.2.1.17	50557.7	3.49151	0.533048	6.55009	5.75e-11	1.3e-08	Lysozyme	11.2473
2.6.1.51	1441.02	3.43177	0.522526	6.56765	5.11e-11	1.3e-08	Serine-pyruvate aminotransferase	10.7911
4.2.1.120	106.383	3.40158	0.917909	3.70579	0.000210733	0.00323669	4-hydroxybutyryl-CoA dehydratase/vinylacetyl-CoA-Delta-isomerase	10.5676
1.2.99.7	1590.07	3.39474	0.671733	5.05371	4.33e-07	2.64e-05	Aldehyde oxidoreductase	10.5177
1.5.1.25	17.4234	3.39235	1.63154	2.07924	0.0375955	0.138317	Ketimine reductase mu-crystallin	10.5002
4.1.99.14	126.452	3.35297	0.85061	3.94184	8.09e-05	0.00182738	Spore photoproduct lyase	10.2175
2.7.4.25	151.058	3.32115	0.902946	3.67812	0.000234955	0.00347383	Cytidylate kinase	9.99459
2.4.1.5	12477.6	3.25695	0.552668	5.89314	3.79e-09	4.44e-07	Glucosyltransferase-SI	9.55961
6.4.1.2	678.512	3.24718	0.610617	5.31786	1.05e-07	9.77e-06	Putative acetyl-coenzyme A carboxylase carboxyl transferase subunit beta	9.49507
1.1.1.281	83.5703	3.20316	1.02385	3.12854	0.00175679	0.0151871	GDP-6-deoxy-D-mannose reductase	9.20974
1.1.1.93	170.742	3.20309	0.923137	3.46978	0.000520876	0.00653989	Probable tartrate dehydrogenase/decarboxylase	9.20926
2.1.1.210	292.361	3.19566	0.904194	3.53427	0.000408908	0.00543607	Demethylspheroidene O-methyltransferase	9.16199
2.4.1.293	583.582	3.19545	0.624821	5.11418	3.15e-07	2.27e-05	GalNAc(5)-diNAcBac-PP-undecaprenol beta-1	9.16063
4.4.1.23	97.8078	3.17498	0.922512	3.44167	0.00057813	0.00699117	2-hydroxypropyl-CoM lyase	9.03161
1.1.1.61	50.3844	3.16159	1.08597	2.91131	0.00359918	0.0251172	NAD-dependent 4-hydroxybutyrate dehydrogenase	8.94817
1.15.1.2	1848.12	3.15903	0.558608	5.65519	1.56e-08	1.64e-06	Desulfoferrodoxin	8.93229
2.4.2.14	69.9985	3.15813	0.823324	3.83583	0.000125141	0.00247467	Amidophosphoribosyltransferase 1	8.92671
3.4.24.75	171.613	3.15798	0.832934	3.79139	0.000149804	0.00258761	Glycyl-glycine endopeptidase LytM	8.92581
3.5.2.3	230.626	3.15615	0.78013	4.04567	5.22e-05	0.00134006	Dihydroorotase	8.91445
2.4.2.12	46.3358	3.15191	1.14676	2.74854	0.00598622	0.0357366	Nicotinamide phosphoribosyltransferase	8.88833
2.7.1.1	110.187	3.06172	0.79331	3.85942	0.000113657	0.00233514	Hexokinase-2	8.34965
2.7.8.36	157.967	2.99613	0.827311	3.62153	0.000292868	0.00417403	Undecaprenyl phosphate N	7.97857
3.4.19.3	56.2005	2.92906	1.18973	2.46196	0.013818	0.066444	Pyrrolidone-carboxylate peptidase	7.61614
2.6.1.5	55.0855	2.90552	1.04382	2.78354	0.00537693	0.0332892	Tyrosine aminotransferase	7.4929
2.7.7.47	19.0528	2.90153	1.38504	2.09491	0.0361788	0.134988	Streptomycin 3''-adenylyltransferase	7.47218
2.6.1.44	51.8328	2.87232	0.9181	3.12855	0.00175671	0.0151871	Alanine--glyoxylate aminotransferase 2 homolog 2	7.32242
2.1.1.41	245.872	2.85751	0.878337	3.25332	0.00114063	0.0112387	Cycloartenol-C-24-methyltransferase 1	7.24765
3.1.1.n2	137.891	2.74891	0.829104	3.31552	0.000914715	0.00945803	Probable isoprenylcysteine alpha-carbonyl methylesterase ICMEL1	6.72211
5.4.99.58	590.108	2.70137	0.751895	3.59275	0.000327204	0.00458085	3-methylornithine synthase	6.5042
3.4.22.8	122.496	2.69908	0.753509	3.58201	0.000340963	0.00473161	Clostripain	6.49386
3.1.6.2	38.1717	2.68423	1.00914	2.65992	0.00781597	0.042785	Steryl-sulfatase	6.42737
4.2.1.82	394.198	2.68005	0.592595	4.52256	6.11e-06	0.000224775	D-galactonate dehydratase 1	6.40877
2.4.1.173	1112.64	2.64717	0.782468	3.38311	0.000716709	0.00805893	Sterol 3-beta-glucosyltransferase UGT80A2	6.26439
4.2.1.47	177.348	2.62059	0.693744	3.77746	0.000158439	0.00268102	GDP-mannose 4	6.15
2.6.1.90	195.474	2.58834	0.690677	3.74753	0.000178581	0.00297385	dTDP-3-amino-3	6.01405
3.5.3.26	21.8034	2.5813	1.25723	2.05316	0.0400569	0.143048	Uncharacterized protein YlbA	5.98478
3.4.14.4	2054.91	2.56811	0.549446	4.67399	2.95e-06	0.000119828	Dipeptidyl peptidase 3	5.93031
3.4.22.37	314.132	2.55776	0.634113	4.03361	5.49e-05	0.00135773	Gingipain R2	5.88794
2.3.1.122	2573.14	2.54574	0.503432	5.05677	4.26e-07	2.64e-05	Diacylglycerol acyltransferase/mycolyltransferase Ag85A	5.83908
2.7.1.168	688.588	2.54566	0.871772	2.9201	0.00349918	0.0249356	D-glycero-alpha-D-manno-heptose 7-phosphate kinase	5.83876
1.12.1.3	4479.69	2.54452	0.538188	4.72794	2.27e-06	9.7e-05	NADP-reducing hydrogenase subunit HndC	5.83413
3.1.3.74	753.969	2.51121	0.60787	4.13116	3.61e-05	0.00101965	Pyridoxal phosphate phosphatase YbhA	5.70097
1.17.1.5	210.505	2.50889	0.675247	3.71551	0.000202794	0.00318528	Nicotinate dehydrogenase small FeS subunit	5.69181
2.1.1.198	52.8628	2.50884	1.06829	2.34846	0.0188514	0.0859449	Ribosomal RNA small subunit methyltransferase I	5.69163
1.1.1.292	301.573	2.47609	0.680649	3.63784	0.000274939	0.00395412		5.56387
3.4.22.-	35785	2.47142	0.543193	4.54981	5.37e-06	0.000202253	Colicin V secretion/processing ATP-binding protein CvaB	5.54591
3.2.1.68	595.528	2.4213	0.54125	4.47353	7.69e-06	0.000264598	Isoamylase 3	5.35653
2.5.1.55	209.946	2.40254	0.608669	3.94721	7.91e-05	0.00182738	2-dehydro-3-deoxyphosphooctonate aldolase	5.28735
1.8.1.14	387.625	2.40122	0.60914	3.94198	8.08e-05	0.00182738	Coenzyme A disulfide reductase	5.28249
3.2.1.96	27625.5	2.39722	0.719191	3.33321	0.000858498	0.00905429	Cytosolic endo-beta-N-acetylglucosaminidase	5.26786
3.4.22.47	1556.72	2.39227	0.860576	2.77985	0.00543848	0.0333476	Lys-gingipain HG66	5.24982
3.4.21.112	41.079	2.36648	1.14173	2.07272	0.0381983	0.139506	Membrane-bound transcription factor site-1 protease	5.15683
2.8.4.3	215.212	2.3594	0.761829	3.09701	0.0019548	0.0165374	(Dimethylallyl)adenosine tRNA methylthiotransferase MiaB	5.13156
2.5.1.29	1259.83	2.33998	0.573809	4.07797	4.54e-05	0.00119786	Geranylgeranyl diphosphate synthase	5.06294
3.1.27.-	248.541	2.33791	0.637539	3.66709	0.000245325	0.00359356	Ribonuclease	5.05571
1.12.5.1	151.083	2.33338	0.67756	3.44379	0.00057362	0.00699117	Quinone-reactive Ni/Fe-hydrogenase large chain	5.03983
3.1.1.73	299.795	2.33169	0.867553	2.68767	0.00719529	0.0402224	Feruloyl esterase B	5.03396
3.4.13.9	5674.86	2.32798	0.57605	4.04127	5.32e-05	0.00134006	Xaa-Pro dipeptidase	5.02101
1.1.1.85	354.215	2.31583	0.608501	3.8058	0.000141346	0.00258761	3-isopropylmalate/3-methylmalate dehydrogenase	4.97893
4.2.1.135	78.0672	2.31171	0.977013	2.3661	0.0179765	0.0824312	UDP-N-acetyl-alpha-D-glucosamine C6 dehydratase	4.96472
3.1.1.72	592.857	2.29983	0.548397	4.19373	2.74e-05	0.000819058	Acetylxylan esterase	4.924
3.1.3.96	84.6393	2.29293	0.758148	3.02438	0.00249142	0.0194159	Probable pseudouridine-5'-monophosphatase	4.9005
1.16.3.2	4615.33	2.27593	0.507291	4.48644	7.24e-06	0.000260396	Probable ferritin-1	4.84309
5.1.3.22	269.563	2.27435	0.661666	3.43731	0.000587518	0.00699117	Putative L-ribulose-5-phosphate 3-epimerase SgbU	4.83781
3.4.24.71	2670.32	2.24961	0.560825	4.01124	6.04e-05	0.00143002	Endothelin-converting enzyme 1	4.75553
2.7.1.68	661.515	2.24849	0.595452	3.7761	0.000159302	0.00268102	Phosphatidylinositol 4-phosphate 5-kinase 1	4.75184
2.3.1.178	77.9049	2.23936	1.0361	2.16133	0.0306701	0.120998	L-2	4.72187
1.21.4.3	621.194	2.23519	0.676667	3.30323	0.000955785	0.00975518	Sarcosine reductase complex component B subunit alpha	4.70823
1.1.3.15	47.6277	2.22955	0.97863	2.27823	0.0227127	0.0974405	Peroxisomal (S)-2-hydroxy-acid oxidase GLO5	4.68987
3.5.3.11	1133.29	2.22693	0.647124	3.44127	0.000578993	0.00699117	Agmatinase	4.68136
3.5.1.29	121.297	2.20591	0.841092	2.62267	0.00872432	0.046786	Putative aminoacrylate hydrolase RutD	4.61365
1.8.1.-	4171.84	2.20015	0.587886	3.74247	0.00018222	0.00300283	Alkyl hydroperoxide reductase subunit F	4.59526
2.7.1.33	272.537	2.19771	0.659335	3.33322	0.000858472	0.00905429	Pantothenate kinase	4.5875
4.1.1.23	591.798	2.19069	0.635888	3.44508	0.000570893	0.00699117	Orotidine 5'-phosphate decarboxylase	4.56522
4.1.2.4	255.294	2.18786	0.615728	3.55329	0.00038044	0.00518842	Deoxyribose-phosphate aldolase	4.55629
2.7.1.74	626.22	2.16225	0.550371	3.92871	8.54e-05	0.00187652	Deoxyadenosine/deoxycytidine kinase	4.47611
6.3.4.15	432.492	2.14911	0.552843	3.88738	0.000101331	0.00213741	Biotin--[acetyl-CoA-carboxylase] synthetase	4.43554
2.1.1.80	405.755	2.13895	0.559082	3.82583	0.000130331	0.00254547	Chemotaxis protein methyltransferase 1	4.40442
1.11.1.22	66.0565	2.13835	0.857341	2.49416	0.0126255	0.0616469	Hydroperoxy fatty acid reductase gpx1	4.40257
1.17.1.2	7135.9	2.13279	0.517869	4.1184	3.82e-05	0.00104061	4-hydroxy-3-methylbut-2-enyl diphosphate reductase	4.38566
5.1.3.29	574.555	2.12277	0.641966	3.30667	0.000944126	0.00969875	Fucose mutarotase	4.35529
2.3.1.201	584.329	2.12116	0.639453	3.31715	0.000909407	0.00945803	UDP-2-acetamido-3-amino-2	4.35044
1.4.1.16	2772.15	2.11368	0.608566	3.47321	0.000514278	0.00650871	Meso-diaminopimelate D-dehydrogenase	4.32793
4.4.1.1	296.689	2.04258	0.67325	3.03391	0.00241405	0.0191911	Cystathionine gamma-lyase	4.11982
4.2.1.45	270.713	2.04033	0.576018	3.54213	0.000396913	0.00536681	CDP-glucose 4	4.11339
3.1.1.29	55.5919	2.0398	1.04192	1.95772	0.0502625	0.169542	Peptidyl-tRNA hydrolase	4.11188
1.5.5.-	319.609	2.01776	0.703139	2.86964	0.00410941	0.0267534	Probable electron transfer flavoprotein-quinone oxidoreductase YdiS	4.04954
4.3.1.3	1214.37	2.0087	0.543813	3.69374	0.00022098	0.00334795	Histidine ammonia-lyase	4.02421
3.1.1.61	193.933	2.00865	0.772598	2.59986	0.00932615	0.0490165	Chemotaxis response regulator protein-glutamate methylesterase of group 2 operon	4.02405
1.7.7.1	321.165	2.00838	0.617479	3.25255	0.00114376	0.0112387	Ferredoxin--nitrite reductase	4.0233
6.1.1.7	97.0858	1.99194	0.748527	2.66115	0.00778748	0.0427785	Alanine--tRNA ligase	3.97772
3.2.1.50	155.871	1.97272	0.846047	2.33169	0.0197171	0.0886148	Alpha-N-acetylglucosaminidase	3.92507
1.1.1.77	2194.39	1.9648	0.53213	3.69233	0.000222209	0.00334795	Lactaldehyde reductase	3.90358
1.5.3.17	259.514	1.95375	0.991936	1.96964	0.0488801	0.165941	Polyamine oxidase 3	3.87381
4.1.1.-	255.279	1.95138	0.662816	2.94407	0.00323928	0.023719	Mersacidin decarboxylase	3.86743
1.1.1.80	1468.11	1.93993	0.614554	3.15666	0.0015959	0.0144269	NADP-dependent isopropanol dehydrogenase	3.83688
3.1.3.2	2311.88	1.92357	0.778975	2.46936	0.0135357	0.0654845	Acid phosphatase	3.7936
2.7.8.31	1172.31	1.91399	0.516175	3.70802	0.000208888	0.00323669	UDP-glucose:undecaprenyl-phosphate glucose-1-phosphate transferase	3.76849
3.4.13.19	671.245	1.91352	0.550603	3.47531	0.000510262	0.00650871	Putative dipeptidase CPC735_014430	3.76726
1.5.1.43	2883.25	1.89462	0.566092	3.34684	0.000817389	0.00873722	Carboxynorspermidine synthase	3.71824
1.3.1.n3	700.439	1.88481	0.589199	3.19893	0.00137937	0.012857	NADPH-dependent curcumin reductase	3.69304
2.3.1.78	91.2384	1.88263	0.826908	2.27671	0.0228036	0.0975006	Heparan-alpha-glucosaminide N-acetyltransferase	3.68746
1.2.7.-	20639.2	1.87309	0.487022	3.846	0.000120062	0.00240428	Pyruvate-flavodoxin oxidoreductase	3.66315
2.8.3.12	2162.17	1.87014	0.54032	3.46117	0.000537839	0.0066997	Glutaconate CoA-transferase subunit B	3.65567
6.4.1.7	336.75	1.86171	0.593936	3.13452	0.00172136	0.0151288	2-oxoglutarate carboxylase large subunit	3.63437
1.21.4.2	8160.55	1.85645	0.577598	3.21408	0.00130864	0.0124715	Glycine reductase complex component B subunit gamma	3.62114
3.5.3.18	202.999	1.85448	0.623866	2.97256	0.00295326	0.0221424	N(G)	3.61621
1.1.1.6	3921.35	1.85201	0.508603	3.64137	0.000271193	0.00393604	Glycerol dehydrogenase	3.61003
2.3.3.13	988.097	1.82509	0.694276	2.62877	0.00856937	0.0461669	2-isopropylmalate synthase	3.5433
1.1.1.9	247.213	1.82112	0.609502	2.98789	0.00280911	0.0213654	Putative D-xylulose reductase	3.53356
2.7.8.40	1743.84	1.81998	0.584502	3.11373	0.00184741	0.0157129	UDP-N-acetylgalactosamine-undecaprenyl-phosphate N-acetylgalactosaminephosphotransferase	3.53076
2.3.2.-	2812.29	1.80792	0.549586	3.28961	0.00100327	0.0101115	Putative gamma-glutamylcyclotransferase BH1612	3.50138
4.1.2.13	32834.2	1.80313	0.509657	3.53793	0.000403278	0.00540666	Fructose-bisphosphate aldolase	3.48976
6.5.1.3	78.5641	1.79928	0.877108	2.05137	0.0402306	0.143344	tRNA ligase	3.48045
4.4.1.11	542.127	1.79135	0.605612	2.95791	0.00309729	0.0228968	Methionine gamma-lyase	3.46138
2.1.2.2	318.891	1.77157	0.597515	2.96489	0.00302788	0.0224887	Phosphoribosylglycinamide formyltransferase	3.41425
2.4.1.18	6643.34	1.76342	0.494784	3.56403	0.00036521	0.00502402	1	3.39502
3.1.30.-	1107.77	1.7345	0.575563	3.01358	0.00258187	0.0199245	Nuclease EXOG	3.32765
2.7.7.39	1562.44	1.70587	0.585694	2.91256	0.00358481	0.0251172	Glycerol-3-phosphate cytidylyltransferase	3.26225
4.99.1.3	5017.88	1.68106	0.50041	3.35936	0.000781221	0.00846501	Sirohydrochlorin cobaltochelatase	3.20663
2.4.1.292	72.4153	1.66986	0.833733	2.00287	0.0451912	0.156439	GalNAc-alpha-(1-	3.18184
1.2.1.9	3664.09	1.64688	0.502068	3.2802	0.00103735	0.0103213	NADP-dependent glyceraldehyde-3-phosphate dehydrogenase	3.13156
3.4.19.11	572.908	1.64232	0.702178	2.3389	0.0193409	0.0871716	D-gamma-glutamyl-meso-diaminopimelic acid endopeptidase CwlS	3.12168
3.5.2.-	796.628	1.60169	0.592064	2.70527	0.00682491	0.0389783	D-hydantoinase	3.03499
2.1.1.272	710.327	1.60108	0.559518	2.86154	0.00421589	0.0273024	Cobalamin biosynthesis protein CbiHC	3.03371
2.1.3.1	2359.53	1.5972	0.552322	2.89179	0.00383052	0.026111	Methylmalonyl-CoA carboxyltransferase 12S subunit	3.02556
1.3.8.1	4927.71	1.58727	0.513525	3.09093	0.00199528	0.0166134	Acyl-CoA dehydrogenase	3.0048
3.1.6.6	80.6232	1.58095	0.821739	1.92391	0.0543657	0.181449	Choline-sulfatase	2.99167
2.4.1.289	3307.13	1.56246	0.49694	3.14415	0.00166569	0.014804	N-acetylglucosaminyl-diphospho-decaprenol L-rhamnosyltransferase	2.95356
2.6.1.11	297.14	1.55672	0.601953	2.58612	0.00970624	0.0508329	Acetylornithine aminotransferase	2.94185
1.2.1.76	238.932	1.54493	0.798844	1.93396	0.0531184	0.178037	Succinate-semialdehyde dehydrogenase (acetylating)	2.9179
2.7.1.83	219.888	1.54271	0.659283	2.33999	0.0192844	0.0871716	Pseudouridine kinase	2.91342
1.1.1.271	1009.24	1.53623	0.523762	2.93307	0.00335623	0.0242634	Putative GDP-L-fucose synthase 2	2.90037
3.4.19.-	655.132	1.52588	0.559575	2.72685	0.00639416	0.037465	Gamma-DL-glutamyl hydrolase	2.87962
2.7.1.175	2412.53	1.51265	0.555345	2.7238	0.00645348	0.0376731	Maltokinase	2.85334
2.4.1.25	18680.6	1.50132	0.516279	2.90796	0.00363793	0.0252421	4-alpha-glucanotransferase	2.83102
2.7.1.66	4102.24	1.49975	0.663752	2.25951	0.0238519	0.0998246	Undecaprenol kinase	2.82794
2.8.3.8	2955.98	1.49689	0.593299	2.52299	0.0116362	0.0582546	Acetate CoA-transferase subunit beta	2.82233
1.1.1.35	425.331	1.48585	0.707324	2.10066	0.0356708	0.133723	Hydroxyacyl-coenzyme A dehydrogenase	2.80082
3.5.4.12	346.824	1.48534	0.616596	2.40894	0.0159988	0.0757788	Deoxycytidylate deaminase	2.79984
5.5.1.4	669.029	1.4781	0.531322	2.78193	0.00540373	0.0332892	Inositol-3-phosphate synthase	2.78581
1.14.15.12	655.541	1.47422	0.576933	2.55527	0.0106105	0.0541478	Biotin biosynthesis cytochrome P450	2.77833
3.5.1.91	1756.2	1.47087	0.742809	1.98015	0.047687	0.163148	N-substituted formamide deformylase	2.77189
1.4.1.3	1417.09	1.46336	0.574528	2.54706	0.0108633	0.0549648	Glutamate dehydrogenase	2.7575
1.8.4.11	219.885	1.46236	0.663633	2.20357	0.0275544	0.112639	Peptide methionine sulfoxide reductase MsrA 2	2.75559
Additional Upregulated genes not passing the 2.75-fold cutoff determined by the Power test:
E.C. number	baseMean	log2FoldChange	lfcSE	stat	pvalue	padj	product	Fold change:
5.4.2.2	27185.7	1.45295	0.484851	2.99669	0.00272925	0.0209596	Phosphomannomutase/phosphoglucomutase	2.73767
3.5.99.10	546.31	1.44717	0.570499	2.53668	0.0111909	0.0563822	Enamine/imine deaminase	2.72673
1.3.1.14	1249.1	1.44233	0.559435	2.57819	0.00993208	0.0510148	Dihydroorotate dehydrogenase B (NAD(+))	2.71759
6.4.1.1	10279.8	1.44206	0.495401	2.91089	0.00360405	0.0251172	Pyruvate carboxylase	2.71708
2.4.1.291	235.541	1.4328	0.737779	1.94204	0.0521318	0.175101	N-acetylgalactosamine-N	2.6997
2.3.1.9	5861.66	1.42773	0.507954	2.81075	0.00494262	0.0312769	Acetyl-CoA acetyltransferase	2.69024
4.2.1.-	3714.48	1.42677	0.547438	2.60627	0.00915337	0.0482688	Uncharacterized aldolase PM1278	2.68845
3.5.1.28	13195.3	1.41053	0.489634	2.88078	0.00396692	0.0263488	Probable N-acetylmuramoyl-L-alanine amidase AmiB	2.65835
4.2.1.30	616.344	1.41025	0.560025	2.5182	0.0117958	0.0588674	Glycerol dehydratase large subunit	2.65783
3.1.1.83	492.875	1.40703	0.642815	2.18886	0.028607	0.11545	Monoterpene epsilon-lactone hydrolase	2.65191
6.1.1.2	1882	1.40637	0.530689	2.65008	0.0080472	0.043748	Tryptophan--tRNA ligase	2.6507
1.1.1.157	4278.78	1.40029	0.545999	2.56464	0.0103282	0.0528776	3-hydroxybutyryl-CoA dehydrogenase	2.63955
1.1.1.27	4417.19	1.39541	0.513046	2.71986	0.00653098	0.0378462	L-lactate dehydrogenase 2	2.63064
4.1.1.70	7986.07	1.3945	0.487484	2.86061	0.00422824	0.0273024	Glutaconyl-CoA decarboxylase subunit beta	2.62898
1.97.1.-	2012.5	1.38983	0.579267	2.39928	0.0164273	0.0775762	Anaerobic ribonucleoside-triphosphate reductase-activating protein	2.62047
1.21.4.1	9519	1.37651	0.577123	2.38513	0.0170732	0.0794408	D-proline reductase subunit gamma	2.5964
2.1.1.289	197.015	1.37535	0.605926	2.26983	0.0232178	0.09821	Probable cobalt-precorrin-6Y C(5	2.59431
2.4.1.10	2764.63	1.36826	0.508777	2.68932	0.00715988	0.0402224	Levansucrase	2.58159
2.7.7.n1	3870.49	1.36176	0.494462	2.75403	0.00588655	0.0354088	Probable adenosine monophosphate-protein transferase HI_0977	2.56999
2.7.1.2	6992.45	1.33792	0.511211	2.61716	0.00886642	0.0472407	Glucokinase	2.52787
1.12.7.2	926.385	1.33243	0.527634	2.52529	0.0115602	0.058058	Iron hydrogenase 1	2.51826
2.1.1.43	150.504	1.33092	0.663418	2.00615	0.0448401	0.155906	Histone-lysine N-methyltransferase	2.51562
5.1.3.13	3480.58	1.32824	0.503727	2.63683	0.00836856	0.0453393	dTDP-4-dehydrorhamnose 3	2.51096
1.16.-.-	17070.1	1.32214	0.48589	2.72107	0.00650703	0.037846	DNA protection during starvation protein 1	2.50037
2.4.2.47	610.405	1.31747	0.568879	2.31591	0.0205634	0.0917514	Alpha-(1-	2.49229
3.1.2.2	1412.74	1.30506	0.574177	2.27292	0.0230309	0.0979785	Acyl-coenzyme A thioesterase 2	2.47094
1.7.-.-	523.792	1.2998	0.624669	2.08078	0.0374537	0.138116	NAD(P)H azoreductase	2.46195
2.3.1.19	508.151	1.2945	0.62178	2.08193	0.0373485	0.13805	Probable phosphate butyryltransferase	2.45293
3.2.1.1	4097.68	1.24336	0.537721	2.31227	0.020763	0.0917514	Alpha-amylase	2.36748
2.7.8.11	488.512	1.24143	0.540336	2.29751	0.0215898	0.0946124	CDP-diacylglycerol--inositol 3-phosphatidyltransferase	2.36432
3.4.23.36	1171.18	1.23691	0.517341	2.3909	0.016807	0.078898	Lipoprotein signal peptidase	2.35693
2.5.1.17	3017.7	1.23525	0.545357	2.26502	0.0235113	0.0989226	Cob(I)yrinic acid a	2.35421
2.1.1.13	3152.15	1.22997	0.593027	2.07406	0.0380739	0.139428	Methionine synthase	2.34563
3.4.21.26	2214.55	1.22812	0.603511	2.03495	0.0418557	0.148134	Prolyl endopeptidase	2.34261
4.1.2.40	482.233	1.2219	0.542805	2.25108	0.0243802	0.101766	Tagatose 1	2.33254
2.4.1.21	872.434	1.21041	0.532568	2.27278	0.0230392	0.0979785	Capsular glucan synthase	2.31404
6.2.1.2	325.835	1.20961	0.57542	2.10214	0.0355411	0.133554	Acyl-coenzyme A synthetase ACSM3	2.31276
4.1.3.6	5780.07	1.20959	0.509241	2.37528	0.0175355	0.0808902	Citrate lyase alpha chain	2.31272
2.7.11.-	12507.9	1.20663	0.505553	2.38676	0.0169978	0.079323	Phosphocarrier protein HPr	2.30798
1.1.1.69	739.769	1.19827	0.519617	2.30607	0.0211069	0.0930117	Gluconate 5-dehydrogenase	2.29464
3.4.16.-	2364.81	1.19493	0.580705	2.05772	0.0396171	0.142441	Putative carboxypeptidase VC_A0337	2.28934
1.3.1.20	418.277	1.19467	0.549639	2.17356	0.0297384	0.119228	Trans-1	2.28893
1.8.98.-	438.735	1.19298	0.561336	2.12525	0.033566	0.127869	Anaerobic sulfatase-maturating enzyme	2.28624
2.8.3.-	3758.59	1.18247	0.497834	2.37523	0.0175381	0.0808902	Succinyl-CoA:coenzyme A transferase	2.26965
4.2.1.20	1248.68	1.16774	0.558581	2.09054	0.0365689	0.135803	Tryptophan synthase beta chain 2	2.24659
4.2.1.17	936.97	1.16477	0.558824	2.08433	0.0371303	0.137565	2	2.24198
1.3.1.106	355.942	1.15249	0.575288	2.00333	0.0451417	0.156439	Probable cobalt-precorrin-6A reductase	2.22298
3.2.1.135	1517.52	1.15233	0.505061	2.28158	0.0225144	0.0974405	Neopullulanase	2.22273
1.4.1.2	17610.5	1.15009	0.506424	2.271	0.023147	0.098173	NAD-specific glutamate dehydrogenase	2.21928
3.7.1.12	510.527	1.13024	0.5656	1.99831	0.0456835	0.157798	Protein CbiG	2.18895
1.6.5.-	1301.19	1.12963	0.535444	2.1097	0.0348839	0.13171	NAD(P)H-quinone oxidoreductase chain 6	2.18802
1.1.1.-	16190.9	1.11257	0.494865	2.24822	0.024562	0.101987	Probable aldo-keto reductase 1	2.1623
6.3.5.3	3943.9	1.09918	0.53371	2.05951	0.0394457	0.142148	Probable phosphoribosylformylglycinamidine synthase	2.14233
6.4.1.3	7487.61	1.07678	0.504701	2.1335	0.0328834	0.127192	Propionyl-CoA carboxylase alpha chain	2.10933
1.1.1.100	12351.5	1.06887	0.507121	2.10772	0.0350553	0.132042	3-oxoacyl-[acyl-carrier-protein] reductase FabG	2.09779
2.7.1.40	31317.5	1.052	0.512059	2.05444	0.0399327	0.142927	Pyruvate kinase	2.0734
2.7.10.-	5544.24	1.04942	0.509294	2.06053	0.0393474	0.142118	Putative tyrosine-protein kinase in cps region	2.0697
1.8.1.9	10756.7	1.00087	0.495379	2.02041	0.0433409	0.15203	Thioredoxin reductase	2.0012
Genes significantly downregulated during gingivitis
E.C. number	baseMean	log2FoldChange	lfcSE	stat	pvalue	padj	product	Fold change (abs. value):
6.3.1.9	13.2101	-6.55365	2.049	-3.19847	0.0013816	0.012857	Trypanothione synthetase	93.9389
2.7.1.72	20.0926	-5.3614	1.80312	-2.97341	0.00294513	0.0221424	Streptomycin 6-kinase	41.1096
5.5.1.23	8.32518	-4.95921	2.58038	-1.92189	0.0546197	NA	Aklanonic acid methyl ester cyclase DnrD	31.1079
3.1.25.-	7.00016	-4.74871	2.28718	-2.07623	0.0378726	NA	Excinuclease cho	26.8846
1.1.1.267	59.9228	-4.71869	1.14487	-4.12161	3.76e-05	0.00104061	1-deoxy-D-xylulose 5-phosphate reductoisomerase	26.331
1.6.5.4	15.3511	-4.44022	1.65162	-2.6884	0.00717947	0.0402224	Bifunctional monodehydroascorbate reductase and carbonic anhydrase nectarin-3	21.7089
1.2.1.48	125.798	-4.22176	0.952545	-4.43208	9.33e-06	0.000314137	Aldehyde dehydrogenase	18.6584
1.1.3.-	9.30101	-4.11826	2.1448	-1.92012	0.0548433	NA	6'''-hydroxyparomomycin C oxidase	17.3668
2.4.1.102	51.8512	-3.87409	1.09881	-3.52573	0.000422322	0.00556762	Beta-1	14.6628
1.3.99.12	119.279	-3.81755	1.02766	-3.71481	0.000203359	0.00318528	2-methylacyl-CoA dehydrogenase	14.0993
2.3.3.15	17.2649	-3.7117	1.62705	-2.28125	0.0225337	0.0974405	Sulfoacetaldehyde acetyltransferase	13.1019
2.7.7.56	55.6066	-3.70313	1.09178	-3.39182	0.000694288	0.0079019	Ribonuclease PH	13.0242
5.4.99.27	108.646	-3.62923	0.985351	-3.68318	0.000230338	0.00343769	tRNA pseudouridine synthase D	12.3739
1.14.13.82	131.677	-3.60677	0.89268	-4.04038	5.34e-05	0.00134006	Vanillate O-demethylase oxygenase subunit	12.1827
2.7.1.71	15.9352	-3.60085	1.51373	-2.37879	0.0173698	0.0805835	Shikimate kinase	12.1329
3.5.1.98	644.79	-3.60041	0.611577	-5.88709	3.93e-09	4.44e-07	Histone deacetylase 5	12.1292
3.3.2.1	88.6507	-3.52759	0.900918	-3.91555	9.02e-05	0.00192828	Vibriobactin-specific isochorismatase	11.5322
2.7.8.2	32.0811	-3.51958	1.25451	-2.80555	0.00502306	0.0316593	Cholinephosphotransferase 1	11.4683
2.4.2.21	40.8326	-3.49012	0.993983	-3.51125	0.000446006	0.00583125	Nicotinate-nucleotide--dimethylbenzimidazole phosphoribosyltransferase	11.2365
5.4.4.3	1680.55	-3.45243	0.789937	-4.37052	1.24e-05	0.000400187	3-hydroxylaminophenol mutase	10.9468
4.1.3.24	82.0664	-3.45054	1.04894	-3.28955	0.00100348	0.0101115	Malyl-CoA lyase	10.9324
1.14.13.122	35.3844	-3.36138	1.30336	-2.57901	0.00990839	0.0510148	Chlorophyllide a oxygenase	10.2772
1.3.1.28	55.4498	-3.30399	0.866714	-3.81209	0.000137795	0.00258761	Vibriobactin-specific 2	9.87646
1.1.3.8	306.544	-3.30203	1.06006	-3.11495	0.00183974	0.0157129	L-gulonolactone oxidase	9.86304
3.4.13.21	73.7779	-3.2938	0.850829	-3.87128	0.000108267	0.00225366	Alpha-aspartyl dipeptidase	9.80689
4.2.1.153	282.018	-3.27159	0.635458	-5.14839	2.63e-07	1.98e-05	Hydroxyacyl-thioester dehydratase type 2	9.65707
4.2.1.10	663.531	-3.23748	0.580178	-5.58015	2.4e-08	2.38e-06	3-dehydroquinate dehydratase	9.43146
4.2.1.12	1962.24	-3.20517	0.741918	-4.32011	1.56e-05	0.000493434	Phosphogluconate dehydratase	9.22256
2.4.2.22	111.364	-3.19277	0.813471	-3.92487	8.68e-05	0.00188059	Xanthine phosphoribosyltransferase	9.14362
1.4.3.10	243.261	-3.13472	0.661252	-4.74058	2.13e-06	9.63e-05	Putrescine oxidase	8.78301
4.1.1.39	160.3	-3.11729	1.00742	-3.09434	0.00197248	0.0165982	Ribulose bisphosphate carboxylase	8.67756
2.7.7.79	45.7847	-3.04525	1.09606	-2.77837	0.00546328	0.0333703	Probable tRNA(His) guanylyltransferase	8.25492
1.14.15.7	148.228	-3.03702	0.771224	-3.93792	8.22e-05	0.00183138	Choline monooxygenase	8.20792
3.5.1.23	45.0177	-2.99726	0.985779	-3.04049	0.0023619	0.0190556	Neutral ceramidase	7.9848
3.5.4.16	792.114	-2.9663	0.640478	-4.63139	3.63e-06	0.000140151	GTP cyclohydrolase 1	7.81531
4.1.2.29	886.924	-2.96298	0.768514	-3.85547	0.000115509	0.00234276	6-phospho-5-dehydro-2-deoxy-D-gluconate aldolase	7.79732
3.5.2.12	666.579	-2.94762	0.718247	-4.10391	4.06e-05	0.00108925	6-aminohexanoate-cyclic-dimer hydrolase	7.71475
1.1.1.320	43.9078	-2.93762	0.935701	-3.13948	0.00169246	0.014958	Benzil reductase ((S)-benzoin forming)	7.66145
2.2.1.2	577.241	-2.93364	0.603187	-4.86356	1.15e-06	6.29e-05	Transaldolase	7.64035
2.6.1.92	26.5181	-2.90502	1.32388	-2.19432	0.0282122	0.114159	UDP-4-amino-4	7.49029
2.4.1.117	52.7583	-2.90409	0.898478	-3.23223	0.00122827	0.0117765	Dolichyl-phosphate beta-glucosyltransferase	7.48545
6.1.1.18	429.092	-2.89474	0.596133	-4.85587	1.2e-06	6.32e-05	Glutamine--tRNA ligase	7.4371
1.14.13.2	61.2649	-2.84094	0.844759	-3.36302	0.000770955	0.00841139	p-hydroxybenzoate hydroxylase	7.16486
3.4.17.13	351.606	-2.81502	0.672714	-4.18457	2.86e-05	0.000821808	Murein tetrapeptide carboxypeptidase	7.03728
1.14.16.5	90.7029	-2.72918	0.933376	-2.92398	0.00345582	0.0247381	Alkylglycerol monooxygenase	6.63077
3.5.1.2	68.8392	-2.65532	0.800501	-3.31707	0.000909658	0.00945803	Glutaminase	6.29986
1.11.1.8	28.9064	-2.6491	1.18737	-2.23107	0.0256766	0.105782	Thyroid peroxidase	6.27277
3.6.1.12	63.9926	-2.64769	0.818545	-3.23463	0.001218	0.0117493	dCTP pyrophosphatase 1	6.26664
2.3.3.8	65.6421	-2.61135	1.29807	-2.01171	0.0442504	0.154683	ATP-citrate synthase beta chain protein 2	6.11076
1.8.4.10	113.733	-2.58684	0.925086	-2.79632	0.00516882	0.0323204	Thioredoxin-dependent 5'-adenylylsulfate reductase	6.0078
4.1.99.18	133.318	-2.57348	0.887575	-2.89945	0.00373819	0.0258245	Cyclic pyranopterin monophosphate synthase	5.95243
3.8.1.3	48.4819	-2.57077	1.02691	-2.5034	0.0123005	0.0604329	Fluoroacetate dehalogenase	5.94127
2.5.1.32	334.429	-2.56722	0.753538	-3.40689	0.000657076	0.00764335	Phytoene synthase	5.92667
6.3.3.2	8293.31	-2.53681	0.529089	-4.79468	1.63e-06	8.06e-05	Uncharacterized protein HI_0858	5.80305
1.2.1.22	7686.61	-2.5036	0.529253	-4.73044	2.24e-06	9.7e-05	Lactaldehyde dehydrogenase	5.67098
2.4.1.46	106.18	-2.47107	0.802605	-3.07881	0.00207826	0.0172136	Probable monogalactosyldiacylglycerol synthase 2	5.54456
3.3.2.6	350.214	-2.46768	0.646401	-3.81757	0.000134771	0.00258761	Leukotriene A-4 hydrolase	5.53155
5.99.1.4	28.4964	-2.4612	1.1457	-2.14821	0.0316972	0.123815	2-hydroxychromene-2-carboxylate isomerase	5.50675
2.1.1.264	131.968	-2.43589	0.836025	-2.91366	0.00357224	0.0251172	Ribosomal RNA large subunit methyltransferase K	5.41097
4.1.2.17	127.321	-2.43091	0.714912	-3.4003	0.000673129	0.00771659	L-fuculose phosphate aldolase	5.39234
2.3.1.n4	2031	-2.4278	0.639223	-3.79805	0.000145836	0.00258761	1-acyl-sn-glycerol-3-phosphate acyltransferase	5.38073
2.4.1.15	563.232	-2.41713	0.795344	-3.03909	0.00237292	0.0190556	Alpha	5.34106
3.5.4.32	224.486	-2.40551	0.750217	-3.20642	0.00134398	0.0127316	8-oxoguanine deaminase	5.29823
3.1.3.27	1341.15	-2.40043	0.545743	-4.39847	1.09e-05	0.000359301	Phosphatidylglycerophosphatase A	5.27961
1.14.12.13	26.8383	-2.39832	1.15551	-2.07555	0.0379355	0.139244	2-halobenzoate 1	5.27188
4.2.2.1	375.408	-2.38163	0.866196	-2.74953	0.0059681	0.0357366	Hyaluronate lyase	5.21125
1.5.1.36	20954.1	-2.36263	0.49676	-4.75608	1.97e-06	9.18e-05	Uncharacterized protein YieF	5.14307
2.7.7.70	176.651	-2.35895	0.748601	-3.15115	0.00162628	0.0145355	D-beta-D-heptose 1-phosphate adenylyltransferase	5.12998
5.1.3.9	76.76	-2.35568	0.815036	-2.89028	0.00384901	0.026111	Putative N-acetylmannosamine-6-phosphate 2-epimerase	5.11836
4.1.1.21	340.669	-2.33133	0.613649	-3.79913	0.000145204	0.00258761	Phosphoribosylaminoimidazole carboxylase	5.0327
2.6.1.66	335.911	-2.32752	0.693274	-3.35729	0.000787119	0.0084709	Valine--pyruvate aminotransferase	5.01941
4.1.99.3	374.102	-2.32244	0.706758	-3.28604	0.00101606	0.0101735	Deoxyribodipyrimidine photo-lyase	5.00176
1.1.2.4	1948.45	-2.30503	0.604879	-3.81073	0.000138556	0.00258761	Probable D-lactate dehydrogenase	4.94179
5.3.1.24	111.517	-2.2984	0.837585	-2.74408	0.00606805	0.0359089	N-(5'-phosphoribosyl)anthranilate isomerase	4.91912
4.2.1.8	30.2436	-2.29732	1.15073	-1.9964	0.0458905	0.158167	Starvation-sensing protein RspA	4.91542
1.8.1.2	155.512	-2.28604	0.665088	-3.4372	0.000587753	0.00699117	Sulfite reductase [NADPH] flavoprotein alpha-component	4.87716
1.1.1.12	94.776	-2.28114	0.79274	-2.87754	0.00400786	0.0263488	L-arabinitol 4-dehydrogenase	4.86063
4.1.2.9	26.5287	-2.27682	1.16887	-1.94789	0.0514281	0.173105	Xylulose-5-phosphate phosphoketolase	4.84609
4.2.1.25	75.6204	-2.26822	0.979731	-2.31514	0.0206051	0.0917514	L-arabonate dehydratase	4.81728
2.5.1.31	138.155	-2.26814	0.760277	-2.98331	0.00285148	0.0215839	Ditrans	4.81702
4.3.1.9	315.717	-2.26258	0.741963	-3.04946	0.00229256	0.0185992	Glucosaminate ammonia-lyase	4.7985
2.7.1.95	83.7945	-2.26194	0.847564	-2.66875	0.00761331	0.0421128	Aminoglycoside 3'-phosphotransferase	4.79636
6.3.2.9	387.687	-2.2357	0.58717	-3.80759	0.000140325	0.00258761	UDP-N-acetylmuramoylalanine--D-glutamate ligase	4.70993
3.5.2.6	52436.7	-2.22406	0.529627	-4.1993	2.68e-05	0.000814544	Beta-lactamase	4.67207
3.6.1.41	201.368	-2.21691	0.703135	-3.1529	0.00161656	0.0145307	Bis(5'-nucleosyl)-tetraphosphatase	4.64898
1.1.1.36	78.8058	-2.20743	0.813333	-2.71405	0.0066466	0.0380975	Acetoacetyl-CoA reductase	4.61851
3.1.1.92	31.235	-2.20516	1.12585	-1.95867	0.0501517	0.16953	4-sulfomuconolactone hydrolase	4.61125
3.2.2.23	266.124	-2.19607	0.701636	-3.12993	0.00174849	0.0151871	Formamidopyrimidine-DNA glycosylase	4.58229
3.6.3.38	37.6144	-2.19119	1.04413	-2.09859	0.0358532	0.134089	Capsule polysaccharide export ATP-binding protein CtrD	4.56683
2.7.7.12	1134.82	-2.18895	0.543653	-4.02637	5.66e-05	0.00137862	Galactose-1-phosphate uridylyltransferase	4.55973
1.12.99.-	44.8989	-2.16129	1.03296	-2.09233	0.0364088	0.135526	F420-non-reducing hydrogenase vhu subunit A	4.47314
2.4.1.32	265.137	-2.15742	0.600164	-3.59472	0.000324741	0.00458085	Glucomannan 4-beta-mannosyltransferase 1	4.46116
1.8.2.3	110.321	-2.13954	0.803994	-2.66114	0.00778774	0.0427785	Sulfide dehydrogenase [flavocytochrome c] flavoprotein chain	4.4062
1.1.1.11	44.2303	-2.13511	0.953553	-2.23911	0.0251488	0.10415	D-arabinitol 4-dehydrogenase	4.39271
6.3.2.7	2137.91	-2.12692	0.6288	-3.38251	0.000718274	0.00805893	UDP-N-acetylmuramoyl-L-alanyl-D-glutamate--L-lysine ligase	4.36785
5.3.3.18	1036.17	-2.12629	0.788697	-2.69595	0.00701884	0.0397986	1	4.36592
1.14.13.168	98.0648	-2.12137	0.791932	-2.67872	0.00739031	0.0411672	Probable indole-3-pyruvate monooxygenase YUCCA10	4.35106
6.1.1.-	56.7031	-2.11363	1.02025	-2.07168	0.0382949	0.139506	Glutamyl-Q tRNA(Asp) synthetase	4.32778
2.1.1.79	207.655	-2.11131	0.665116	-3.17434	0.00150176	0.0137328	Cyclopropane-fatty-acyl-phospholipid synthase	4.32083
1.1.1.162	143.495	-2.10448	1.02349	-2.05618	0.0397654	0.14265	D-erythrulose reductase	4.30043
3.2.1.35	2816.61	-2.10109	0.614372	-3.41989	0.000626467	0.00734126	Hyaluronoglucosaminidase	4.29032
4.2.1.59	184.735	-2.09348	0.691963	-3.02543	0.00248284	0.0194159	3-hydroxyacyl-[acyl-carrier-protein] dehydratase FabZ	4.26777
5.4.99.19	186.488	-2.0795	0.757316	-2.74588	0.00603481	0.0358912	Ribosomal small subunit pseudouridine synthase A	4.22662
2.6.1.19	415.208	-2.04488	0.547636	-3.73402	0.000188445	0.0030734	4-aminobutyrate aminotransferase PuuE	4.1264
3.2.1.24	223.272	-2.04333	0.631077	-3.23785	0.00120436	0.011689	Alpha-mannosidase G	4.12196
6.1.1.16	197.805	-2.0413	0.636986	-3.20462	0.00135239	0.012735	Cysteine--tRNA ligase	4.11616
2.3.1.183	326.693	-2.03535	0.672658	-3.02583	0.00247955	0.0194159	Putative phosphinothricin acetyltransferase YwnH	4.09921
5.4.99.26	412.174	-2.028	0.704839	-2.87725	0.00401156	0.0263488	tRNA pseudouridine synthase C	4.07839
6.2.1.19	76.3752	-2.0237	0.952532	-2.12455	0.0336243	0.127869	Long-chain-fatty-acid--luciferin-component ligase	4.06626
1.14.13.131	161.735	-2.02309	0.666412	-3.03579	0.00239904	0.0191681	Dimethyl-sulfide monooxygenase	4.06453
1.1.99.11	603.971	-2.01861	0.760509	-2.65429	0.00794758	0.0433554	6'''-hydroxyparomomycin C oxidase	4.05193
2.7.1.85	257.292	-2.01737	0.685548	-2.94271	0.00325348	0.023719	Beta-glucoside kinase	4.04845
5.5.1.2	250.37	-1.9717	0.825122	-2.38959	0.0168672	0.0789466	3-carboxy-cis	3.9223
2.7.4.22	620.978	-1.96527	0.528764	-3.71673	0.000201816	0.00318528	Uridylate kinase	3.90487
1.3.1.98	39.684	-1.95136	1.01011	-1.93183	0.0533811	0.178539	UDP-N-acetylenolpyruvoylglucosamine reductase	3.8674
4.1.3.17	654.193	-1.94655	0.777522	-2.50353	0.0122962	0.0604329	Putative regulator of ribonuclease activity	3.85451
3.4.11.14	1205.78	-1.93456	0.712658	-2.71457	0.00663625	0.0380975	Aminopeptidase N	3.82261
2.1.1.173	293.443	-1.91318	0.69262	-2.76224	0.00574055	0.0347952	Ribosomal RNA large subunit methyltransferase L	3.7664
1.6.1.2	3306.31	-1.90213	0.501624	-3.79195	0.000149467	0.00258761	NAD(P) transhydrogenase subunit alpha	3.73766
1.6.5.3	1586.15	-1.89263	0.62013	-3.05199	0.00227328	0.0185378	NADH dehydrogenase [ubiquinone] flavoprotein 2	3.71312
3.2.1.165	136.669	-1.87995	0.719226	-2.61386	0.00895269	0.0475274	Exo-beta-D-glucosaminidase	3.68063
4.1.1.7	120.903	-1.87468	0.748782	-2.50363	0.0122926	0.0604329	Benzoylformate decarboxylase	3.66719
2.4.1.182	255.998	-1.87115	0.624845	-2.99458	0.00274823	0.0210034	Lipid-A-disaccharide synthase	3.65823
1.11.1.5	235.943	-1.86549	0.670305	-2.78305	0.00538504	0.0332892	Probable cytochrome c peroxidase	3.64392
5.4.99.21	284.905	-1.84772	0.642678	-2.87503	0.00403986	0.0264093	Ribosomal large subunit pseudouridine synthase F	3.59931
1.3.8.2	485.135	-1.83329	0.57739	-3.17513	0.0014977	0.0137328	Dehydrosqualene desaturase	3.56348
1.8.1.7	3409.03	-1.83213	0.527245	-3.47491	0.000511019	0.00650871	Glutathione reductase	3.56063
1.13.11.79	291.4	-1.82652	0.665821	-2.74326	0.00608318	0.0359089		3.54681
1.1.1.300	186.775	-1.81121	0.847424	-2.13732	0.0325722	0.126297	Retinol dehydrogenase 8	3.50937
1.14.13.-	963.552	-1.8043	0.577928	-3.12201	0.00179623	0.0154436	2-octaprenyl-3-methyl-6-methoxy-1	3.49259
4.1.1.17	792.711	-1.79457	0.527362	-3.40291	0.000666716	0.00769887	Lysine/ornithine decarboxylase	3.46911
1.1.1.137	666.71	-1.77764	0.528054	-3.36639	0.000761587	0.00836687	Putative ribitol-5-phosphate dehydrogenase	3.42864
1.2.1.83	43.0854	-1.7706	0.921582	-1.92126	0.0546988	0.181793	3-succinoylsemialdehyde-pyridine dehydrogenase	3.41196
2.4.1.248	354.914	-1.72904	0.639615	-2.70325	0.00686649	0.0390747	Cycloisomaltooligosaccharide glucanotransferase	3.31507
2.4.1.8	1303.84	-1.71713	0.569015	-3.01772	0.00254681	0.0197503	Maltose phosphorylase	3.28781
2.1.2.9	159.501	-1.71092	0.720756	-2.37379	0.0176066	0.0809697	Methionyl-tRNA formyltransferase	3.2737
2.1.1.100	138.418	-1.70488	0.736473	-2.31492	0.0206173	0.0917514	Protein-S-isoprenylcysteine O-methyltransferase	3.26001
4.2.1.75	903.462	-1.68728	0.52955	-3.18625	0.00144131	0.0133342	Uroporphyrinogen-III synthase	3.22049
3.5.1.87	598.621	-1.68402	0.574681	-2.93035	0.00338581	0.024347	N-carbamoyl-L-amino acid hydrolase	3.21321
1.10.2.2	2166.18	-1.67101	0.573092	-2.91577	0.00354808	0.0251172	Ubiquinol-cytochrome c reductase iron-sulfur subunit	3.18437
1.2.1.16	703.301	-1.65386	0.523414	-3.15977	0.00157896	0.0143559	Succinate-semialdehyde dehydrogenase	3.14675
4.2.1.43	163.884	-1.65371	0.658726	-2.51046	0.0120573	0.0597952	L-2-keto-3-deoxyarabonate dehydratase	3.14641
2.7.1.15	5265.63	-1.64133	0.644496	-2.5467	0.0108748	0.0549648	Ribokinase	3.11954
2.1.1.107	922.254	-1.64081	0.577042	-2.84349	0.00446225	0.0285801	S-adenosyl-L-methionine-dependent uroporphyrinogen III methyltransferase	3.11842
1.14.14.-	521.105	-1.63992	0.592751	-2.76663	0.00566397	0.0344631	Tryptophan 2-halogenase	3.11649
3.1.4.4	94.4913	-1.63476	0.743941	-2.19743	0.0279901	0.114125	Phospholipase D C	3.10535
3.5.3.6	144.421	-1.63461	0.654246	-2.49847	0.0124732	0.0610916	Arginine deiminase	3.10504
1.11.1.-	19951.5	-1.61532	0.558415	-2.89269	0.00381963	0.026111	Probable thiol peroxidase	3.0638
3.1.2.12	469.386	-1.61112	0.648713	-2.48357	0.0130073	0.0633154	S-formylglutathione hydrolase	3.0549
1.1.1.81	713.818	-1.58879	0.582205	-2.72893	0.00635406	0.0373685	Putative hydroxypyruvate reductase	3.00798
3.2.1.37	1075.33	-1.58691	0.538111	-2.94903	0.00318773	0.0234558	Beta-xylosidase	3.00404
1.1.1.219	407.984	-1.58286	0.694853	-2.27798	0.0227279	0.0974405	Putative dihydroflavonol-4-reductase	2.99563
1.1.1.34	1466.35	-1.57901	0.53839	-2.93283	0.00335885	0.0242634	3-hydroxy-3-methylglutaryl-coenzyme A reductase	2.98765
2.7.1.177	594.301	-1.57377	0.584829	-2.691	0.00712386	0.0402224	L-threonine kinase	2.97683
6.6.1.2	200.453	-1.56724	0.607808	-2.57852	0.00992247	0.0510148	Aerobic cobaltochelatase subunit CobT	2.96338
1.14.14.10	92.6336	-1.56557	0.731898	-2.13905	0.0324312	0.126059	Nitrilotriacetate monooxygenase component A	2.95995
1.16.3.1	9986.74	-1.56387	0.676178	-2.31281	0.0207331	0.0917514	Bacterioferritin	2.95646
5.3.3.6	367.085	-1.56101	0.55797	-2.79766	0.00514744	0.0323145	3-methylitaconate isomerase	2.95061
1.14.14.3	190.058	-1.5609	0.684008	-2.28199	0.0224898	0.0974405	Alkanal monooxygenase alpha chain	2.95038
3.1.1.47	192.343	-1.55909	0.612143	-2.54694	0.0108672	0.0549648	Platelet-activating factor acetylhydrolase	2.94668
3.1.13.1	1588.3	-1.55703	0.513942	-3.02959	0.00244888	0.0193706	Ribonuclease R	2.94248
2.4.2.-	2998	-1.55674	0.540005	-2.88282	0.00394134	0.0263144	Putative pyrophosphorylase ModD	2.94188
6.1.1.20	1589.1	-1.55315	0.508547	-3.05409	0.00225741	0.0185038	Phenylalanine--tRNA ligase beta subunit	2.93457
6.5.1.1	160.964	-1.5528	0.663745	-2.33945	0.019312	0.0871716	DNA ligase	2.93386
1.2.4.2	6435.32	-1.55002	0.600556	-2.58097	0.00985224	0.0510148	2-oxoglutarate dehydrogenase E1 component	2.92821
1.5.5.1	464.602	-1.54273	0.622756	-2.47726	0.0132395	0.0642481	Probable electron transfer flavoprotein-ubiquinone oxidoreductase	2.91345
1.13.11.24	203.256	-1.53619	0.62391	-2.46219	0.013809	0.066444	Putative quercetin 2	2.90027
4.1.99.12	512.764	-1.53487	0.586485	-2.61707	0.00886883	0.0472407	3	2.89763
2.4.1.7	639.755	-1.51685	0.526182	-2.88275	0.00394217	0.0263144	Sucrose phosphorylase	2.86166
1.2.1.11	241.813	-1.51129	0.709431	-2.13029	0.033148	0.127297	Aspartate-semialdehyde dehydrogenase	2.85065
2.5.1.94	211.741	-1.50479	0.664074	-2.266	0.0234514	0.0989226	Adenosyl-chloride synthase	2.83784
1.1.1.306	106.743	-1.49609	0.702268	-2.13038	0.0331406	0.127297	S-(hydroxymethyl)mycothiol dehydrogenase	2.82078
3.1.1.32	870.471	-1.49313	0.559225	-2.67	0.00758509	0.0421039	Putative phospholipase A1	2.81499
2.3.1.168	967.531	-1.49196	0.56764	-2.62836	0.00857968	0.0461669	Lipoamide acyltransferase component of branched-chain alpha-keto acid dehydrogenase complex	2.81272
6.3.2.29	125.695	-1.48447	0.676075	-2.19572	0.0281123	0.114159	Cyanophycin synthetase	2.79814
2.7.9.2	5100.44	-1.47861	0.531553	-2.78167	0.00540792	0.0332892	Phosphoenolpyruvate synthase	2.7868
1.1.99.33	683.256	-1.47454	0.607182	-2.42849	0.0151617	0.0722466	Formate dehydrogenase H	2.77894
3.2.2.n1	885.212	-1.47408	0.516262	-2.85529	0.00429974	0.0276512	Cytokinin riboside 5'-monophosphate phosphoribohydrolase LOG7	2.77806
3.2.2.20	373.082	-1.47197	0.564412	-2.60797	0.00910797	0.04819	DNA-3-methyladenine glycosylase	2.77401
3.2.1.170	22877	-1.46481	0.507607	-2.88572	0.00390518	0.0262894	Mannosylglycerate hydrolase	2.76027
1.1.99.28	210.022	-1.46326	0.610975	-2.39496	0.0166223	0.0782633	Glucose--fructose oxidoreductase	2.75731
Additional Downregulated genes not passing the 2.75-fold cutoff determined by the Power test:
E.C. number	baseMean	log2FoldChange	lfcSE	stat	pvalue	padj	product	Fold change (abs. value):
4.1.3.27	5840.58	-1.45333	0.526399	-2.76089	0.00576441	0.0348064	Anthranilate synthase component 1	2.73839
5.3.2.-	18646.6	-1.45013	0.615935	-2.35436	0.0185545	0.084836	Probable tautomerase YusQ	2.73234
1.3.99.22	2145.03	-1.43898	0.645303	-2.22993	0.0257524	0.105819	Oxygen-independent coproporphyrinogen-III oxidase	2.71129
2.4.2.3	3053.42	-1.43575	0.510798	-2.8108	0.0049418	0.0312769	Uridine phosphorylase	2.70523
5.4.3.6	244.543	-1.41668	0.629714	-2.24972	0.024467	0.10186	Tyrosine 2	2.6697
2.7.7.75	1213.18	-1.41381	0.585174	-2.41605	0.0156899	0.074539	Molybdopterin adenylyltransferase	2.6644
6.5.1.-	857.087	-1.4017	0.543011	-2.58136	0.00984133	0.0510148	RNA-splicing ligase RtcB	2.64213
1.2.3.3	3072.59	-1.36483	0.603784	-2.26045	0.0237931	0.0998246	Pyruvate oxidase	2.57545
1.3.8.8	197.193	-1.36418	0.695105	-1.96255	0.0496987	0.168358	Long-chain specific acyl-CoA dehydrogenase	2.57429
1.18.1.2	1278.07	-1.34152	0.51895	-2.58507	0.00973601	0.0508329	Ferredoxin--NADP reductase	2.53418
4.2.2.n1	5604.72	-1.34112	0.493609	-2.71696	0.00658847	0.03804	Membrane-bound lytic murein transglycosylase B	2.53347
3.6.1.11	962.488	-1.33216	0.5296	-2.51541	0.0118893	0.0591472	Putative exopolyphosphatase	2.5178
3.1.4.3	191.667	-1.31908	0.668794	-1.97233	0.0485718	0.165249	Non-hemolytic phospholipase C	2.49507
3.4.24.13	738.212	-1.31426	0.535418	-2.45464	0.0141027	0.0676077	Immunoglobulin A1 protease	2.48674
2.7.1.48	389.895	-1.31244	0.60485	-2.16987	0.0300169	0.119614	Uridine kinase	2.48362
1.1.1.304	239.891	-1.29725	0.614167	-2.11222	0.0346678	0.131207	Diacetyl reductase [(S)-acetoin forming]	2.45761
3.2.1.51	7379.69	-1.29038	0.557745	-2.31357	0.0206914	0.0917514	Tissue alpha-L-fucosidase	2.44593
2.7.7.80	272.655	-1.28686	0.588267	-2.18754	0.028703	0.115542	Molybdopterin-synthase adenylyltransferase	2.43996
6.3.4.5	173.023	-1.28392	0.627782	-2.04517	0.0408383	0.145182	Argininosuccinate synthase	2.435
3.2.1.97	2309.84	-1.26807	0.518147	-2.44731	0.0143927	0.0687894	Endo-alpha-N-acetylgalactosaminidase	2.40838
2.7.8.12	1231.95	-1.261	0.58053	-2.17214	0.0298448	0.119228	CDP-glycerol:poly(glycerophosphate) glycerophosphotransferase	2.39661
6.2.1.22	186.729	-1.26085	0.627162	-2.0104	0.0443889	0.154683	[Citrate [pro-3S]-lyase] ligase	2.39636
1.8.1.15	440.081	-1.25799	0.551655	-2.2804	0.0225841	0.0974405	Mycothione reductase	2.39163
2.3.1.61	5349.27	-1.24171	0.55854	-2.22314	0.0262061	0.107404	Dihydrolipoyllysine-residue succinyltransferase component of 2-oxoglutarate dehydrogenase complex	2.36479
2.7.2.3	522.307	-1.22203	0.536192	-2.2791	0.0226613	0.0974405	Phosphoglycerate kinase	2.33275
3.2.1.18	6782.91	-1.21874	0.555418	-2.19428	0.0282149	0.114159	Sialidase	2.32744
2.7.1.78	1605.2	-1.21625	0.601717	-2.02129	0.0432494	0.15203	Polynucleotide kinase	2.32341
3.6.3.19	759.22	-1.21587	0.53074	-2.29091	0.0219689	0.0960077	Trehalose/maltose import ATP-binding protein MalK	2.32282
1.13.12.4	612.922	-1.21398	0.56352	-2.15428	0.031218	0.122548	Hydroxyacid oxidase	2.31977
5.1.3.3	1634.47	-1.21208	0.55932	-2.16705	0.0302307	0.119862	Aldose 1-epimerase	2.31671
3.4.11.7	645	-1.20836	0.557573	-2.16718	0.0302209	0.119862	Glutamyl aminopeptidase	2.31075
1.2.5.1	2617.75	-1.20719	0.607428	-1.98738	0.0468803	0.160878	Pyruvate dehydrogenase [ubiquinone]	2.30888
3.2.1.70	1035.45	-1.20156	0.522178	-2.30105	0.0213887	0.0939914	Glucan 1	2.29988
4.2.1.1	1237.02	-1.20117	0.561292	-2.14001	0.0323537	0.126059	Carbonic anhydrase	2.29926
5.3.3.14	730.879	-1.18714	0.557281	-2.13024	0.033152	0.127297	Trans-2-decenoyl-[acyl-carrier-protein] isomerase	2.27701
3.5.1.46	703.256	-1.18322	0.598063	-1.97842	0.0478816	0.163252	6-aminohexanoate-dimer hydrolase	2.27083
1.7.1.4	335.758	-1.1725	0.575607	-2.03698	0.0416518	0.147743	Nitrite reductase [NAD(P)H]	2.25402
6.4.1.4	595.441	-1.14676	0.567239	-2.02166	0.0432117	0.15203	Methylcrotonoyl-CoA carboxylase subunit alpha	2.21417
3.6.3.43	761.63	-1.13816	0.534554	-2.12918	0.0332396	0.127325	Exotoxin translocation ATP-binding protein PaxB	2.201
2.6.1.2	2300.83	-1.10993	0.516442	-2.14919	0.0316195	0.123815	Glutamate-pyruvate aminotransferase AlaA	2.15835
3.1.7.2	2497.47	-1.10039	0.543597	-2.02427	0.0429427	0.151641	Guanosine-3'	2.14412
1.1.1.28	2600.35	-1.09232	0.506773	-2.15545	0.031127	0.122495	D-lactate dehydrogenase	2.13217
4.1.1.5	1020.19	-1.08633	0.514017	-2.11342	0.034565	0.131131	Alpha-acetolactate decarboxylase	2.12334
4.-.-.-	1149.32	-1.08341	0.50935	-2.12705	0.0334156	0.12769	Uncharacterized lyase C29B12.13	2.11905
3.1.4.46	1943.55	-1.08277	0.498264	-2.17309	0.0297736	0.119228	Glycerophosphoryl diester phosphodiesterase	2.1181
3.4.13.-	13212.2	-1.05627	0.529931	-1.99322	0.0462379	0.159018	Putative dipeptidase YtjP	2.07954
1.11.1.6	2101.62	-1.04922	0.507535	-2.06728	0.0387081	0.14045	Catalase	2.0694
1.6.5.2	2329.55	-1.04378	0.527268	-1.9796	0.047748	0.163148	Quinone oxidoreductase 2	2.06163
3.1.3.25	3608.43	-1.01292	0.503845	-2.01038	0.0443906	0.154683	Inositol-1-monophosphatase	2.01799
1.9.3.1	9400.46	-1.00569	0.485608	-2.07099	0.0383597	0.139506	Alternative cytochrome c oxidase subunit 2	2.0079

## Sheet: normalized_patient_readcounts
E.C. number	Patient3_MGI0	Patient4_MGI0	Patient15_MGI0	Patient3_MGI2	Patient4_MGI2	Patient15_MGI2
1.-.-.-	38241.3	47846.5	36848.6	53612.3	45460.1	30390.5
1.1.-.-	2506.79	4391.45	12465	2449.47	9261.71	4306.11
1.1.1.-	12694.4	9857.86	6947.36	32022.1	24386.8	11236.8
1.1.1.1	16259.6	26649.5	5072.05	3161.75	10188.4	7172.88
1.1.1.10	2.40729	0.769484	12.2071	0.989284	1.11789	0
1.1.1.100	9089.91	7343.96	6704.74	18079.2	22891	10000.2
1.1.1.101	18.4559	18.4676	12.2071	2.96785	2.23578	7.33892
1.1.1.102	0	0	3.05177	0.989284	1.11789	0
1.1.1.105	1.60486	4.6169	33.5695	1.97857	1.11789	39.4467
1.1.1.107	49.7506	3.07794	199.891	5.93571	11.1789	36.6946
1.1.1.108	7.22186	6.15587	42.7248	0	10.061	39.4467
1.1.1.11	42.5287	68.4841	93.0791	3.95714	17.8862	39.4467
1.1.1.12	146.042	43.0911	239.564	15.8286	6.70734	117.423
1.1.1.127	123.574	74.64	35.0954	36.6035	71.5449	423.823
1.1.1.132	9.62914	3.07794	27.466	0	7.82523	12.8431
1.1.1.133	8502.53	3064.09	701.908	3549.55	2211.19	2263.14
1.1.1.135	24.8753	1.53897	74.7684	5.93571	4.47156	8.25629
1.1.1.137	909.151	1542.05	608.829	291.839	505.286	143.109
1.1.1.138	0	11.5423	0	0	0	0
1.1.1.14	134.808	78.4874	463.869	92.0035	197.866	249.523
1.1.1.140	107.525	175.442	160.218	237.428	221.342	120.175
1.1.1.157	2336.67	4953.17	587.466	9414.03	6322.78	2058.57
1.1.1.159	7.22186	0	3.05177	0	0	3.66946
1.1.1.162	183.756	46.169	76.2943	7.91428	5.58945	541.245
1.1.1.163	4.81457	10.0033	56.4578	34.625	16.7683	26.6036
1.1.1.169	182.151	484.005	901.799	917.067	291.769	491.708
1.1.1.17	249.555	12.3117	82.3979	59.3571	108.435	68.8024
1.1.1.170	0	120.04	56.4578	111.789	38.0082	123.844
1.1.1.175	1.60486	0	30.5177	3.95714	0	6.42156
1.1.1.18	0.802428	3.84742	35.0954	11.8714	20.122	9.17365
1.1.1.184	5.617	3.07794	135.804	16.8178	35.7725	34.8599
1.1.1.188	2266.86	849.51	1300.06	1260.35	1438.72	2436.52
1.1.1.192	116.352	60.7892	170.899	148.393	63.7197	162.374
1.1.1.194	0.802428	0.769484	1.52589	0	2.23578	6.42156
1.1.1.2	58.5773	135.429	140.382	39.5714	50.305	99.9928
1.1.1.200	0	0	0	3.95714	0	39.4467
1.1.1.202	117.155	40.0132	65.6131	169.168	73.7807	44.0335
1.1.1.208	17.6534	12.3117	1.52589	12.8607	10.061	10.091
1.1.1.215	471.025	873.364	67.139	342.292	435.977	16.5126
1.1.1.218	0.802428	18.4676	13.733	0.989284	13.4147	0.917365
1.1.1.219	301.713	1545.12	123.597	59.3571	239.228	178.886
1.1.1.22	3283.54	2997.14	1490.79	2932.24	2742.18	2200.76
1.1.1.23	20.8631	10.0033	120.545	19.7857	4.47156	95.406
1.1.1.236	0	0	1.52589	5.93571	7.82523	1.83473
1.1.1.237	17.6534	6.92536	125.123	7.91428	24.5936	30.273
1.1.1.248	10.4316	0	1.52589	0	2.23578	0
1.1.1.251	0	93.8771	59.5096	39.5714	21.2399	141.274
1.1.1.255	0	0.769484	0	18.7964	0	27.521
1.1.1.257	0	0.769484	4.57766	0	0	1.83473
1.1.1.261	0	0	3.05177	1.97857	0	0
1.1.1.262	26.4801	4.6169	25.9401	34.625	14.5326	14.6778
1.1.1.264	57.7748	4.6169	91.5532	9.89284	99.4922	34.8599
1.1.1.266	0.802428	0	0	0	1.11789	0
1.1.1.267	8.82671	321.644	22.8883	0.989284	3.35367	1.83473
1.1.1.269	0	0	0	0	1.11789	2.7521
1.1.1.27	3779.44	3253.38	904.851	7222.77	7663.13	3679.55
1.1.1.271	636.326	448.609	434.878	1907.34	941.263	1687.03
1.1.1.274	110.735	294.712	192.262	269.085	435.977	165.126
1.1.1.276	20.0607	1.53897	27.466	37.5928	70.427	16.5126
1.1.1.28	4686.18	2894.03	3105.18	1644.19	1822.16	1450.35
1.1.1.281	0.802428	10.7728	45.7766	216.653	30.183	197.233
1.1.1.284	4327.5	1078.82	1144.41	684.585	1321.35	499.964
1.1.1.287	0	1.53897	77.8202	4.94642	1.11789	15.5952
1.1.1.289	0.802428	5.38639	0	1.97857	1.11789	0.917365
1.1.1.29	570.527	391.667	572.207	333.389	367.786	361.442
1.1.1.291	3.20971	2.30845	103.76	18.7964	2.23578	23.8515
1.1.1.292	96.2914	36.1657	173.951	792.417	422.562	288.053
1.1.1.3	4119.67	4920.85	9465.07	4732.74	5750.42	3802.48
1.1.1.30	33.702	6.92536	99.1826	65.2928	23.4757	139.439
1.1.1.300	17.6534	895.679	53.406	43.5285	103.964	6.42156
1.1.1.301	20.8631	9.23381	50.3542	0.989284	27.9472	55.9593
1.1.1.302	1.60486	5.38639	6.10355	4.94642	5.58945	11.0084
1.1.1.304	293.689	427.833	283.815	74.1963	169.919	189.895
1.1.1.306	102.711	183.137	190.736	53.4214	48.0693	62.3808
1.1.1.307	0	0	0	15.8286	0	0
1.1.1.308	0.802428	0	4.57766	0	0	10.091
1.1.1.31	89.872	78.4874	434.878	146.414	137.5	39.4467
1.1.1.310	5.617	0.769484	19.8365	0.989284	3.35367	14.6778
1.1.1.311	0	0	3.05177	0	1.11789	23.8515
1.1.1.312	8.82671	111.575	15.2589	48.4749	131.911	21.0994
1.1.1.313	3.20971	7.69484	39.673	0.989284	4.47156	0.917365
1.1.1.316	3.20971	0.769484	3.05177	4.94642	4.47156	39.4467
1.1.1.317	28.8874	76.1789	146.485	69.2499	183.334	95.406
1.1.1.320	93.0817	93.8771	44.2507	10.8821	16.7683	4.58683
1.1.1.328	0	0	10.6812	0	0	48.6203
1.1.1.329	4280.15	2.30845	59.5096	526.299	13.4147	287.135
1.1.1.330	0	0	3.05177	0.989284	0	0
1.1.1.335	0	53.8639	7.62943	11.8714	5.58945	8.25629
1.1.1.336	1011.06	1127.29	363.161	648.971	513.111	982.498
1.1.1.337	0.802428	6.92536	12.2071	17.8071	0	17.4299
1.1.1.338	0.802428	1.53897	0	1.97857	1.11789	0
1.1.1.339	1218.89	7508.63	234.986	1483.93	1255.39	632.982
1.1.1.34	5019.99	1114.21	840.763	946.745	523.172	353.186
1.1.1.340	1.60486	0.769484	27.466	0	11.1789	0
1.1.1.343	0	0	24.4142	0	1.11789	0.917365
1.1.1.344	0	0	1.52589	44.5178	40.244	0
1.1.1.346	110.735	44.6301	88.5014	72.2178	120.732	55.9593
1.1.1.35	61.787	327.8	355.531	768.674	704.27	333.921
1.1.1.350	0	4.6169	24.4142	0.989284	5.58945	27.521
1.1.1.36	60.1821	114.653	181.58	7.91428	16.7683	91.7365
1.1.1.361	0	0	7.62943	0	0	0
1.1.1.362	0	0	10.6812	0	0	0
1.1.1.364	0	0	0	0	0	15.5952
1.1.1.366	0	0	16.7847	0	0	1.83473
1.1.1.37	3250.64	2468.5	537.112	3296.3	2066.98	346.764
1.1.1.370	1949.9	1014.95	312.807	1303.88	2154.17	1140.28
1.1.1.371	15.2461	9.23381	19.8365	3.95714	1.11789	1.83473
1.1.1.38	3874.12	5289.43	1113.9	3549.55	6607.85	3224.54
1.1.1.39	0.802428	20.0066	51.8801	14.8393	17.8862	12.8431
1.1.1.4	4944.56	6178.19	1548.77	2289.2	2141.88	3223.62
1.1.1.40	7656.77	3369.57	1506.05	2883.76	2482.83	1537.5
1.1.1.41	0.802428	75.4094	19.8365	1781.7	317.481	495.377
1.1.1.42	10652.2	5109.37	1863.11	3156.81	4118.31	2031.96
1.1.1.44	7746.64	10858.2	4428.12	5024.58	6811.3	2540.18
1.1.1.45	4.01214	4.6169	9.15532	3.95714	7.82523	5.50419
1.1.1.46	0.802428	3.07794	1.52589	7.91428	26.8293	33.9425
1.1.1.47	352.266	584.038	334.169	232.482	244.818	143.109
1.1.1.50	0	0.769484	44.2507	0.989284	0	0
1.1.1.51	3.20971	16.1592	53.406	2.96785	4.47156	1.83473
1.1.1.53	11.234	1.53897	57.9837	6.92499	24.5936	25.6862
1.1.1.56	0	1.53897	22.8883	2.96785	2.23578	10.091
1.1.1.57	18.4559	190.063	18.3106	90.0249	8.94312	23.8515
1.1.1.6	2292.54	1544.35	904.851	9293.34	7272.99	2220.02
1.1.1.60	24.8753	25.393	85.4496	25.7214	17.8862	50.4551
1.1.1.61	0.802428	3.07794	44.2507	93.982	13.4147	146.778
1.1.1.62	0	0.769484	0	0	2.23578	0.917365
1.1.1.64	0	0	1.52589	10.8821	2.23578	8.25629
1.1.1.65	2.40729	39.2437	21.3624	201.814	32.4188	12.8431
1.1.1.67	584.168	403.979	126.649	205.771	1205.08	574.271
1.1.1.69	606.636	388.589	332.643	1510.64	916.669	683.437
1.1.1.77	1224.51	880.29	460.818	6246.34	1936.18	2418.17
1.1.1.79	0	0	4.57766	22.7535	41.3619	8.25629
1.1.1.80	595.402	1695.17	155.64	2193.24	2525.31	1643.92
1.1.1.81	1920.21	535.561	796.513	467.932	395.733	166.96
1.1.1.83	62.5894	36.9352	823.979	58.3678	40.244	206.407
1.1.1.85	67.404	133.121	169.373	612.367	721.039	421.988
1.1.1.86	679.657	3167.2	303.651	865.624	1115.65	942.134
1.1.1.87	3.20971	0	15.2589	0	2.23578	0
1.1.1.88	1289.5	674.837	180.055	300.742	507.522	242.184
1.1.1.9	116.352	90.7991	91.5532	684.585	266.058	233.928
1.1.1.90	22.468	24.6235	117.493	8.90356	10.061	23.8515
1.1.1.93	6.41943	22.315	184.632	398.682	273.883	138.522
1.1.1.95	5711.69	3141.03	3440.87	8511.8	5918.11	6730.71
1.1.2.-	15.2461	6.15587	157.166	1.97857	15.6505	73.3892
1.1.2.4	3422.36	4232.16	1860.06	231.493	1190.55	754.074
1.1.2.6	14.4437	9.23381	82.3979	7.91428	11.1789	86.2323
1.1.2.8	6.41943	3.84742	103.76	2.96785	11.1789	22.0168
1.1.3.-	2.40729	5.38639	45.7766	0	2.23578	0
1.1.3.10	4.81457	0	0	0	0	0.917365
1.1.3.12	0.802428	6.15587	4.57766	0	3.35367	0.917365
1.1.3.15	8.02428	6.92536	38.1472	136.521	24.5936	71.5545
1.1.3.17	0	3.84742	6.10355	0.989284	3.35367	1.83473
1.1.3.20	0	2.30845	35.0954	0	3.35367	6.42156
1.1.3.21	2688.14	3619.65	4959.13	513.439	2485.07	4741.86
1.1.3.41	0	1.53897	12.2071	0	1.11789	13.7605
1.1.3.46	16.851	0.769484	7.62943	1.97857	55.8945	22.9341
1.1.3.5	3.20971	0	0	0	0	2.7521
1.1.3.6	0.802428	3.07794	42.7248	4.94642	3.35367	26.6036
1.1.3.8	0.802428	1.53897	1789.86	0.989284	1.11789	44.9509
1.1.3.9	1.60486	3.84742	9.15532	14.8393	6.70734	44.0335
1.1.5.-	24.8753	28.4709	99.1826	4.94642	7.82523	68.8024
1.1.5.2	22.468	7.69484	132.752	23.7428	19.0041	147.696
1.1.5.3	2371.18	1918.32	1124.58	1631.33	1513.62	1040.29
1.1.5.4	5.617	0	6.10355	8.90356	24.5936	9.17365
1.1.5.6	69.0088	171.595	146.485	511.46	160.976	285.301
1.1.5.8	38.5166	8.46432	238.038	10.8821	16.7683	144.026
1.1.9.1	0.802428	8.46432	51.8801	9.89284	17.8862	22.0168
1.1.98.-	28.8874	2.30845	4.57766	4.94642	2.23578	0
1.1.99.-	283.257	323.183	605.777	855.731	247.054	544.915
1.1.99.1	16.851	2.30845	77.8202	5.93571	5.58945	10.091
1.1.99.11	828.106	1562.05	338.747	119.703	122.968	652.247
1.1.99.2	1.60486	5.38639	15.2589	5.93571	11.1789	17.4299
1.1.99.22	9.62914	3.07794	25.9401	5.93571	14.5326	16.5126
1.1.99.28	351.464	474.772	119.019	105.853	147.561	61.4635
1.1.99.3	60.9846	70.7925	1348.88	38.5821	54.7766	242.184
1.1.99.31	1.60486	6.15587	7.62943	2.96785	7.82523	20.182
1.1.99.32	1.60486	23.854	35.0954	6.92499	6.70734	17.4299
1.1.99.33	650.769	2330	265.504	391.757	317.481	144.026
1.1.99.35	12.8389	3.07794	16.7847	5.93571	12.2968	34.8599
1.1.99.39	54.5651	2.30845	73.2425	4.94642	23.4757	6.42156
1.10.2.2	3537.91	6062	669.864	559.935	1685.78	481.617
1.10.3.-	12507.5	7340.88	3836.08	9138.02	8781.02	4732.69
1.10.3.10	467.013	313.949	2291.88	442.21	138.618	815.538
1.10.3.14	1449.19	648.675	1942.45	2576.1	1157.02	2533.76
1.10.3.2	24.8753	131.582	42.7248	6.92499	2.23578	105.497
1.10.5.1	114.747	173.903	73.2425	9.89284	63.7197	73.3892
1.10.9.1	1.60486	224.689	76.2943	13.85	5.58945	32.1078
1.11.1.-	19389.9	74254.4	4786.71	6177.09	11799.3	3301.6
1.11.1.1	222.273	239.31	329.591	479.803	134.147	172.465
1.11.1.10	18.4559	16.9286	463.869	16.8178	16.7683	112.836
1.11.1.12	0	0	12.2071	76.1749	0	6.42156
1.11.1.15	36589.9	21931.8	9701.58	40023.5	28023.3	14104.5
1.11.1.18	9.62914	0	32.0436	16.8178	6.70734	7.33892
1.11.1.19	3.20971	0	13.733	0.989284	4.47156	0
1.11.1.22	41.7263	8.46432	25.9401	181.039	90.5491	48.6203
1.11.1.5	463.804	551.72	122.071	145.425	59.2481	73.3892
1.11.1.6	2476.29	4217.54	1510.63	971.477	2772.37	661.42
1.11.1.7	12.8389	3.84742	28.9918	3.95714	2.23578	44.9509
1.11.1.8	48.1457	68.4841	27.466	6.92499	2.23578	20.182
1.11.1.9	1093.71	716.39	347.902	1197.03	552.237	486.203
1.11.2.4	29.6899	16.9286	38.1472	4.94642	7.82523	31.1904
1.12.-.-	282.455	450.148	166.322	302.721	233.639	16.5126
1.12.1.3	1246.17	1459.71	665.286	13898.5	7170.14	2438.36
1.12.2.1	9.62914	0.769484	12.2071	0.989284	1.11789	0.917365
1.12.5.1	70.6137	53.0944	12.2071	530.256	178.862	61.4635
1.12.7.2	807.243	346.268	346.376	2384.18	1074.29	599.957
1.12.98.1	20.0607	0	9.15532	0	1.11789	1.83473
1.12.98.3	134.808	36.1657	93.0791	28.6892	21.2399	203.655
1.12.98.4	15.2461	0	6.10355	9.89284	1.11789	88.067
1.12.99.-	43.3311	37.7047	90.0273	3.95714	4.47156	89.9018
1.12.99.6	1479.68	1245.79	518.801	3824.57	2589.03	732.057
1.13.-.-	1.60486	4.6169	7.62943	0	5.58945	1.83473
1.13.11.-	33.702	75.4094	161.744	17.8071	26.8293	156.869
1.13.11.1	8.02428	28.4709	134.278	14.8393	12.2968	70.6371
1.13.11.15	1.60486	2.30845	7.62943	0.989284	0	16.5126
1.13.11.16	0	0	7.62943	0	0	0
1.13.11.18	0	0.769484	12.2071	1.97857	0	0.917365
1.13.11.2	203.817	306.255	231.935	83.0999	166.566	213.746
1.13.11.20	0	0	0	3.95714	2.23578	1.83473
1.13.11.24	265.604	494.778	164.796	117.725	105.082	71.5545
1.13.11.25	0.802428	3.07794	0	1.97857	5.58945	1.83473
1.13.11.27	12.0364	13.8507	79.3461	5.93571	11.1789	122.927
1.13.11.29	2.40729	6.15587	30.5177	5.93571	6.70734	33.9425
1.13.11.3	32.0971	1.53897	35.0954	13.85	14.5326	121.092
1.13.11.37	1.60486	5.38639	54.9319	1.97857	13.4147	33.9425
1.13.11.38	1.60486	0.769484	0	0	0	0
1.13.11.39	2.40729	0.769484	4.57766	0.989284	1.11789	0
1.13.11.47	0	0	0	1.97857	0	0
1.13.11.49	0.802428	0	1.52589	0	0	1.83473
1.13.11.56	0	0.769484	0	3.95714	1.11789	0
1.13.11.57	10.4316	0	18.3106	0	0	0.917365
1.13.11.65	0	0	0	0.989284	0	1.83473
1.13.11.66	0.802428	1.53897	10.6812	3.95714	0	9.17365
1.13.11.74	0	0	1.52589	0	1.11789	0
1.13.11.79	275.233	443.992	610.355	193.9	46.9514	177.969
1.13.11.8	0	4.6169	0	0	0	0.917365
1.13.11.9	43.3311	15.3897	13.733	78.1535	22.3578	36.6946
1.13.12.-	12.8389	6.15587	77.8202	0.989284	20.122	46.7856
1.13.12.16	5723.72	5465.65	3620.93	12008.9	13035.7	3349.3
1.13.12.21	0	0.769484	0	0	2.23578	0
1.13.12.3	0.802428	0	27.466	0.989284	1.11789	7.33892
1.13.12.4	380.351	1153.46	1095.59	281.946	481.81	284.383
1.13.12.7	0	0	0	0.989284	0	6.42156
1.14.-.-	466.211	550.951	572.207	523.331	200.102	970.572
1.14.11.-	212.644	216.225	518.801	622.26	116.261	146.778
1.14.11.1	1.60486	20.7761	12.2071	10.8821	1.11789	6.42156
1.14.11.17	3.20971	65.4061	88.5014	5.93571	12.2968	32.1078
1.14.11.18	0	1.53897	10.6812	2.96785	6.70734	1.83473
1.14.11.27	962.914	0	157.166	51.4428	0	0
1.14.11.33	80.2428	11.5423	90.0273	12.8607	11.1789	31.1904
1.14.11.38	0	3.84742	4.57766	0.989284	0	5.50419
1.14.11.40	0	0	9.15532	0	0	0
1.14.12.-	68.2064	46.9385	112.916	20.775	14.5326	392.632
1.14.12.10	16.851	2.30845	74.7684	3.95714	16.7683	56.8766
1.14.12.12	0	0	4.57766	0.989284	2.23578	24.7689
1.14.12.13	45.7384	23.0845	56.4578	3.95714	3.35367	28.4383
1.14.12.15	0.802428	1.53897	13.733	2.96785	1.11789	6.42156
1.14.12.17	74.6258	33.8573	77.8202	14.8393	12.2968	52.2898
1.14.12.18	0	0	1.52589	0	0	9.17365
1.14.12.3	0.802428	0.769484	1.52589	0	2.23578	0
1.14.12.7	6.41943	3.07794	33.5695	0	27.9472	16.5126
1.14.13.-	1749.29	1852.15	886.54	245.343	528.762	519.229
1.14.13.1	1.60486	3.84742	0	0.989284	2.23578	0.917365
1.14.13.10	0.802428	1.53897	28.9918	1.97857	0	2.7521
1.14.13.101	16.0486	77.7179	444.033	15.8286	25.7115	79.8108
1.14.13.106	0	0	4.57766	1.97857	1.11789	1.83473
1.14.13.107	30.4923	15.3897	10.6812	26.7107	26.8293	29.3557
1.14.13.113	8.82671	20.7761	231.935	6.92499	20.122	50.4551
1.14.13.114	29.6899	4.6169	6.10355	0.989284	11.1789	29.3557
1.14.13.122	92.2793	73.101	19.8365	0	7.82523	19.2647
1.14.13.128	0	5.38639	0	0.989284	2.23578	0
1.14.13.131	317.762	314.719	151.063	75.1856	44.7156	66.9677
1.14.13.141	0	19.2371	22.8883	4.94642	6.70734	0.917365
1.14.13.142	15.2461	4.6169	28.9918	2.96785	3.35367	12.8431
1.14.13.149	8.02428	21.5456	41.1989	4.94642	15.6505	10.091
1.14.13.15	1.60486	9.23381	7.62943	0	0	0
1.14.13.151	3.20971	6.15587	25.9401	0.989284	3.35367	6.42156
1.14.13.154	73.021	487.083	1.52589	179.06	286.18	107.332
1.14.13.156	0	0	12.2071	2.96785	0	3.66946
1.14.13.160	0	0	6.10355	0	2.23578	3.66946
1.14.13.162	0	0	13.733	0.989284	1.11789	5.50419
1.14.13.163	0	6.92536	1.52589	5.93571	0	65.1329
1.14.13.165	0.802428	0.769484	12.2071	5.93571	1.11789	1.83473
1.14.13.168	56.17	38.4742	404.36	7.91428	24.5936	56.8766
1.14.13.170	0.802428	10.0033	42.7248	0.989284	7.82523	1.83473
1.14.13.171	0	0	3.05177	1.97857	2.23578	0.917365
1.14.13.172	22.468	10.0033	62.5613	2.96785	12.2968	22.9341
1.14.13.178	5.617	3.07794	3.05177	2.96785	2.23578	0.917365
1.14.13.182	0	3.84742	21.3624	0	0	0.917365
1.14.13.2	82.6501	50.0165	186.158	7.91428	7.82523	33.0251
1.14.13.20	0	0.769484	15.2589	10.8821	39.1261	6.42156
1.14.13.23	1.60486	36.1657	10.6812	9.89284	5.58945	8.25629
1.14.13.24	13.6413	17.6981	88.5014	17.8071	6.70734	50.4551
1.14.13.25	0.802428	0.769484	79.3461	2.96785	1.11789	2.7521
1.14.13.39	1360.12	58.4808	19.8365	74.1963	40.244	23.8515
1.14.13.50	8.82671	6.92536	15.2589	6.92499	7.82523	5.50419
1.14.13.59	9.62914	1.53897	13.733	1.97857	13.4147	7.33892
1.14.13.7	141.227	1074.2	906.376	584.667	811.588	399.971
1.14.13.70	0	6.92536	3.05177	2.96785	2.23578	10.091
1.14.13.72	24.0729	0	6.10355	0	0	0
1.14.13.8	1.60486	0.769484	4.57766	2.96785	1.11789	21.0994
1.14.13.82	97.0938	547.103	94.6049	9.89284	5.58945	35.7772
1.14.13.83	2.40729	6.92536	30.5177	2.96785	5.58945	5.50419
1.14.13.84	4.81457	33.0878	126.649	5.93571	13.4147	32.1078
1.14.13.90	0.802428	8.46432	1.52589	3.95714	2.23578	0.917365
1.14.13.92	1.60486	2.30845	28.9918	7.91428	0	12.8431
1.14.14.-	590.587	927.228	686.649	105.853	628.254	188.06
1.14.14.1	4.81457	4.6169	9.15532	0	0	4.58683
1.14.14.10	52.1578	56.1723	308.229	21.7643	15.6505	101.828
1.14.14.11	0.802428	7.69484	13.733	1.97857	5.58945	5.50419
1.14.14.12	2.40729	30.7794	65.6131	8.90356	24.5936	18.3473
1.14.14.3	497.506	73.8705	326.54	102.886	67.0734	72.4718
1.14.14.5	46.5408	28.4709	96.1308	13.85	52.5408	81.6455
1.14.14.9	6.41943	5.38639	28.9918	4.94642	14.5326	85.315
1.14.15.12	353.871	513.246	33.5695	1835.12	1136.89	60.5461
1.14.15.13	2.40729	0	7.62943	2.96785	0	1.83473
1.14.15.3	70.6137	6.92536	137.33	9.89284	14.5326	80.7281
1.14.15.7	168.51	244.696	308.229	9.89284	16.7683	141.274
1.14.16.1	28.8874	29.2404	42.7248	7.91428	4.47156	148.613
1.14.16.5	64.1943	11.5423	422.67	3.95714	13.4147	28.4383
1.14.18.1	1.60486	0	4.57766	0	0	12.8431
1.14.19.-	0.802428	45.3996	53.406	8.90356	13.4147	63.2982
1.14.19.20	19.2583	3.84742	15.2589	1.97857	1.11789	51.3724
1.14.19.3	0	0	4.57766	0	0	0
1.14.19.8	0	0	0	3.95714	6.70734	0
1.14.19.9	3.20971	0	1.52589	0.989284	1.11789	11.0084
1.14.19.n4	70.6137	1.53897	74.7684	6.92499	13.4147	18.3473
1.14.21.9	0	0	3.05177	0	0	0
1.14.99.-	0	0	9.15532	0	0	0
1.14.99.44	0	0	125.123	0	4.47156	0.917365
1.14.99.46	0.802428	8.46432	1.52589	0	1.11789	0
1.14.99.n4	2.40729	13.8507	38.1472	10.8821	31.3009	55.9593
1.15.1.1	15697.9	10608.1	5183.44	11967.4	11149.8	6472.01
1.15.1.2	512.752	520.941	129.7	5815.01	2212.3	1898.03
1.16.-.-	14046.5	9496.97	5212.43	39146	21755.2	12763.3
1.16.1.-	101.106	140.046	364.687	127.618	103.964	565.097
1.16.1.1	1021.49	1563.59	486.758	980.381	596.953	186.225
1.16.1.3	0	0	6.10355	3.95714	2.23578	0.917365
1.16.1.7	0	0.769484	16.7847	0	0	9.17365
1.16.1.9	23.2704	21.5456	83.9237	14.8393	21.2399	39.4467
1.16.3.1	9252	40197.1	1322.94	2143.78	4728.67	2275.98
1.16.3.2	2546.11	1769.04	775.15	9332.91	7793.93	5474.83
1.17.1.-	233.507	164.67	143.433	240.396	87.1954	137.605
1.17.1.2	5576.88	2540.84	807.194	19559.1	8388.64	5942.69
1.17.1.4	1671.46	1408.16	7569.92	4219.3	2720.94	1884.27
1.17.1.5	85.0574	13.0812	138.856	510.471	168.801	346.764
1.17.2.1	51.3554	63.0977	146.485	27.7	49.1871	59.6287
1.17.4.1	20547	25399.9	13217.2	19783.7	16623	17219.9
1.17.4.2	11954.6	11323.7	6335.48	26521.7	14613.1	9173.65
1.17.5.2	36.1093	66.9451	238.038	15.8286	39.1261	115.588
1.17.98.1	0.802428	0	1.52589	0.989284	0	0
1.17.99.1	0	3.07794	0	2.96785	1.11789	5.50419
1.18.1.-	37.7141	24.6235	164.796	17.8071	19.0041	33.0251
1.18.1.1	2.40729	81.5653	341.799	11.8714	5.58945	77.976
1.18.1.2	1631.34	2937.89	1010.14	527.289	989.332	572.436
1.18.1.3	40.9238	131.582	151.063	20.775	327.542	83.4802
1.18.1.5	0.802428	1.53897	25.9401	1.97857	6.70734	10.091
1.18.1.6	10.4316	65.4061	15.2589	9.89284	100.61	79.8108
1.18.1.7	52.1578	151.588	42.7248	22.7535	21.2399	59.6287
1.18.6.1	83.4526	100.033	265.504	94.9713	88.3133	577.023
1.2.-.-	0	53.8639	3.05177	0	1.11789	0
1.2.1.-	685.274	835.66	579.837	318.55	315.245	620.139
1.2.1.10	0	0	13.733	0	2.23578	0
1.2.1.11	156.474	333.187	468.447	76.1749	31.3009	385.293
1.2.1.12	0.802428	0.769484	64.0872	150.371	59.2481	148.613
1.2.1.13	0.802428	6.92536	0	5.93571	14.5326	3.66946
1.2.1.16	1211.67	1441.24	553.897	437.264	396.851	178.886
1.2.1.18	0	3.84742	22.8883	2.96785	7.82523	6.42156
1.2.1.2	1562.33	3216.44	2111.83	7343.46	2099.4	2141.13
1.2.1.20	183.756	1017.26	334.169	183.018	271.647	215.581
1.2.1.22	23359.5	12476.4	2803.05	3041.06	4073.59	366.029
1.2.1.26	29.6899	186.985	126.649	42.5392	115.143	288.97
1.2.1.27	3.20971	17.6981	19.8365	1.97857	2.23578	1.83473
1.2.1.28	0	173.903	9.15532	3.95714	202.338	3.66946
1.2.1.3	13545	9713.2	11175.6	14276.4	24467.2	4207.95
1.2.1.32	0.802428	0.769484	0	0	1.11789	19.2647
1.2.1.38	73.8234	179.29	86.9755	300.742	281.708	85.315
1.2.1.39	15.2461	53.0944	90.0273	3.95714	19.0041	22.0168
1.2.1.44	10.4316	53.0944	13.733	8.90356	7.82523	18.3473
1.2.1.46	3.20971	51.5554	15.2589	0.989284	3.35367	55.0419
1.2.1.48	99.5011	68.4841	558.474	19.7857	6.70734	1.83473
1.2.1.5	184.559	243.157	260.927	41.5499	164.33	368.781
1.2.1.50	20.0607	9.23381	97.6567	27.7	24.5936	52.2898
1.2.1.58	10.4316	0	4.57766	0.989284	2.23578	0
1.2.1.62	4.01214	409.366	59.5096	57.3785	137.5	52.2898
1.2.1.67	3.20971	3.07794	105.286	5.93571	10.061	25.6862
1.2.1.68	11.234	16.9286	85.4496	12.8607	51.4229	57.794
1.2.1.71	0.802428	0	4.57766	0.989284	1.11789	0.917365
1.2.1.73	1.60486	0	13.733	0	0	3.66946
1.2.1.76	64.1943	265.472	73.2425	373.95	101.728	555.006
1.2.1.77	0	0.769484	7.62943	0.989284	0	0
1.2.1.79	3042.01	4255.25	1409.92	1851.94	3566.07	780.678
1.2.1.8	56.9724	91.5686	193.788	109.811	58.1303	289.887
1.2.1.81	0	0	4.57766	1.97857	7.82523	3.66946
1.2.1.83	109.933	66.1756	25.9401	24.7321	23.4757	8.25629
1.2.1.85	21.6656	0	9.15532	1.97857	6.70734	18.3473
1.2.1.86	0	0	0	0	0	10.091
1.2.1.88	5253.5	247.004	244.142	1313.77	724.392	133.935
1.2.1.9	3196.87	1874.46	527.957	9552.53	4629.18	2203.51
1.2.1.n2	139.623	97.7245	488.284	339.325	87.1954	207.325
1.2.3.1	0	0	0	2.96785	0	62.3808
1.2.3.3	3457.66	5059.36	3944.42	3053.92	2394.52	525.65
1.2.4.1	44258.7	26447.9	12088.1	16354.9	18706.8	8473.7
1.2.4.2	14190.9	15029.6	1620.49	2339.66	3746.05	1685.2
1.2.4.4	1207.65	1926.02	1275.64	1003.13	1012.81	621.974
1.2.5.1	4342.74	5642.63	1354.99	1257.38	1262.1	1846.66
1.2.5.2	60.1821	37.7047	41.1989	6.92499	3.35367	135.77
1.2.7.-	15342.4	5467.95	6069.98	52698.2	18314.4	25942.2
1.2.7.1	2.40729	7.69484	62.5613	2.96785	13.4147	55.0419
1.2.7.3	320.971	430.142	309.755	807.256	510.876	293.557
1.2.7.5	0.802428	0.769484	3.05177	2.96785	0	0.917365
1.2.7.7	606.636	49.247	871.281	5508.34	2936.7	2947.49
1.2.7.8	319.366	259.316	1268.01	926.96	333.131	789.851
1.2.99.2	921.188	1285.04	402.834	1443.37	1657.83	728.388
1.2.99.5	8.02428	0	0	0.989284	3.35367	0
1.2.99.7	251.16	130.043	474.551	4433.97	3199.4	1051.3
1.2.99.8	4.01214	13.8507	54.9319	20.775	15.6505	5.50419
1.20.1.1	2.40729	6.92536	9.15532	0	2.23578	3.66946
1.20.4.1	479.852	760.25	115.967	698.435	538.823	205.49
1.21.4.1	5334.54	4366.82	3671.28	15532.8	24330.9	3877.7
1.21.4.2	9572.97	2101.46	1344.31	17309.5	6186.4	12448.6
1.21.4.3	691.693	86.1822	45.7766	1738.17	211.281	954.06
1.21.4.4	288.874	1.53897	39.673	100.907	23.4757	183.473
1.3.-.-	95.489	32.3183	282.289	21.7643	20.122	328.417
1.3.1.-	2289.33	5391.77	2514.66	3064.8	5866.68	1956.74
1.3.1.1	83.4526	337.803	256.349	429.349	515.347	188.06
1.3.1.100	0	9.23381	9.15532	0	1.11789	0
1.3.1.104	18.4559	55.4029	24.4142	123.661	16.7683	9.17365
1.3.1.106	318.564	96.955	285.341	654.906	333.131	446.757
1.3.1.12	2741.1	2994.06	949.101	4218.31	1892.59	979.746
1.3.1.14	613.055	447.84	857.548	3115.26	1225.21	1235.69
1.3.1.2	4.81457	8.46432	4.57766	0	3.35367	13.7605
1.3.1.20	160.486	188.524	448.611	438.253	452.745	821.042
1.3.1.22	0.802428	0	0	17.8071	0	192.647
1.3.1.25	5.617	10.7728	85.4496	7.91428	3.35367	198.151
1.3.1.28	129.993	85.4127	86.9755	10.8821	11.1789	8.25629
1.3.1.31	23.2704	5.38639	53.406	71.2285	15.6505	73.3892
1.3.1.32	11.234	0.769484	13.733	5.93571	16.7683	75.2239
1.3.1.33	0	0.769484	1.52589	2.96785	1.11789	0
1.3.1.34	50.553	59.2503	311.281	33.6357	51.4229	172.465
1.3.1.38	15.2461	54.6334	186.158	55.3999	63.7197	55.9593
1.3.1.42	1.60486	0.769484	9.15532	0	4.47156	3.66946
1.3.1.48	0	0	1.52589	0	0	5.50419
1.3.1.53	0.802428	5.38639	6.10355	0.989284	1.11789	0
1.3.1.54	1.60486	26.1625	21.3624	5.93571	7.82523	52.2898
1.3.1.72	9.62914	10.0033	25.9401	1.97857	10.061	13.7605
1.3.1.75	17.6534	162.361	82.3979	66.2821	86.0775	120.175
1.3.1.76	60.9846	0.769484	21.3624	23.7428	3.35367	12.8431
1.3.1.78	0	0	1.52589	0.989284	3.35367	0
1.3.1.83	0	0	3.05177	0	0	0
1.3.1.84	295.294	182.368	451.662	61.3356	408.03	296.309
1.3.1.86	5.617	0.769484	6.10355	4.94642	5.58945	7.33892
1.3.1.87	0	26.9319	0	0	0	0
1.3.1.9	7391.97	2039.9	1197.82	7595.73	1990.96	1556.77
1.3.1.92	0	1.53897	0	0	2.23578	21.0994
1.3.1.95	24.8753	156.975	234.986	283.925	125.204	188.06
1.3.1.98	62.5894	82.3348	33.5695	43.5285	7.82523	8.25629
1.3.1.99	0	0	0	0	2.23578	33.0251
1.3.1.n3	198.2	213.147	292.97	577.742	448.274	2472.3
1.3.3.11	0	0	0	0	0	1.83473
1.3.3.4	327.391	1565.9	1693.73	869.581	951.324	623.808
1.3.3.5	1.60486	2.30845	22.8883	0.989284	19.0041	19.2647
1.3.3.6	7000.39	12547.2	279.237	2812.54	8356.22	334.838
1.3.5.1	11649.7	15634.4	3733.84	15251.8	10028.6	8513.15
1.3.5.2	0	0.769484	33.5695	141.468	358.843	2.7521
1.3.5.3	1.60486	114.653	27.466	7.91428	13.4147	17.4299
1.3.5.4	2413.7	5718.04	1893.62	6302.73	2968	2188.83
1.3.5.5	0.802428	0	4.57766	0	4.47156	0
1.3.5.6	12.0364	32.3183	10.6812	2.96785	3.35367	34.8599
1.3.7.1	0	0.769484	16.7847	5.93571	4.47156	2.7521
1.3.7.9	231.902	93.1076	115.967	192.91	53.6587	26.6036
1.3.8.1	4404.53	1588.98	1655.59	10279.7	7578.17	4059.34
1.3.8.2	474.235	282.401	1358.04	77.1642	80.488	638.486
1.3.8.3	0	0	25.9401	0	0	0
1.3.8.4	77.0331	163.131	556.948	53.4214	108.435	120.175
1.3.8.5	2.40729	120.809	57.9837	24.7321	64.8376	48.6203
1.3.8.6	239.926	86.9517	154.115	25.7214	287.298	52.2898
1.3.8.7	20.0607	23.854	59.5096	20.775	22.3578	27.521
1.3.8.8	203.014	225.459	306.703	52.4321	46.9514	348.599
1.3.8.9	117.957	335.495	102.234	232.482	292.887	625.643
1.3.98.1	1600.84	1607.45	457.766	2361.42	1311.28	637.569
1.3.99.-	11113.6	12700.3	7402.07	12973.5	12656.7	7335.25
1.3.99.12	2.40729	514.015	177.003	1.97857	5.58945	14.6778
1.3.99.16	44.936	105.419	238.038	35.6142	41.3619	164.208
1.3.99.22	5283.19	3945.14	743.107	816.16	998.275	1084.33
1.3.99.23	954.89	660.987	514.224	971.477	361.078	548.584
1.3.99.28	0	2.30845	0	5.93571	2.23578	1.83473
1.3.99.29	1.60486	6.15587	15.2589	155.318	183.334	127.514
1.3.99.31	17.6534	0	9.15532	11.8714	1.11789	0.917365
1.3.99.33	827.304	763.328	685.123	1419.62	687.502	879.753
1.3.99.35	0.802428	10.7728	1.52589	3.95714	3.35367	17.4299
1.3.99.36	0.802428	0.769484	6.10355	0	0	0
1.3.99.4	67.404	44.6301	79.3461	34.625	39.1261	131.183
1.3.99.5	0	0.769484	9.15532	2.96785	19.0041	16.5126
1.4.1.1	5410.77	2673.96	1934.82	8178.41	4952.25	1428.34
1.4.1.13	2035.76	1053.42	1664.74	1176.26	1902.65	1137.53
1.4.1.14	708.544	53.0944	16.7847	573.785	232.521	65.1329
1.4.1.16	1828.73	1104.98	376.894	6241.4	2126.23	4954.69
1.4.1.18	1.60486	1.53897	36.6213	6.92499	6.70734	31.1904
1.4.1.2	16534	12972.7	5181.91	31026.9	22327.6	17619.8
1.4.1.3	764.714	510.937	488.284	4889.04	803.763	1045.8
1.4.1.4	3911.84	17234.9	4837.06	6261.18	5654.29	4001.55
1.4.1.9	20.0607	12.3117	79.3461	10.8821	6.70734	53.2072
1.4.3.-	199.805	182.368	292.97	59.3571	81.6059	242.184
1.4.3.10	420.472	520.171	340.273	80.132	83.8417	14.6778
1.4.3.16	2370.37	917.225	477.602	1181.21	1008.34	739.396
1.4.3.19	423.682	275.475	39.673	48.4749	201.22	177.969
1.4.3.2	49.7506	26.9319	74.7684	21.7643	34.6546	99.0754
1.4.3.20	0.802428	0	1.52589	1.97857	1.11789	0.917365
1.4.3.24	0	0	3.05177	0	0	0
1.4.3.3	0	0	6.10355	0	0	3.66946
1.4.3.4	43.3311	11.5423	85.4496	106.843	68.1913	88.9844
1.4.3.5	15.2461	0.769484	41.1989	1.97857	2.23578	2.7521
1.4.4.2	0.802428	6.92536	57.9837	7.91428	7.82523	20.182
1.4.7.1	333.008	589.425	2470.41	1805.44	508.64	1069.65
1.4.9.2	0.802428	0	6.10355	0.989284	7.82523	25.6862
1.4.99.-	64.9967	167.748	126.649	27.7	22.3578	132.101
1.5.1.-	8.02428	31.5488	115.967	10.8821	7.82523	28.4383
1.5.1.2	365.105	2389.25	230.409	702.392	969.21	305.483
1.5.1.20	3025.96	4485.32	3329.48	2486.07	3191.57	2241.12
1.5.1.24	0	4.6169	28.9918	1.97857	1.11789	1.83473
1.5.1.25	0.802428	0	41.1989	12.8607	21.2399	28.4383
1.5.1.28	1.60486	153.127	25.9401	8.90356	3.35367	40.3641
1.5.1.3	1902.56	2103.77	830.082	1785.66	1165.96	770.587
1.5.1.30	0	0	0	0	0	1.83473
1.5.1.33	0	10.0033	33.5695	7.91428	3.35367	24.7689
1.5.1.36	40737.7	60630	4852.32	5885.25	12414.2	1205.42
1.5.1.38	53.7627	100.802	146.485	155.318	244.818	262.366
1.5.1.39	554.478	870.286	352.48	1377.08	1150.31	703.619
1.5.1.40	0	33.0878	4.57766	7.91428	7.82523	1.83473
1.5.1.42	0.802428	0	1.52589	2.96785	1.11789	0.917365
1.5.1.43	886.683	1709.02	885.014	7640.24	3590.66	2587.89
1.5.1.44	0	0	53.406	0	0	11.9257
1.5.1.45	0	0	0	3.95714	1.11789	5.50419
1.5.1.6	2.40729	0.769484	6.10355	1.97857	3.35367	39.4467
1.5.3.-	0	0.769484	12.2071	0	2.23578	4.58683
1.5.3.1	113.142	148.51	521.853	57.3785	64.8376	222.002
1.5.3.10	8.02428	2.30845	15.2589	0.989284	2.23578	11.0084
1.5.3.14	0.802428	0	0	0	1.11789	0
1.5.3.16	0.802428	0	13.733	0.989284	5.58945	6.42156
1.5.3.17	206.224	200.835	3.05177	37.5928	860.775	248.606
1.5.3.19	16.851	10.7728	18.3106	2.96785	5.58945	3.66946
1.5.5.-	59.3797	115.423	91.5532	309.646	1245.33	96.3233
1.5.5.1	748.666	873.364	422.67	129.596	238.11	375.202
1.5.5.2	32.8996	2.30845	47.3025	27.7	8.94312	10.091
1.5.8.2	0.802428	0	18.3106	0	0	4.58683
1.5.8.3	45.7384	31.5488	48.8284	8.90356	23.4757	18.3473
1.5.8.4	16.851	24.6235	82.3979	21.7643	19.0041	71.5545
1.5.99.14	24.8753	1.53897	21.3624	0.989284	3.35367	5.50419
1.6.-.-	1424.31	2097.61	1428.23	1382.03	1543.81	1242.11
1.6.1.1	3.20971	16.1592	22.8883	0.989284	7.82523	1.83473
1.6.1.2	4662.91	6252.83	4617.33	928.938	1968.6	1407.24
1.6.2.2	0	0	9.15532	0	0	0
1.6.5.-	1031.12	844.893	526.431	2682.94	1088.82	1632.91
1.6.5.11	9207.06	20092.8	6767.31	8515.76	10719.4	10274.5
1.6.5.2	4565.82	2810.93	2075.21	1356.31	2109.46	1059.56
1.6.5.3	1794.23	5464.88	500.491	215.664	1112.3	429.327
1.6.5.4	19.2583	8.46432	59.5096	3.95714	0	0.917365
1.6.5.5	290.479	697.922	433.352	276.01	405.794	292.639
1.6.5.9	415.658	156.975	28.9918	295.796	206.81	162.374
1.6.99.-	4368.42	6018.13	2120.98	3912.62	8575.33	3833.67
1.6.99.1	3.20971	16.1592	67.139	4.94642	13.4147	44.0335
1.6.99.3	17275.5	27144.3	6684.91	15071.7	12064.3	4589.58
1.7.-.-	780.763	196.218	134.278	685.574	839.535	506.386
1.7.1.1	12.0364	0.769484	15.2589	3.95714	5.58945	8.25629
1.7.1.15	17.6534	10.0033	154.115	8.90356	14.5326	127.514
1.7.1.3	0	0	3.05177	0	2.23578	0
1.7.1.4	406.029	550.181	436.403	210.718	159.858	251.358
1.7.1.6	0	0	6.10355	0.989284	0	0
1.7.1.7	0	0	15.2589	3.95714	4.47156	0
1.7.2.1	12145.6	33384.1	3033.46	2469.25	8367.4	8758.08
1.7.2.3	728.605	283.94	360.109	559.935	333.131	313.739
1.7.2.4	14723	17528.8	1710.52	4863.32	9334.38	3883.21
1.7.2.5	15116.9	32431.4	3163.16	8139.83	8457.95	8506.73
1.7.7.1	108.328	88.4907	149.537	936.852	275.001	368.781
1.7.99.4	11026.2	26121.7	5227.69	7440.41	12238.7	7661.83
1.8.-.-	332.205	184.676	492.861	104.864	529.88	324.747
1.8.1.-	1137.04	978.014	1794.44	13435.5	4006.52	3679.55
1.8.1.14	167.708	164.67	32.0436	1306.84	411.383	243.102
1.8.1.15	438.928	634.824	804.142	249.3	248.171	265.119
1.8.1.2	589.785	103.111	99.1826	90.0249	33.5367	17.4299
1.8.1.4	21326.9	27488.3	12870.9	24168.2	21283.5	10166.2
1.8.1.7	6920.94	7323.95	2034.01	1196.04	2043.5	935.712
1.8.1.8	837.735	1257.34	271.608	466.942	488.518	519.229
1.8.1.9	10064.9	6115.09	4847.74	20446.5	15546.5	7519.64
1.8.2.2	0	0	0	0	0	14.6778
1.8.2.3	139.623	234.693	128.174	16.8178	27.9472	114.671
1.8.2.4	0.802428	0	3.05177	0.989284	0	33.9425
1.8.3.1	10.4316	5.38639	24.4142	0.989284	3.35367	3.66946
1.8.4.-	166.905	125.426	236.512	30.6678	61.4839	175.217
1.8.4.10	497.506	29.2404	32.0436	106.843	16.7683	0
1.8.4.11	288.072	57.7113	77.8202	320.528	276.119	299.061
1.8.4.12	32.8996	8.46432	15.2589	12.8607	26.8293	22.0168
1.8.4.14	146.042	12.3117	50.3542	37.5928	12.2968	11.0084
1.8.4.8	29.6899	4.6169	94.6049	75.1856	63.7197	99.0754
1.8.5.3	185.361	115.423	508.12	61.3356	121.85	305.483
1.8.7.1	197.397	697.153	177.003	229.514	561.181	183.473
1.8.98.-	338.625	172.364	256.349	656.885	301.83	906.357
1.8.98.1	5163.63	1404.31	137.33	2063.65	2227.95	405.475
1.8.99.-	9754.32	654.061	297.548	4111.47	2941.17	1059.56
1.9.3.-	0	0	1.52589	0	0	0.917365
1.9.3.1	14036.1	14332.4	9295.7	6716.25	7330	4692.32
1.97.1.-	1386.6	755.633	810.246	4374.62	3874.61	873.332
1.97.1.12	5339.36	1699.02	450.136	3990.77	3197.16	1638.41
1.97.1.4	9073.06	12766.5	3625.51	10693.2	12756.2	4810.66
2 PE=2 SV=2	4.01214	9.23381	96.1308	11.8714	7.82523	44.0335
2-3 PE=2 SV=1	2.40729	0.769484	3.05177	26.7107	7.82523	0
2.-.-.-	18016.9	18567.6	13256.9	9864.16	10142.6	9365.38
2.1.-.-	1.60486	54.6334	45.7766	114.757	79.3702	64.2156
2.1.1.-	47175.6	43742.1	32255.7	55988.6	46289.6	33147.2
2.1.1.10	242.333	339.342	239.564	228.525	245.936	150.448
2.1.1.100	381.153	280.092	18.3106	52.4321	83.8417	14.6778
2.1.1.101	0	0	13.733	1.97857	0	0.917365
2.1.1.102	0	0.769484	0	0	0	2.7521
2.1.1.103	569.724	36.1657	44.2507	195.878	54.7766	28.4383
2.1.1.104	217.458	84.6432	13.733	13.85	17.8862	46.7856
2.1.1.107	1340.86	2064.53	682.071	189.943	906.608	349.516
2.1.1.11	0	0.769484	1.52589	0	1.11789	1.83473
2.1.1.113	743.851	58.4808	192.262	255.235	116.261	421.988
2.1.1.13	987.789	2245.35	2372.75	6724.17	3297.77	3285.08
2.1.1.130	43.3311	20.7761	57.9837	53.4214	101.728	66.9677
2.1.1.131	4.01214	35.3963	33.5695	1.97857	7.82523	11.9257
2.1.1.132	36.9117	5.38639	97.6567	11.8714	48.0693	43.1162
2.1.1.133	30.4923	12.3117	91.5532	8.90356	3.35367	44.0335
2.1.1.137	95.489	38.4742	28.9918	67.2713	24.5936	34.8599
2.1.1.14	2695.36	3935.91	747.684	714.263	2567.79	1529.25
2.1.1.140	0	0	32.0436	1.97857	6.70734	42.1988
2.1.1.143	49.7506	93.1076	12.2071	27.7	43.5977	81.6455
2.1.1.144	38.5166	0	3.05177	12.8607	7.82523	0
2.1.1.148	42.5287	0	21.3624	1.97857	3.35367	117.423
2.1.1.15	7.22186	3.84742	0	45.5071	0	0
2.1.1.151	317.762	277.784	347.902	1071.4	580.185	337.59
2.1.1.152	40.9238	27.7014	68.6649	29.6785	11.1789	44.0335
2.1.1.156	128.389	103.88	10.6812	289.86	78.2523	73.3892
2.1.1.157	35.3068	9.23381	3.05177	10.8821	12.2968	7.33892
2.1.1.17	194.188	1.53897	7.62943	1029.85	415.855	71.5545
2.1.1.171	214.248	463.229	602.725	376.917	376.729	365.111
2.1.1.173	687.681	568.649	161.744	58.3678	157.622	126.596
2.1.1.175	0	0	7.62943	19.7857	4.47156	2.7521
2.1.1.176	46.5408	9.23381	32.0436	62.3249	27.9472	16.5126
2.1.1.179	0	0	0	1.97857	0	0
2.1.1.184	2.40729	119.27	106.812	44.5178	68.1913	201.82
2.1.1.187	19.2583	3.84742	65.6131	18.7964	29.0651	22.9341
2.1.1.188	1.60486	0.769484	1.52589	2.96785	6.70734	3.66946
2.1.1.189	0	0	15.2589	4.94642	0	0
2.1.1.193	2477.1	1816.75	1976.02	3584.18	2149.7	2231.95
2.1.1.196	58.5773	48.4775	70.1908	47.4857	25.7115	44.0335
2.1.1.197	49.7506	2.30845	28.9918	95.9606	25.7115	36.6946
2.1.1.198	42.5287	0.769484	28.9918	71.2285	78.2523	95.406
2.1.1.200	157.276	370.891	53.406	18.7964	77.1344	104.58
2.1.1.206	77.0331	23.0845	157.166	268.096	51.4229	144.944
2.1.1.208	0	0.769484	38.1472	0	1.11789	2.7521
2.1.1.210	198.2	30.0099	3.05177	494.642	137.5	890.761
2.1.1.213	0.802428	3.84742	13.733	121.682	62.6018	125.679
2.1.1.217	561.7	443.992	639.346	785.492	1248.68	399.054
2.1.1.220	999.023	821.809	521.853	714.263	813.824	588.948
2.1.1.223	0	0	0	1.97857	2.23578	0
2.1.1.226	445.348	930.306	712.589	608.41	1077.65	491.708
2.1.1.228	722.988	869.517	1348.88	774.61	275.001	489.873
2.1.1.234	19.2583	0	21.3624	0.989284	1.11789	4.58683
2.1.1.246	27.2826	5.38639	3.05177	2.96785	11.1789	2.7521
2.1.1.247	0.802428	40.0132	32.0436	93.982	2.23578	17.4299
2.1.1.250	22.468	19.2371	158.692	27.7	43.5977	110.084
2.1.1.251	1.60486	5.38639	18.3106	35.6142	4.47156	22.0168
2.1.1.254	0	0	0	4.94642	3.35367	0
2.1.1.258	26.4801	0.769484	9.15532	0.989284	4.47156	3.66946
2.1.1.264	408.436	189.293	80.872	13.85	42.4798	56.8766
2.1.1.265	0	0	3.05177	0	0	0
2.1.1.271	676.447	403.21	479.128	1248.48	780.287	952.225
2.1.1.272	254.37	539.408	302.125	1219.79	913.316	1032.95
2.1.1.288	0	1.53897	13.733	3.95714	13.4147	25.6862
2.1.1.289	149.252	84.6432	94.6049	391.757	242.582	219.25
2.1.1.301	12.8389	42.3216	12.2071	5.93571	7.82523	49.5377
2.1.1.34	602.624	255.469	111.39	123.661	120.732	191.729
2.1.1.37	969.333	1366.6	1834.12	1717.4	855.186	1362.29
2.1.1.38	0	38.4742	9.15532	10.8821	15.6505	22.0168
2.1.1.41	24.8753	29.2404	77.8202	273.043	1026.22	44.0335
2.1.1.43	154.869	85.4127	32.0436	346.25	148.679	135.77
2.1.1.45	0	54.6334	10.6812	776.588	173.273	239.432
2.1.1.6	0	0.769484	0	0	1.11789	0.917365
2.1.1.62	385.166	745.63	120.545	236.439	116.261	130.266
2.1.1.63	380.351	1397.38	105.286	225.557	297.359	230.259
2.1.1.72	19902.6	20115.1	9368.94	9069.76	8867.1	8357.2
2.1.1.77	4.01214	53.8639	3.05177	7.91428	4.47156	5.50419
2.1.1.79	101.908	490.161	379.946	19.7857	61.4839	192.647
2.1.1.80	147.647	117.731	192.262	647.981	698.681	630.23
2.1.1.86	0	0	4.57766	1.97857	1.11789	13.7605
2.1.1.9	51.3554	70.7925	25.9401	28.6892	61.4839	4.58683
2.1.1.90	0	0	1.52589	0	0	2.7521
2.1.1.95	0.802428	1.53897	96.1308	0	5.58945	25.6862
2.1.1.n8	0	2.30845	3.05177	16.8178	6.70734	1.83473
2.1.2.-	0	0	0	10.8821	0	0
2.1.2.1	0.802428	1.53897	27.466	0	0	7.33892
2.1.2.10	98.6987	36.1657	263.978	66.2821	22.3578	75.2239
2.1.2.2	201.41	143.124	57.9837	993.242	277.237	240.35
2.1.2.5	3180.83	1230.4	895.695	3303.22	3092.08	1504.48
2.1.2.9	183.756	460.921	111.39	101.896	45.8335	53.2072
2.1.3.-	934.829	814.884	1567.09	689.531	592.481	455.93
2.1.3.1	779.158	2055.29	451.662	4795.06	5274.2	801.777
2.1.3.10	40.9238	20.7761	132.752	12.8607	26.8293	41.2814
2.1.3.12	0	0.769484	0	0.989284	1.11789	15.5952
2.1.3.2	0	20.7761	70.1908	0.989284	3.35367	8.25629
2.1.3.3	590.587	894.91	654.605	642.046	448.274	368.781
2.1.3.6	22.468	10.0033	19.8365	3.95714	39.1261	14.6778
2.1.3.9	1.60486	9.23381	201.417	74.1963	54.7766	40.3641
2.1.4.1	889.893	1513.58	631.717	1104.04	1708.14	380.707
2.10.1.1	2851.83	4898.54	3445.45	2667.11	2879.68	3206.19
2.2.1.1	9564.14	11189.1	6602.51	20061.7	13800.3	7569.18
2.2.1.11	0	4.6169	10.6812	15.8286	3.35367	0
2.2.1.2	756.69	1631.31	691.226	181.039	89.4312	113.753
2.2.1.6	10447.6	20796.8	7969.7	13125.8	13405.7	10206.6
2.3.-.-	378.746	801.033	723.27	672.713	641.669	1063.23
2.3.1.-	27034.6	43582.8	19056.8	22560.6	21150.5	14864.1
2.3.1.1	1466.84	2430.03	328.066	728.113	945.735	466.021
2.3.1.101	0	0	10.6812	1.97857	0	2.7521
2.3.1.109	7.22186	19.2371	170.899	4.94642	14.5326	63.2982
2.3.1.12	21685.6	12657.2	8795.21	10893	10802.2	5193.2
2.3.1.122	445.348	1237.33	602.725	3369.5	6966.69	2817.23
2.3.1.128	1366.54	2804	785.831	2285.25	1538.22	998.093
2.3.1.135	28.8874	0	6.10355	1.97857	2.23578	53.2072
2.3.1.137	3.20971	0	1.52589	43.5285	0	0.917365
2.3.1.15	62.5894	1.53897	39.673	243.364	12.2968	41.2814
2.3.1.16	118.759	80.0263	187.684	181.039	164.33	249.523
2.3.1.164	1.60486	16.1592	22.8883	6.92499	13.4147	23.8515
2.3.1.165	11.234	12.3117	15.2589	7.91428	26.8293	22.9341
2.3.1.168	1791.82	2348.47	366.213	455.071	565.652	277.962
2.3.1.17	0	0	0	120.693	21.2399	0
2.3.1.174	123.574	52.3249	860.6	66.2821	206.81	210.077
2.3.1.176	28.8874	10.7728	280.763	6.92499	15.6505	56.8766
2.3.1.178	122.772	8.46432	13.733	30.6678	112.907	178.886
2.3.1.179	16482.7	9622.4	6362.95	15754.4	14374.9	7129.76
2.3.1.18	75.4283	135.429	65.6131	115.746	139.736	77.0587
2.3.1.180	0.802428	5.38639	33.5695	2.96785	2.23578	1.83473
2.3.1.181	85.0574	38.4742	24.4142	26.7107	30.183	27.521
2.3.1.182	0	0	0	6.92499	0	0
2.3.1.183	823.292	382.434	347.902	74.1963	88.3133	244.019
2.3.1.184	17.6534	11.5423	10.6812	28.6892	5.58945	4.58683
2.3.1.187	48.9481	34.6268	61.0355	9.89284	15.6505	60.5461
2.3.1.19	263.197	201.605	274.66	1537.35	484.046	288.053
2.3.1.197	1.60486	0.769484	28.9918	4.94642	34.6546	31.1904
2.3.1.20	92.2793	35.3963	1171.88	6.92499	62.6018	710.958
2.3.1.201	446.15	240.079	80.872	690.521	1134.66	913.696
2.3.1.203	93.8841	33.8573	76.2943	15.8286	33.5367	56.8766
2.3.1.209	0.802428	0	3.05177	0	2.23578	0.917365
2.3.1.21	0	3.84742	1.52589	7.91428	1.11789	5.50419
2.3.1.222	788.787	490.161	271.608	2538.5	507.522	308.235
2.3.1.225	0	0	0	0	0	14.6778
2.3.1.228	0	0	0	0	4.47156	0
2.3.1.28	43.3311	61.5587	259.401	194.889	187.805	96.3233
2.3.1.29	0	0	0	0	2.23578	0
2.3.1.30	4125.28	5053.2	1535.04	5146.26	6132.74	3309.85
2.3.1.31	0	0.769484	6.10355	0.989284	2.23578	14.6778
2.3.1.37	177.337	640.211	112.916	83.0999	459.453	272.457
2.3.1.39	3936.71	4624.6	2607.74	13919.2	5610.69	4679.48
2.3.1.41	1559.92	2111.46	798.039	2031	1439.84	1221.93
2.3.1.42	0	0	3.05177	0	2.23578	0
2.3.1.46	97.8963	46.169	79.3461	234.46	145.326	96.3233
2.3.1.47	8982.38	1051.12	727.848	5139.33	2523.08	2751.18
2.3.1.48	48.1457	3.84742	56.4578	148.393	21.2399	35.7772
2.3.1.5	0	0	0	0	1.11789	0.917365
2.3.1.51	3366.19	3516.54	1702.89	3519.87	3769.52	3353.89
2.3.1.54	130868	131930	51808.4	186484	160993	59990.2
2.3.1.57	126.784	111.575	112.916	83.0999	74.8986	152.283
2.3.1.60	0	7.69484	1.52589	1.97857	3.35367	0.917365
2.3.1.61	14292.1	6959.21	2294.93	2619.63	4520.75	1409.07
2.3.1.74	0.802428	3.07794	1.52589	2.96785	4.47156	6.42156
2.3.1.78	10.4316	30.7794	109.864	144.436	84.9596	166.96
2.3.1.79	184.559	726.393	923.161	202.803	136.383	532.989
2.3.1.8	12437.6	13277.4	4527.3	13816.3	11449.4	5187.7
2.3.1.81	5.617	0	27.466	43.5285	31.3009	0
2.3.1.82	0.802428	0	4.57766	0	4.47156	0
2.3.1.86	1082.48	492.47	375.368	905.195	1803.16	639.403
2.3.1.88	246.346	184.676	97.6567	89.0356	55.8945	63.2982
2.3.1.9	3560.37	5440.25	1242.07	10618	9830.72	4478.58
2.3.1.94	81.0453	41.5521	303.651	268.096	164.33	144.026
2.3.1.n4	4859.51	4952.4	801.09	479.803	509.758	583.444
2.3.2.-	641.943	2575.46	610.355	4644.69	7052.77	1348.53
2.3.2.13	116.352	360.119	90.0273	57.3785	52.5408	110.084
2.3.2.16	838.538	710.234	296.022	353.175	313.009	232.093
2.3.2.17	1200.43	827.965	172.425	343.282	1167.08	298.144
2.3.2.18	292.084	313.18	265.504	412.532	314.127	166.96
2.3.2.2	186.966	132.351	491.335	50.4535	155.387	202.738
2.3.2.21	0	3.07794	1.52589	0	1.11789	1.83473
2.3.2.3	716.569	787.182	701.908	784.503	2570.03	435.748
2.3.2.4	23.2704	1.53897	4.57766	0	3.35367	6.42156
2.3.2.5	334.613	143.124	238.038	448.146	319.716	321.078
2.3.3.-	0	3.07794	10.6812	0	39.1261	0.917365
2.3.3.10	1252.59	1948.33	930.791	1757.96	1397.36	363.277
2.3.3.13	101.908	392.437	1412.97	1224.73	1710.37	1086.16
2.3.3.14	0	20.0066	18.3106	3.95714	1.11789	16.5126
2.3.3.15	60.9846	1.53897	33.5695	0.989284	5.58945	0.917365
2.3.3.16	13346	9579.31	4316.73	6752.86	6099.21	3360.31
2.3.3.8	0.802428	20.0066	364.687	2.96785	4.47156	0.917365
2.3.3.9	8.02428	11.5423	54.9319	11.8714	11.1789	42.1988
2.4.-.-	30546	21991.9	19087.3	42982.4	22109.6	24404.7
2.4.1.-	21839.7	15299.7	11746.3	15132.1	19697.2	10580
2.4.1.1	53937.6	27122	13995.4	65746.9	32746.3	21348
2.4.1.10	1178.77	3805.1	292.97	3033.15	7243.92	1033.87
2.4.1.102	52.1578	196.988	36.6213	0	13.4147	11.9257
2.4.1.109	2606.29	2961.74	672.916	2390.11	3092.08	2254.88
2.4.1.11	1312.77	213.147	343.324	1255.4	294.005	823.794
2.4.1.117	161.288	63.0977	51.8801	25.7214	4.47156	10.091
2.4.1.12	114.747	91.5686	205.995	104.864	81.6059	512.807
2.4.1.129	1543.07	2899.42	1130.68	1600.66	2411.29	1080.66
2.4.1.13	0	0	0	0	0	1.83473
2.4.1.131	8.82671	0	33.5695	0	1.11789	3.66946
2.4.1.132	70.6137	114.653	53.406	70.2392	97.2564	30.273
2.4.1.15	61.787	60.0198	3102.13	13.85	58.1303	83.4802
2.4.1.150	0	0	4.57766	0	1.11789	0.917365
2.4.1.17	0	0	12.2071	0	10.061	0.917365
2.4.1.173	68.2064	709.464	71.7167	278.978	1095.53	4451.97
2.4.1.18	6193.94	1917.55	1632.7	16588.3	6822.48	6705.02
2.4.1.182	590.587	264.703	354.006	82.1106	84.9596	159.622
2.4.1.187	372.327	405.518	170.899	369.992	424.798	215.581
2.4.1.19	4.81457	3.07794	16.7847	1.97857	1.11789	3.66946
2.4.1.198	517.566	509.398	134.278	313.603	630.49	200.903
2.4.1.21	718.976	599.428	233.461	1169.33	1973.08	540.328
2.4.1.211	667.62	377.817	170.899	578.731	348.782	477.03
2.4.1.212	157.276	194.679	131.226	330.421	210.163	173.382
2.4.1.216	38.5166	16.9286	360.109	9.89284	21.2399	108.249
2.4.1.228	0	40.7827	6.10355	120.693	30.183	139.439
2.4.1.229	0	1.53897	3.05177	0	2.23578	0.917365
2.4.1.230	48.1457	36.9352	68.6649	65.2928	53.6587	34.8599
2.4.1.245	916.373	1617.46	331.117	999.177	1518.09	510.972
2.4.1.246	0	0.769484	0	2.96785	1.11789	2.7521
2.4.1.248	240.729	1116.52	100.708	27.7	602.542	41.2814
2.4.1.25	11039.8	14549.4	4200.76	43524.6	24551.1	14218.2
2.4.1.250	49.7506	46.9385	16.7847	187.964	24.5936	172.465
2.4.1.251	0	0.769484	6.10355	1.97857	1.11789	20.182
2.4.1.252	0	0.769484	1.52589	0	0	0
2.4.1.255	3338.1	225.459	265.504	1853.92	613.721	513.724
2.4.1.266	6.41943	0	15.2589	1.97857	11.1789	5.50419
2.4.1.276	36.1093	82.3348	1.52589	17.8071	45.8335	0.917365
2.4.1.280	28.085	20.0066	27.466	10.8821	8.94312	22.9341
2.4.1.283	10.4316	50.0165	10.6812	13.85	23.4757	90.8191
2.4.1.284	0	0	10.6812	9.89284	0	6.42156
2.4.1.287	152.461	96.955	250.245	521.353	641.669	117.423
2.4.1.288	427.694	1828.29	788.883	1582.86	1547.16	951.308
2.4.1.289	2112.79	2144.55	915.532	5905.04	5422.88	3341.96
2.4.1.290	24.0729	43.0911	77.8202	102.886	58.1303	71.5545
2.4.1.291	58.5773	134.66	134.278	694.478	258.232	133.018
2.4.1.292	18.4559	13.0812	94.6049	136.521	42.4798	129.348
2.4.1.293	104.316	66.9451	135.804	1960.76	781.405	452.261
2.4.1.301	27.2826	17.6981	57.9837	12.8607	15.6505	28.4383
2.4.1.303	116.352	1159.61	326.54	355.153	402.44	226.589
2.4.1.304	0.802428	0	0	44.5178	0	3.66946
2.4.1.305	24.8753	56.9418	25.9401	5.93571	146.444	3.66946
2.4.1.310	0	0	12.2071	0.989284	1.11789	3.66946
2.4.1.315	324.983	287.787	318.91	623.249	330.895	556.841
2.4.1.319	500.715	598.659	234.986	693.488	734.453	444.005
2.4.1.32	937.236	155.436	209.046	205.771	50.305	33.0251
2.4.1.321	0	0	7.62943	0	0	0
2.4.1.325	0.802428	0	6.10355	8.90356	0	0
2.4.1.41	0	4.6169	0	0	0	0
2.4.1.44	0	0.769484	51.8801	23.7428	3.35367	2.7521
2.4.1.46	32.8996	106.958	433.352	15.8286	22.3578	25.6862
2.4.1.5	2562.15	2108.39	1010.14	18261.2	44953.7	5970.21
2.4.1.50	0.802428	0	0	19.7857	1.11789	2.7521
2.4.1.52	0.802428	3.07794	25.9401	13.85	43.5977	22.0168
2.4.1.54	2511.6	2971.75	1708.99	3000.5	4796.86	2060.4
2.4.1.56	297.701	236.232	280.763	1141.63	404.676	344.929
2.4.1.57	886.683	1604.37	708.011	1495.8	2613.63	740.314
2.4.1.58	0.802428	0	3.05177	0	10.061	0
2.4.1.60	0	0	28.9918	88.0463	17.8862	66.0503
2.4.1.64	24.8753	44.6301	347.902	29.6785	16.7683	210.994
2.4.1.69	165.3	25.393	94.6049	17.8071	63.7197	14.6778
2.4.1.7	1312.77	982.631	524.905	489.696	368.904	159.622
2.4.1.8	1658.62	1949.1	2143.87	223.578	814.941	1032.95
2.4.1.80	9.62914	0	24.4142	10.8821	16.7683	28.4383
2.4.1.82	0.802428	0	0	0.989284	0	9.17365
2.4.1.83	0	31.5488	59.5096	64.3035	1.11789	33.9425
2.4.2.-	5649.9	5534.13	2413.95	1126.79	1755.09	1508.15
2.4.2.1	2852.63	2368.47	833.134	2143.78	2410.17	1329.26
2.4.2.10	95.489	190.832	181.58	107.832	110.671	10.091
2.4.2.12	3.20971	13.8507	3.05177	212.696	16.7683	28.4383
2.4.2.14	21.6656	10.7728	7.62943	221.6	59.2481	99.0754
2.4.2.17	6.41943	1.53897	12.2071	0.989284	2.23578	6.42156
2.4.2.19	1022.29	1088.05	584.414	719.21	821.649	548.584
2.4.2.2	681.262	1341.21	517.275	611.378	628.254	432.996
2.4.2.21	97.0938	53.0944	74.7684	3.95714	7.82523	8.25629
2.4.2.22	361.895	130.812	94.6049	23.7428	52.5408	4.58683
2.4.2.26	72.2186	3.07794	99.1826	13.85	11.1789	39.4467
2.4.2.29	0	123.117	186.158	29.6785	2.23578	33.9425
2.4.2.3	6417.82	3535.78	3385.94	2165.54	977.035	1838.4
2.4.2.30	0	8.46432	13.733	501.567	34.6546	144.944
2.4.2.31	950.878	1520.5	15838.7	705.36	969.21	4929.92
2.4.2.36	0	12.3117	10.6812	0.989284	4.47156	20.182
2.4.2.4	545.651	418.599	486.758	530.256	1226.32	638.486
2.4.2.43	109.933	48.4775	48.8284	197.857	100.61	15.5952
2.4.2.45	52.1578	154.666	276.185	306.678	370.021	58.7114
2.4.2.46	158.078	177.751	308.229	444.189	536.587	167.878
2.4.2.47	220.668	348.576	488.284	724.156	1248.68	632.065
2.4.2.52	5.617	0	16.7847	5.93571	13.4147	20.182
2.4.2.6	2.40729	3.07794	39.673	3.95714	4.47156	34.8599
2.4.2.8	5321.71	10264.1	2430.74	8565.22	7086.3	5685.83
2.4.2.9	1390.61	450.148	230.409	1194.07	430.387	396.302
2.4.99.-	629.104	23.854	50.3542	319.539	277.237	63.2982
2.4.99.12	69.0088	150.049	39.673	129.596	58.1303	22.0168
2.4.99.16	382.758	243.926	341.799	205.771	105.082	329.334
2.4.99.17	430.904	239.31	22.8883	54.4106	154.269	64.2156
2.4.99.19	5.617	23.854	74.7684	142.457	78.2523	6.42156
2.5.-.-	963.716	99.2634	56.4578	404.617	259.35	44.0335
2.5.1.-	2891.95	4041.33	1879.89	2202.15	2501.84	1514.57
2.5.1.10	2746.71	1904.47	1036.08	1219.79	1176.02	775.173
2.5.1.101	298.503	21.5456	71.7167	111.789	57.0124	91.7365
2.5.1.105	15.2461	2.30845	47.3025	7.91428	4.47156	23.8515
2.5.1.108	0	0	0	3.95714	0	0
2.5.1.15	1268.64	1875.23	825.504	1948.89	849.596	1099
2.5.1.17	1640.97	2395.4	1243.6	6654.92	2910.98	3260.32
2.5.1.18	1171.55	2309.22	749.21	1670.9	3651.03	2137.46
2.5.1.21	0	2.30845	3.05177	3.95714	4.47156	11.0084
2.5.1.26	27.2826	13.0812	48.8284	40.5607	24.5936	239.432
2.5.1.29	846.562	249.313	274.66	2204.13	2706.41	1277.89
2.5.1.3	0.802428	2.30845	1.52589	8.90356	5.58945	7.33892
2.5.1.30	785.577	1185.01	1304.63	1786.65	1520.33	1018.28
2.5.1.31	56.17	155.436	505.068	40.5607	21.2399	50.4551
2.5.1.32	655.584	821.039	160.218	16.8178	295.123	57.794
2.5.1.44	38.5166	6.15587	19.8365	9.89284	8.94312	14.6778
2.5.1.47	6259.74	11228.3	2954.12	10391.4	7539.05	6543.57
2.5.1.48	1035.13	728.701	434.878	648.971	1013.93	387.128
2.5.1.49	4004.92	4789.27	2288.83	3113.28	4301.64	2161.31
2.5.1.54	9453.41	12245.6	17210.5	8689.87	7798.4	12569.7
2.5.1.55	113.142	48.4775	32.0436	659.853	249.289	156.869
2.5.1.6	92.2793	9.23381	28.9918	57.3785	14.5326	29.3557
2.5.1.60	0.802428	2.30845	0	0.989284	1.11789	0
2.5.1.61	2185.81	775.64	219.728	298.764	448.274	225.672
2.5.1.68	238.321	758.711	141.907	174.114	217.988	190.812
2.5.1.72	12.8389	55.4029	33.5695	418.467	511.993	187.142
2.5.1.75	1.60486	0	19.8365	5.93571	1.11789	11.9257
2.5.1.77	68.2064	5.38639	48.8284	11.8714	4.47156	25.6862
2.5.1.78	19.2583	0	0	0.989284	3.35367	4.58683
2.5.1.81	1.60486	112.345	45.7766	78.1535	71.5449	119.257
2.5.1.83	7.22186	110.036	13.733	4.94642	12.2968	25.6862
2.5.1.84	1478.07	499.395	91.5532	499.589	416.973	318.326
2.5.1.85	0.802428	0	3.05177	0.989284	0	0
2.5.1.86	10.4316	2.30845	22.8883	0	1.11789	5.50419
2.5.1.88	0	26.1625	4.57766	7.91428	0	2.7521
2.5.1.9	1714.79	1765.2	891.118	2693.82	2278.26	1494.39
2.5.1.90	2617.52	3020.22	1226.81	1198.02	1319.11	1104.51
2.5.1.94	371.524	387.82	180.055	86.0677	87.1954	157.787
2.5.1.96	7.22186	0	91.5532	3.95714	0	67.885
2.5.1.97	4.01214	13.8507	851.445	26.7107	7.82523	237.598
2.5.1.99	49.7506	15.3897	22.8883	6.92499	24.5936	0.917365
2.5.1.n9	0	6.15587	24.4142	0	0	0.917365
2.6.-.-	4.81457	45.3996	588.992	104.864	89.4312	218.333
2.6.1.-	3744.93	7497.08	4585.29	2481.13	2193.3	4441.88
2.6.1.1	10285.5	10311.1	5738.86	12728.1	8203.07	5101.47
2.6.1.100	0	0	6.10355	0.989284	1.11789	1.83473
2.6.1.101	2.40729	0	12.2071	0	1.11789	0
2.6.1.104	0	0	16.7847	0	0	0
2.6.1.105	0	1.53897	15.2589	0	1.11789	0.917365
2.6.1.11	45.7384	340.112	94.6049	234.46	885.369	182.556
2.6.1.13	1709.97	307.794	70.1908	410.553	372.257	78.8934
2.6.1.16	28.8874	31.5488	42.7248	25.7214	10.061	92.6539
2.6.1.18	60.1821	14.6202	90.0273	9.89284	33.5367	39.4467
2.6.1.19	772.739	524.788	711.063	183.018	146.444	153.2
2.6.1.2	2406.48	6053.53	1310.74	1505.69	1847.87	680.685
2.6.1.21	419.67	295.482	173.951	1644.19	769.108	155.952
2.6.1.30	2.40729	3.07794	7.62943	1.97857	4.47156	7.33892
2.6.1.33	9.62914	1.53897	163.27	724.156	405.794	163.291
2.6.1.34	87.4647	36.1657	9.15532	139.489	97.2564	38.5293
2.6.1.36	3.20971	0	21.3624	0.989284	4.47156	11.9257
2.6.1.37	0.802428	0.769484	9.15532	0	3.35367	0
2.6.1.39	12.8389	19.2371	24.4142	8.90356	14.5326	59.6287
2.6.1.42	8967.14	15146.5	5041.53	18018.8	10822.3	5781.23
2.6.1.44	7.22186	4.6169	39.673	83.0999	52.5408	123.844
2.6.1.45	9.62914	16.9286	830.082	10.8821	12.2968	89.9018
2.6.1.48	28.8874	10.0033	45.7766	0.989284	8.94312	29.3557
2.6.1.5	0.802428	34.6268	22.8883	70.2392	57.0124	144.944
2.6.1.51	422.077	224.689	109.864	4435.95	1757.32	1696.21
2.6.1.52	4.01214	26.1625	152.589	42.5392	8.94312	88.067
2.6.1.57	1632.14	3357.26	817.875	2638.42	3196.05	1688.87
2.6.1.62	1177.16	191.602	219.728	367.025	319.716	347.681
2.6.1.66	1129.02	353.193	245.668	57.3785	153.151	77.0587
2.6.1.76	34.5044	119.27	117.493	27.7	32.4188	58.7114
2.6.1.82	28.085	0	3.05177	0	1.11789	0
2.6.1.83	0	3.07794	77.8202	7.91428	0	11.9257
2.6.1.84	0.802428	0	143.433	6.92499	8.94312	64.2156
2.6.1.85	3375.01	4425.3	1251.23	1496.79	2082.63	1153.13
2.6.1.87	0	5.38639	1.52589	0	0	0
2.6.1.88	48.1457	35.3963	178.529	53.4214	32.4188	62.3808
2.6.1.9	48.1457	153.127	146.485	68.2606	394.615	258.697
2.6.1.90	36.1093	30.0099	114.441	523.331	179.98	288.97
2.6.1.92	33.702	7.69484	100.708	13.85	2.23578	0.917365
2.6.1.96	0	2.30845	4.57766	0	0	0
2.6.1.98	411.646	305.485	167.847	154.328	238.11	158.704
2.6.99.2	0	0	1.52589	1.97857	1.11789	0
2.6.99.3	13.6413	7.69484	68.6649	212.696	5.58945	49.5377
2.7.-.-	5840.88	12825	4948.45	7770.83	7836.41	4491.42
2.7.1.-	9740.68	7934.92	4917.93	13360.3	6725.22	7423.32
2.7.1.1	11.234	9.23381	79.3461	247.321	88.3133	225.672
2.7.1.100	5.617	0	32.0436	107.832	158.74	2.7521
2.7.1.107	1283.89	1705.18	1029.97	2098.27	1562.81	1632.91
2.7.1.11	15.2461	23.0845	30.5177	7.91428	42.4798	22.9341
2.7.1.113	2072.67	714.851	259.401	346.25	492.989	288.97
2.7.1.12	1112.17	670.99	296.022	211.707	1320.23	403.641
2.7.1.14	0	17.6981	0	6.92499	0	0
2.7.1.148	0	6.15587	7.62943	3.95714	20.122	32.1078
2.7.1.15	4300.21	21251.6	1336.68	1783.68	1752.85	1168.72
2.7.1.157	4.01214	0	0	4.94642	7.82523	14.6778
2.7.1.16	11.234	1.53897	24.4142	66.2821	38.0082	4.58683
2.7.1.162	1519.8	1599.76	802.616	1747.08	1240.86	570.601
2.7.1.165	49.7506	81.5653	155.64	176.093	143.09	66.9677
2.7.1.167	0	6.92536	15.2589	0	1.11789	3.66946
2.7.1.168	55.3676	96.1855	39.673	3663.32	55.8945	221.085
2.7.1.17	660.399	585.577	1864.63	1201.98	1461.08	1834.73
2.7.1.170	0	0	7.62943	0	0	6.42156
2.7.1.172	0	0.769484	25.9401	23.7428	1.11789	2.7521
2.7.1.175	1564.74	2332.31	389.101	2900.58	4884.06	2404.41
2.7.1.177	396.4	610.97	1361.09	78.1535	168.801	950.39
2.7.1.182	12.8389	3.07794	0	37.5928	0	39.4467
2.7.1.19	5.617	1.53897	57.9837	7.91428	5.58945	40.3641
2.7.1.2	3768.2	5826.53	2641.31	12205.8	9345.56	8167.3
2.7.1.20	52.9603	73.8705	53.406	11.8714	27.9472	29.3557
2.7.1.24	239.926	117.731	140.382	587.635	134.147	171.547
2.7.1.25	27.2826	0	12.2071	0.989284	0	24.7689
2.7.1.27	43.3311	59.2503	36.6213	2.96785	74.8986	92.6539
2.7.1.29	2.40729	14.6202	19.8365	6.92499	4.47156	11.9257
2.7.1.31	1210.86	3803.56	1889.05	1391.92	1753.97	1460.45
2.7.1.33	58.5773	156.205	76.2943	711.296	352.135	280.714
2.7.1.35	1531.84	1616.69	599.673	1326.63	2685.17	1276.97
2.7.1.39	0	0	0	1.97857	3.35367	0
2.7.1.4	3651.05	4052.1	1663.22	8251.62	4664.95	2648.43
2.7.1.40	22531.4	25473	10070.8	74236.9	36518.1	19074.8
2.7.1.44	0	0	3.05177	0	0	0.917365
2.7.1.45	441.336	626.36	402.834	979.392	771.344	340.342
2.7.1.48	390.783	931.076	386.049	258.203	173.273	199.986
2.7.1.49	885.881	1140.38	1426.7	933.885	764.636	1060.47
2.7.1.53	88.2671	127.734	244.142	48.4749	84.9596	87.1497
2.7.1.56	1815.09	3243.38	2760.33	5728.95	3172.57	2815.39
2.7.1.58	12.0364	24.6235	59.5096	6.92499	7.82523	18.3473
2.7.1.59	22.468	32.3183	99.1826	44.5178	117.378	71.5545
2.7.1.6	58.5773	59.2503	50.3542	74.1963	40.244	64.2156
2.7.1.60	0	0	12.2071	0	1.11789	0
2.7.1.63	1871.26	3852.04	715.641	4460.68	4895.24	1763.18
2.7.1.66	2295.75	2155.32	875.859	1346.42	13563.4	4376.75
2.7.1.68	199.805	280.862	180.055	1456.23	552.237	1299.91
2.7.1.69	5657.12	6182.03	1896.68	5281.79	5083.04	2273.23
2.7.1.71	15.2461	53.0944	18.3106	6.92499	1.11789	0.917365
2.7.1.72	28.085	0	91.5532	0	0	0.917365
2.7.1.73	1.60486	1.53897	59.5096	4.94642	26.8293	13.7605
2.7.1.74	411.646	200.066	105.286	1655.07	639.433	745.818
2.7.1.76	0	1.53897	25.9401	45.5071	0	3.66946
2.7.1.78	1108.96	56.1723	4724.14	174.114	36.8904	3530.94
2.7.1.8	1.60486	0.769484	4.57766	0.989284	1.11789	14.6778
2.7.1.81	0.802428	1.53897	28.9918	0	12.2968	11.9257
2.7.1.83	120.364	106.958	80.872	296.785	162.094	552.254
2.7.1.85	430.102	607.892	183.106	34.625	178.862	109.166
2.7.1.87	7.22186	10.0033	57.9837	4.94642	21.2399	26.6036
2.7.1.92	0.802428	0	36.6213	1.97857	2.23578	0.917365
2.7.1.95	103.513	60.0198	248.719	8.90356	45.8335	35.7772
2.7.10.-	3716.85	2966.36	4113.79	8111.14	8609.99	5747.29
2.7.10.2	1078.46	7669.45	611.88	1785.66	3076.43	959.564
2.7.11.-	9938.88	6784.54	3833.03	34647.7	12445.5	7397.63
2.7.11.1	22953.5	58277.6	14271.6	32558.3	48037.9	31329.9
2.7.11.11	10.4316	0	0	1.97857	3.35367	0
2.7.11.12	0	0.769484	0	14.8393	0	1.83473
2.7.11.13	0.802428	0.769484	18.3106	0	2.23578	0
2.7.11.17	0	0	1.52589	0	1.11789	1.83473
2.7.11.18	5.617	19.2371	12.2071	3.95714	30.183	144.944
2.7.11.21	0.802428	0	4.57766	0	1.11789	11.0084
2.7.11.30	79.4404	0	1.52589	8.90356	22.3578	3.66946
2.7.12.1	3.20971	0	0	11.8714	2.23578	0.917365
2.7.13.-	20.8631	3.07794	73.2425	17.8071	16.7683	43.1162
2.7.13.3	84581.6	93554.6	85587	75060	73354.8	76795.4
2.7.2.2	2090.33	5731.89	2784.74	2535.54	3775.11	1637.5
2.7.2.3	958.099	931.845	280.763	480.792	372.257	110.084
2.7.2.4	15567.1	8613.6	3025.83	10490.4	8603.28	5373.01
2.7.2.7	37.7141	0	35.0954	10.8821	4.47156	68.8024
2.7.2.8	0	1.53897	42.7248	11.8714	3.35367	25.6862
2.7.3.-	4.81457	6.92536	19.8365	3.95714	10.061	22.0168
2.7.3.9	36224.8	36844.4	13749.8	42915.2	45903.9	14865
2.7.4.16	295.294	706.386	115.967	22.7535	289.533	376.12
2.7.4.2	450.965	287.787	384.523	363.067	452.745	310.069
2.7.4.22	923.595	1439.7	595.096	276.01	356.607	134.853
2.7.4.23	2.40729	3.84742	30.5177	1.97857	5.58945	26.6036
2.7.4.25	73.8234	0	22.8883	718.221	39.1261	52.2898
2.7.4.26	0.802428	38.4742	12.2071	0	420.326	0
2.7.4.6	134.808	183.137	120.545	74.1963	880.897	232.093
2.7.4.8	37.7141	33.8573	97.6567	176.093	78.2523	64.2156
2.7.4.9	939.644	2907.88	617.984	784.503	902.137	577.023
2.7.6.1	73.8234	32.3183	28.9918	173.125	17.8862	19.2647
2.7.6.2	544.849	2678.57	743.107	786.481	820.531	499.047
2.7.6.3	1058.4	1712.1	2537.55	2219.95	2379.99	1614.56
2.7.6.5	15279	14524.8	6315.64	19370.2	14231.9	10206.6
2.7.7.-	1372.15	1179.62	1281.74	898.27	934.556	726.553
2.7.7.1	0	51.5554	7.62943	14.8393	195.631	0
2.7.7.12	1111.36	3351.87	1225.29	406.596	450.509	263.284
2.7.7.13	3279.52	1823.68	1908.88	6927.96	2553.26	3991.46
2.7.7.14	0	0	0	1.97857	3.35367	1.83473
2.7.7.18	8.02428	10.0033	27.466	54.4106	14.5326	28.4383
2.7.7.24	4089.98	2827.08	3936.79	5201.66	4477.15	2957.58
2.7.7.27	0.802428	0.769484	10.6812	0.989284	1.11789	41.2814
2.7.7.30	2.40729	0	13.733	0.989284	0	0
2.7.7.33	305.725	403.979	268.556	460.017	389.026	584.362
2.7.7.38	31.2947	0	0	2.96785	12.2968	0.917365
2.7.7.39	1004.64	993.404	335.695	2489.04	1748.38	2803.47
2.7.7.4	134.006	520.941	378.42	109.811	220.224	133.935
2.7.7.40	0	0	1.52589	0.989284	2.23578	0
2.7.7.41	6490.84	5143.23	1597.6	4273.71	3178.16	2342.03
2.7.7.42	48.1457	404.749	96.1308	100.907	110.671	75.2239
2.7.7.43	122.772	467.846	94.6049	107.832	138.618	68.8024
2.7.7.47	3.20971	0.769484	21.3624	34.625	26.8293	27.521
2.7.7.49	40.9238	147.741	100.708	1126.79	7219.33	346.764
2.7.7.53	2925.65	6072.77	526.431	1163.4	1828.87	1935.64
2.7.7.56	11.234	277.784	33.5695	4.94642	3.35367	2.7521
2.7.7.6	1768.55	855.666	205.995	134.543	965.857	431.162
2.7.7.60	64.1943	72.3315	33.5695	82.1106	46.9514	16.5126
2.7.7.62	0	0	0	0	3.35367	0
2.7.7.63	1371.35	1737.49	2458.2	3810.72	2331.92	1553.1
2.7.7.65	810.453	853.358	4159.57	1086.23	735.571	1945.73
2.7.7.66	0	4.6169	1.52589	0	4.47156	0.917365
2.7.7.7	41420.6	40356.4	38603.4	48608.5	33830.7	29772.2
2.7.7.70	203.014	683.302	42.7248	19.7857	77.1344	33.9425
2.7.7.71	1.60486	0.769484	7.62943	71.2285	2.23578	135.77
2.7.7.72	8.82671	36.1657	22.8883	689.531	198.984	230.259
2.7.7.73	8.82671	71.562	120.545	60.3464	27.9472	42.1988
2.7.7.75	1977.18	3075.63	512.698	471.889	754.575	487.121
2.7.7.76	0	0	16.7847	1.97857	1.11789	0.917365
2.7.7.77	0	0	27.466	0.989284	3.35367	0
2.7.7.79	168.51	58.4808	10.6812	5.93571	30.183	0.917365
2.7.7.80	369.117	428.603	350.954	222.589	150.915	113.753
2.7.7.81	77.8356	23.0845	50.3542	19.7857	10.061	11.9257
2.7.7.82	24.8753	23.0845	21.3624	2.96785	1.11789	39.4467
2.7.7.85	404.424	82.3348	158.692	313.603	103.964	111.001
2.7.7.87	2275.69	1882.93	1417.55	2253.59	3919.32	1288.9
2.7.7.9	7619.06	11601.5	3909.32	9298.28	7625.12	3630.01
2.7.7.n1	1770.96	2638.56	2153.03	5221.44	5601.74	5837.19
2.7.8.-	4844.26	10101	2914.44	7261.35	5956.12	3827.25
2.7.8.1	0	0	0	1.97857	3.35367	98.1581
2.7.8.11	226.285	482.466	190.736	533.224	958.031	540.328
2.7.8.12	1530.23	2537.76	1097.11	1233.64	457.217	535.741
2.7.8.13	0	0.769484	119.019	6.92499	7.82523	78.8934
2.7.8.14	44.1336	2.30845	120.545	32.6464	8.94312	31.1904
2.7.8.2	27.2826	97.7245	39.673	0	6.70734	21.0994
2.7.8.20	0	0	9.15532	0	0	0.917365
2.7.8.23	0.802428	0.769484	10.6812	5.93571	2.23578	18.3473
2.7.8.26	0	0	0	0.989284	3.35367	0
2.7.8.31	609.846	451.687	357.057	2939.16	1310.17	1365.96
2.7.8.33	2128.04	2477.74	1315.31	1992.42	1322.46	1402.65
2.7.8.35	1622.51	3109.48	1065.07	1107.01	1436.49	3372.23
2.7.8.36	73.8234	2.30845	91.5532	352.185	160.976	266.953
2.7.8.37	74.6258	54.6334	331.117	21.7643	61.4839	112.836
2.7.8.38	21.6656	0	3.05177	51.4428	2.23578	7.33892
2.7.8.39	0	0	0	0	0	148.613
2.7.8.40	533.615	447.07	1335.15	4501.24	1428.66	2217.27
2.7.8.5	1462.02	2076.84	798.039	3350.71	1816.57	1106.34
2.7.8.6	841.747	2366.93	384.523	1295.96	2030.09	599.957
2.7.8.7	122.772	457.074	59.5096	272.053	130.793	89.9018
2.7.8.8	2290.13	1655.93	979.619	2050.79	1209.56	999.928
2.7.9.1	42.5287	206.991	77.8202	289.86	380.082	39.4467
2.7.9.2	9946.1	10474.2	2580.27	2001.32	4092.59	1508.15
2.7.9.3	14.4437	6.15587	13.733	95.9606	11.1789	32.1078
2.8.1.-	8.82671	6.92536	79.3461	31.6571	2.23578	15.5952
2.8.1.1	2520.43	2450.04	854.496	2753.18	1641.06	1966.83
2.8.1.10	0	0	3.05177	0.989284	4.47156	0
2.8.1.12	2.40729	11.5423	260.927	44.5178	50.305	53.2072
2.8.1.2	208.631	237.001	302.125	101.896	103.964	140.357
2.8.1.4	29.6899	21.5456	47.3025	296.785	17.8862	44.0335
2.8.1.7	9180.58	6314.39	6593.35	5496.46	7789.45	4334.55
2.8.2.-	40.1214	1.53897	177.003	8.90356	2.23578	77.976
2.8.3.-	2795.66	2521.6	1382.45	8119.06	4819.22	2913.55
2.8.3.12	2114.4	509.398	524.905	4694.15	3371.55	1758.59
2.8.3.13	95.489	92.3381	453.188	54.4106	60.366	277.044
2.8.3.15	0	5.38639	44.2507	5.93571	2.23578	51.3724
2.8.3.17	179.744	41.5521	61.0355	63.3142	101.728	427.492
2.8.3.19	54.5651	42.3216	283.815	136.521	92.7848	122.01
2.8.3.20	36.9117	29.2404	108.338	9.89284	31.3009	77.0587
2.8.3.21	0	40.0132	3.05177	0	7.82523	10.091
2.8.3.22	8.82671	11.5423	35.0954	0.989284	3.35367	13.7605
2.8.3.5	36.1093	69.2536	360.109	24.7321	41.3619	124.762
2.8.3.6	36.1093	66.9451	296.022	13.85	30.183	104.58
2.8.3.8	1077.66	4185.99	537.112	5584.51	4130.6	2220.02
2.8.3.9	2012.49	2430.8	180.055	2643.37	2538.73	892.596
2.8.4.1	0.802428	0	27.466	8.90356	6.70734	0.917365
2.8.4.2	1.60486	3.07794	4.57766	0	0	22.0168
2.8.4.3	24.0729	351.654	24.4142	300.742	371.139	219.25
2.8.4.5	8.82671	10.7728	28.9918	27.7	7.82523	93.5712
3.-.-.-	21620.6	20912.3	14096.1	31866.8	26631.5	19062.8
3.1.-.-	44324.5	38042.5	30815.3	52322.3	50309.5	40359.5
3.1.1.-	1937.86	5092.45	2545.18	4231.17	4317.29	3649.28
3.1.1.1	1304.75	732.549	1579.29	715.253	1324.7	771.504
3.1.1.10	19.2583	34.6268	6.10355	10.8821	201.22	39.4467
3.1.1.11	6.41943	16.9286	74.7684	33.6357	10.061	66.9677
3.1.1.13	0	0	12.2071	0.989284	2.23578	18.3473
3.1.1.14	0	0.769484	1.52589	0	0	0.917365
3.1.1.15	2.40729	38.4742	36.6213	0	2.23578	18.3473
3.1.1.17	36.9117	15.3897	108.338	12.8607	42.4798	33.9425
3.1.1.2	4.01214	2.30845	36.6213	3.95714	13.4147	25.6862
3.1.1.23	109.13	246.235	50.3542	60.3464	8.94312	77.0587
3.1.1.24	189.373	360.888	140.382	194.889	603.66	333.004
3.1.1.27	0	6.92536	4.57766	274.032	283.944	111.001
3.1.1.28	0	0.769484	9.15532	0	0	0.917365
3.1.1.29	0.802428	81.5653	24.4142	16.8178	76.0165	133.935
3.1.1.3	262.394	654.831	820.927	344.271	728.864	280.714
3.1.1.31	838.538	1459.71	897.221	876.506	646.14	442.17
3.1.1.32	1992.43	1602.07	361.635	370.982	697.563	198.151
3.1.1.4	0	7.69484	3.05177	0	0	0
3.1.1.41	43.3311	63.8672	74.7684	92.9927	70.427	24.7689
3.1.1.45	19.2583	72.3315	134.278	30.6678	17.8862	49.5377
3.1.1.47	308.132	368.583	175.477	115.746	137.5	48.6203
3.1.1.5	1132.23	597.12	448.611	628.196	486.282	448.592
3.1.1.53	727	295.482	590.518	1533.39	579.067	656.833
3.1.1.61	13.6413	150.049	126.649	301.732	373.375	198.151
3.1.1.65	0.802428	0	7.62943	0	1.11789	0
3.1.1.7	0	0.769484	1.52589	1.97857	6.70734	0.917365
3.1.1.72	207.829	127.734	224.305	1555.16	470.631	971.49
3.1.1.73	11.234	233.923	94.6049	891.345	300.712	266.953
3.1.1.74	10.4316	2.30845	41.1989	8.90356	8.94312	1.83473
3.1.1.75	0.802428	0.769484	13.733	0	3.35367	3.66946
3.1.1.79	11.234	20.7761	35.0954	3.95714	15.6505	15.5952
3.1.1.81	791.194	1168.08	244.142	369.003	446.038	377.954
3.1.1.83	321.774	741.013	35.0954	770.653	817.177	271.54
3.1.1.84	171.72	126.965	373.842	96.9499	206.81	158.704
3.1.1.86	0	4.6169	30.5177	0	3.35367	24.7689
3.1.1.87	11.234	0.769484	12.2071	12.8607	2.23578	30.273
3.1.1.88	0.802428	0	18.3106	0	4.47156	7.33892
3.1.1.89	0	5.38639	6.10355	0.989284	0	0
3.1.1.92	12.0364	11.5423	126.649	3.95714	1.11789	32.1078
3.1.1.93	15.2461	0	12.2071	2.96785	11.1789	35.7772
3.1.1.95	12.8389	16.1592	61.0355	9.89284	8.94312	12.8431
3.1.1.n2	17.6534	25.393	32.0436	479.803	35.7725	236.68
3.1.11.-	54.5651	90.7991	480.654	28.6892	39.1261	241.267
3.1.11.1	1.60486	0	0	0.989284	13.4147	25.6862
3.1.11.2	5665.95	5703.42	3038.04	4825.73	4012.11	3617.17
3.1.11.3	0.802428	0	0	0	3.35367	1.83473
3.1.11.6	11.234	84.6432	131.226	58.3678	81.6059	105.497
3.1.13.1	2511.6	2598.55	1968.39	602.474	1065.35	783.43
3.1.2.-	8774.55	6940.75	7359.35	5740.82	7302.05	5325.3
3.1.2.12	1797.44	360.888	175.477	183.018	196.749	102.745
3.1.2.14	255.172	280.862	335.695	510.471	392.379	528.402
3.1.2.2	496.703	1017.26	793.461	2240.73	3074.2	854.067
3.1.2.26	4.81457	0	6.10355	0.989284	4.47156	0.917365
3.1.2.27	0	0	71.7167	2.96785	0	23.8515
3.1.2.29	96.2914	31.5488	44.2507	1241.55	1023.99	367.863
3.1.2.30	40.1214	121.578	323.488	45.5071	46.9514	31.1904
3.1.2.4	170.115	330.878	357.057	173.125	302.948	319.243
3.1.2.6	20.0607	2.30845	7.62943	0.989284	2.23578	0
3.1.21.-	77016.3	55844.5	35855.3	72747	78494.9	25058.7
3.1.21.1	31.2947	33.0878	105.286	11.8714	7.82523	144.026
3.1.21.3	4955.8	5201.71	3820.82	6254.26	4746.56	3826.33
3.1.21.4	1012.66	1467.41	1139.84	2156.64	1248.68	1783.36
3.1.21.5	1152.29	751.786	1448.07	452.103	589.128	580.692
3.1.22.-	150.054	285.479	140.382	134.543	153.151	70.6371
3.1.22.4	0.802428	2.30845	59.5096	5.93571	6.70734	10.091
3.1.25.-	8.82671	6.92536	24.4142	0	0	1.83473
3.1.25.1	16.851	157.744	15.2589	31.6571	8.94312	71.5545
3.1.26.-	4285.77	1902.16	827.03	2273.38	1882.53	1054.05
3.1.26.12	6205.98	4257.56	2453.63	4120.37	3624.2	1813.63
3.1.26.3	20.8631	2.30845	33.5695	16.8178	4.47156	46.7856
3.1.26.4	454.174	325.492	418.093	858.699	420.326	946.721
3.1.27.-	68.2064	93.8771	64.0872	718.221	271.647	275.21
3.1.27.3	48.1457	753.325	68.6649	33.6357	167.683	113.753
3.1.27.6	3.20971	14.6202	10.6812	1.97857	2.23578	1.83473
3.1.3.-	12657.5	15404.3	7200.66	13226.7	10583.1	9017.7
3.1.3.1	2476.29	911.069	526.431	803.299	816.059	469.691
3.1.3.10	791.194	1093.44	419.619	2866.95	899.901	949.473
3.1.3.11	970.136	781.796	451.662	1347.41	731.1	406.393
3.1.3.12	4.01214	94.6465	73.2425	83.0999	92.7848	107.332
3.1.3.15	1221.3	1604.37	990.3	2913.44	1906	1482.46
3.1.3.16	5523.92	9933.27	3437.82	8211.06	10337.1	7012.34
3.1.3.18	719.778	1113.44	102.234	911.131	433.741	247.689
3.1.3.2	436.521	253.16	471.499	768.674	11313	628.395
3.1.3.21	1.60486	13.8507	10.6812	0	0	11.9257
3.1.3.23	5428.43	3937.45	2183.54	3065.79	3123.38	2134.71
3.1.3.25	3703.21	6585.24	3874.23	2044.85	4062.41	1380.63
3.1.3.27	2812.51	3638.12	515.75	439.242	460.57	180.721
3.1.3.29	0	1.53897	9.15532	70.2392	33.5367	35.7772
3.1.3.3	1681.89	2330	2053.84	4310.31	3192.69	2631
3.1.3.37	36.1093	0	16.7847	11.8714	3.35367	0.917365
3.1.3.4	74.6258	156.205	85.4496	37.5928	107.317	28.4383
3.1.3.45	1336.85	1145.76	1612.86	1941.97	992.686	1234.77
3.1.3.48	3291.56	3768.16	1976.02	4259.86	4287.11	1589.79
3.1.3.5	4992.71	12244.8	2273.57	6356.15	6517.3	3208.94
3.1.3.6	274.431	237.001	540.164	771.642	425.916	487.121
3.1.3.62	12.0364	0	0	0	0	0
3.1.3.68	680.459	240.079	99.1826	750.867	460.57	219.25
3.1.3.7	20.0607	28.4709	76.2943	115.746	36.8904	38.5293
3.1.3.71	0	0	7.62943	14.8393	1.11789	0.917365
3.1.3.73	489.481	397.054	762.943	831.988	478.457	750.405
3.1.3.74	140.425	291.634	186.158	2172.47	1121.24	611.883
3.1.3.79	0.802428	1.53897	1.52589	0	0	0
3.1.3.8	8.82671	8.46432	4.57766	3.95714	12.2968	0.917365
3.1.3.82	172.522	448.609	67.139	230.503	124.086	53.2072
3.1.3.83	873.845	2905.57	160.218	1778.73	982.625	1408.16
3.1.3.84	0	1.53897	4.57766	8.90356	0	2.7521
3.1.3.90	2809.3	2675.5	1704.41	4656.56	3388.32	3001.62
3.1.3.96	12.8389	49.247	32.0436	98.9284	164.33	150.448
3.1.30.-	664.411	821.039	213.624	1596.71	1701.43	1649.42
3.1.30.1	0	0	4.57766	1.97857	0	4.58683
3.1.31.-	533.615	1548.2	828.556	1241.55	1171.55	724.718
3.1.31.1	34.5044	23.0845	83.9237	19.7857	13.4147	88.9844
3.1.4.-	2343.09	1749.81	938.42	6906.19	2804.78	1358.62
3.1.4.12	0.802428	0	6.10355	0	1.11789	0.917365
3.1.4.17	0	106.189	33.5695	49.4642	62.6018	18.3473
3.1.4.3	239.124	60.0198	573.733	62.3249	57.0124	157.787
3.1.4.4	125.981	176.212	122.071	37.5928	33.5367	71.5545
3.1.4.43	91.4768	52.3249	1.52589	334.378	162.094	0
3.1.4.44	154.869	139.277	59.5096	132.564	252.643	21.0994
3.1.4.45	1.60486	0	7.62943	28.6892	2.23578	19.2647
3.1.4.46	3022.75	2667.03	2218.64	1342.46	1429.78	980.663
3.1.4.52	1623.31	1266.57	1226.81	1650.13	1686.9	2061.32
3.1.4.54	7.22186	92.3381	9.15532	3.95714	3.35367	21.0994
3.1.4.55	107.525	0.769484	24.4142	0.989284	3.35367	13.7605
3.1.5.-	64.9967	0	13.733	204.782	174.391	1.83473
3.1.6.-	381.153	190.832	439.455	661.831	661.791	592.618
3.1.6.1	615.463	237.001	259.401	475.846	298.477	387.128
3.1.6.13	0.802428	0	0	4.94642	2.23578	0.917365
3.1.6.14	0.802428	18.4676	16.7847	22.7535	3.35367	35.7772
3.1.6.2	11.234	3.07794	21.3624	100.907	34.6546	57.794
3.1.6.4	3599.69	310.102	54.9319	316.571	107.317	305.483
3.1.6.6	36.9117	12.3117	99.1826	87.057	110.671	137.605
3.1.6.8	321.774	17.6981	86.9755	145.425	73.7807	80.7281
3.1.7.2	2716.22	5208.64	2169.81	2493	1606.41	790.769
3.1.8.1	0	0.769484	0	0	5.58945	14.6778
3.10.1.1	0.802428	0	16.7847	0.989284	17.8862	17.4299
3.11.1.2	0.802428	0	16.7847	2.96785	3.35367	0.917365
3.11.1.3	16.0486	103.88	103.76	94.9713	91.6669	133.935
3.13.1.1	4.01214	0.769484	7.62943	0	1.11789	0
3.13.1.3	10.4316	0	1.52589	2.96785	2.23578	11.0084
3.2.-.-	1487.7	1148.84	1008.61	3050.95	1562.81	961.399
3.2.1.-	24592.8	21879.5	11029.1	30987.4	24950.2	11418.4
3.2.1.1	6305.48	1768.27	669.864	9198.37	3654.38	2989.69
3.2.1.10	2308.59	2337.69	2813.73	5331.25	3378.26	2866.77
3.2.1.101	2.40729	1.53897	19.8365	4.94642	1.11789	40.3641
3.2.1.102	0	0	21.3624	3.95714	5.58945	0
3.2.1.11	8.82671	17.6981	50.3542	8.90356	15.6505	38.5293
3.2.1.122	63.3918	39.2437	131.226	10.8821	23.4757	151.365
3.2.1.123	1.60486	0	12.2071	0	3.35367	11.0084
3.2.1.129	0.802428	0	3.05177	1.97857	0	27.521
3.2.1.131	8.02428	7.69484	53.406	47.4857	25.7115	92.6539
3.2.1.133	100.304	316.258	105.286	3292.34	3573.89	555.006
3.2.1.135	1510.97	860.283	486.758	2910.47	2297.26	1039.37
3.2.1.136	0.802428	0	0	0.989284	0	2.7521
3.2.1.14	50.553	64.6367	239.564	122.671	83.8417	141.274
3.2.1.141	32.8996	20.7761	288.393	20.775	50.305	165.126
3.2.1.142	1206.05	4044.41	566.104	1997.37	3940.56	2204.43
3.2.1.143	383.561	713.312	759.891	1227.7	349.899	782.512
3.2.1.15	36.1093	13.8507	349.428	108.821	31.3009	136.687
3.2.1.152	9.62914	26.9319	122.071	74.1963	12.2968	29.3557
3.2.1.155	40.9238	0.769484	0	0	0	0
3.2.1.156	0	4.6169	0	1.97857	0	0
3.2.1.158	12.0364	0	12.2071	3.95714	13.4147	9.17365
3.2.1.164	47.3433	3.84742	35.0954	1101.07	323.07	55.0419
3.2.1.165	115.55	40.0132	502.017	15.8286	24.5936	122.01
3.2.1.17	6165.86	10410.3	4588.34	100458	155364	26359.6
3.2.1.170	1357.71	2956.36	85643.4	469.91	754.575	46080.2
3.2.1.172	136.413	58.4808	186.158	302.721	90.5491	287.135
3.2.1.177	1174.76	1675.94	947.575	865.624	989.332	529.32
3.2.1.179	12.0364	2.30845	33.5695	0	2.23578	5.50419
3.2.1.18	3925.48	9473.89	14239.6	2618.64	1796.45	8643.41
3.2.1.180	406.831	2451.58	112.916	296.785	140.854	267.871
3.2.1.183	5.617	6.15587	7.62943	0.989284	1.11789	2.7521
3.2.1.184	303.318	57.7113	13.733	133.553	83.8417	142.192
3.2.1.185	74.6258	43.8606	190.736	136.521	82.7238	153.2
3.2.1.187	37.7141	90.7991	198.365	11.8714	121.85	45.8683
3.2.1.20	629.104	694.075	1124.58	557.956	538.823	867.827
3.2.1.21	2796.46	2480.82	3253.19	4394.4	3827.65	3781.38
3.2.1.22	1756.52	954.16	4948.45	2925.31	1234.15	2503.49
3.2.1.23	13048.3	18537.6	17395.1	12700.4	10101.2	8835.14
3.2.1.24	361.093	151.588	547.793	46.4964	49.1871	183.473
3.2.1.25	71.4161	46.169	177.003	103.875	77.1344	162.374
3.2.1.26	5866.55	14234.7	2671.83	5413.36	8387.53	3708.91
3.2.1.28	53.7627	311.641	161.744	259.193	414.737	192.647
3.2.1.3	2532.46	769.484	1321.42	4857.39	1938.42	1185.24
3.2.1.31	105.921	166.209	99.1826	261.171	128.557	60.5461
3.2.1.35	2136.87	8883.69	2484.14	1591.76	1542.69	260.532
3.2.1.37	556.083	736.396	3706.38	310.635	191.159	951.308
3.2.1.39	220.668	402.44	318.91	244.353	164.33	565.097
3.2.1.4	485.469	213.917	437.929	765.706	569.006	890.761
3.2.1.41	19024.8	11950.1	3599.57	10022.4	8371.87	2718.15
3.2.1.45	248.753	131.582	91.5532	197.857	621.547	90.8191
3.2.1.46	0.802428	0	3.05177	0	0	0
3.2.1.49	27.2826	1.53897	4.57766	1.97857	1.11789	0.917365
3.2.1.50	32.8996	23.0845	234.986	346.25	183.334	114.671
3.2.1.51	6599.97	13015.1	11561.6	5799.19	4874	2428.27
3.2.1.52	10792.7	5560.29	4045.12	3653.43	3654.38	2674.12
3.2.1.54	1577.57	881.829	227.357	1915.25	1253.15	708.206
3.2.1.55	2381.61	1197.32	145177	1819.29	1417.48	2878.69
3.2.1.58	110.735	75.4094	227.357	313.603	88.3133	191.729
3.2.1.6	1.60486	0.769484	22.8883	10.8821	1.11789	49.5377
3.2.1.64	101.908	743.322	160.218	599.506	936.791	190.812
3.2.1.67	0	1.53897	12.2071	0	0	0
3.2.1.68	178.942	173.134	199.891	1328.61	869.718	822.876
3.2.1.70	2735.48	1258.11	445.559	866.613	698.681	208.242
3.2.1.72	1.60486	0	18.3106	2.96785	1.11789	0.917365
3.2.1.73	926.805	634.055	411.989	839.902	733.336	339.425
3.2.1.75	17.6534	4.6169	71.7167	5.93571	17.8862	39.4467
3.2.1.78	135.61	554.798	141.907	402.639	653.965	221.085
3.2.1.8	719.778	1739.03	416.567	1613.52	1300.11	788.017
3.2.1.80	2629.56	8255.02	692.752	1913.28	3932.74	2142.96
3.2.1.81	52.9603	220.842	50.3542	9.89284	67.0734	50.4551
3.2.1.82	0	0.769484	27.466	1.97857	0	16.5126
3.2.1.84	0	0	9.15532	0	8.94312	0
3.2.1.85	0	9.23381	18.3106	675.681	1196.14	99.9928
3.2.1.86	2283.71	5130.15	3402.73	4223.26	5080.81	3618.09
3.2.1.89	14.4437	27.7014	169.373	10.8821	30.183	33.0251
3.2.1.91	7.22186	248.543	907.902	77.1642	42.4798	335.756
3.2.1.93	1742.87	2979.44	4025.29	5483.6	4098.18	2443.86
3.2.1.94	4.01214	111.575	25.9401	77.1642	95.0206	42.1988
3.2.1.96	4917.28	6384.41	12323.1	60131.7	73577.3	8419.58
3.2.1.97	1845.59	4594.59	3518.69	1204.95	1529.27	1165.97
3.2.1.99	27.2826	57.7113	422.67	184.007	91.6669	178.886
3.2.1.n1	1.60486	0.769484	28.9918	6.92499	3.35367	14.6778
3.2.2.-	2575.8	2998.68	1327.52	2612.7	2047.97	1027.45
3.2.2.20	235.914	885.676	561.526	120.693	254.879	179.804
3.2.2.21	18.4559	38.4742	70.1908	3.95714	62.6018	81.6455
3.2.2.23	784.775	329.339	114.441	105.853	250.407	11.9257
3.2.2.24	491.889	167.748	233.461	354.164	496.343	397.219
3.2.2.27	23.2704	10.0033	16.7847	32.6464	3.35367	20.182
3.2.2.3	304.12	786.413	595.096	669.746	586.892	368.781
3.2.2.30	0.802428	20.0066	6.10355	39.5714	5.58945	0.917365
3.2.2.8	0	2.30845	10.6812	52.4321	30.183	178.886
3.2.2.9	0.802428	0	15.2589	1.97857	0	26.6036
3.2.2.n1	1835.15	1253.49	846.867	581.699	432.623	361.442
3.3.-.-	94.6865	196.218	238.038	223.578	495.225	144.944
3.3.1.1	67.404	45.3996	157.166	42.5392	49.1871	75.2239
3.3.2.1	307.33	137.738	47.3025	9.89284	6.70734	22.9341
3.3.2.10	81.0453	23.0845	102.234	20.775	57.0124	75.2239
3.3.2.2	0	1.53897	4.57766	0.989284	0	1.83473
3.3.2.6	1428.32	237.001	210.572	93.982	62.6018	68.8024
3.4.-.-	80732.3	57911.4	33761.8	100980	71174.9	42698.8
3.4.11.-	9311.38	7198.52	4354.88	12011.9	6501.65	9533.26
3.4.11.1	119.562	171.595	103.76	121.682	23.4757	77.976
3.4.11.14	3086.94	2621.63	315.858	225.557	528.762	455.93
3.4.11.15	0	0	1.52589	0	0	1.83473
3.4.11.18	6.41943	0	0	27.7	7.82523	61.4635
3.4.11.2	8770.54	8353.52	3656.02	4206.44	5523.49	2793.38
3.4.11.24	1.60486	0	0	0.989284	2.23578	0
3.4.11.3	0.802428	0.769484	35.0954	0.989284	0	1.83473
3.4.11.4	21.6656	6.92536	195.313	1.97857	10.061	136.687
3.4.11.5	2022.92	2667.8	1846.32	1804.45	2089.34	1745.75
3.4.11.7	1224.51	1041.88	473.025	305.689	517.583	307.317
3.4.11.9	14150.8	12848.8	2.61232e+06	12089.1	9026.96	640043
3.4.13.-	27054.7	24238.7	3887.96	6956.65	14326.9	2808.05
3.4.13.18	18314.6	12463.3	10940.6	13847	14130.1	10580.9
3.4.13.19	286.467	128.504	477.602	1462.16	590.246	1082.49
3.4.13.20	142.03	392.437	605.777	1322.67	117.378	377.954
3.4.13.21	259.987	84.6432	47.3025	36.6035	12.2968	1.83473
3.4.13.22	0.802428	0	9.15532	0.989284	0	0
3.4.13.9	2148.9	2703.97	1000.98	10347.9	6127.15	11720.3
3.4.14.-	3856.47	2964.82	2818.31	4825.73	3632.02	4314.37
3.4.14.11	127.586	43.0911	19.8365	30.6678	26.8293	13.7605
3.4.14.12	7014.03	790.26	625.613	2789.78	1069.82	1430.17
3.4.14.4	513.554	315.488	1002.51	5369.84	2009.97	3118.12
3.4.14.5	1612.88	964.933	473.025	1939	1176.02	731.14
3.4.14.9	16.0486	3.07794	33.5695	10.8821	17.8862	8.25629
3.4.15.5	7943.24	3094.86	1144.41	4705.04	2618.1	1792.53
3.4.15.6	0	0	3.05177	0.989284	0	17.4299
3.4.16.-	2379.2	1449.71	740.055	2564.23	3008.24	4047.41
3.4.16.4	9779.19	9187.64	10402	21138	16847.7	15319.1
3.4.17.-	519.171	155.436	285.341	439.242	156.505	359.607
3.4.17.11	157.276	66.9451	202.943	74.1963	41.3619	168.795
3.4.17.13	372.327	1418.93	122.071	33.6357	103.964	58.7114
3.4.17.14	0	0	0	0	2.23578	0
3.4.17.19	3.20971	4.6169	93.0791	1.97857	13.4147	26.6036
3.4.17.21	0	6.92536	19.8365	6.92499	15.6505	16.5126
3.4.17.22	0	0	7.62943	2.96785	0	31.1904
3.4.17.n1	0	0	0	3.95714	0	0
3.4.19.-	494.296	80.0263	590.518	1064.47	418.091	1283.39
3.4.19.1	16.0486	38.4742	24.4142	934.874	1381.71	779.76
3.4.19.11	179.744	690.227	111.39	577.742	550.002	1328.34
3.4.19.3	1.60486	9.23381	28.9918	33.6357	258.232	5.50419
3.4.19.5	12.8389	11.5423	50.3542	21.7643	92.7848	45.8683
3.4.21.-	40715.2	33381.8	16856.5	51857.3	50398.9	30079.5
3.4.21.1	0	0	3.05177	0	0	0
3.4.21.100	0	6.15587	163.27	0.989284	5.58945	34.8599
3.4.21.101	0	0	6.10355	0	0	4.58683
3.4.21.102	12014	3606.57	2058.42	9441.73	4961.19	3928.16
3.4.21.105	879.462	1205.78	679.019	1267.27	1151.43	590.783
3.4.21.107	7615.05	10325.7	3424.09	15659.4	11405.8	9013.11
3.4.21.110	2784.43	2470.81	2664.2	1346.42	2419.11	1917.29
3.4.21.112	0	56.1723	10.6812	3.95714	89.4312	86.2323
3.4.21.116	174.929	71.562	59.5096	27.7	195.631	20.182
3.4.21.12	0	0	0	0.989284	2.23578	0.917365
3.4.21.19	353.871	157.744	96.1308	261.171	1035.17	157.787
3.4.21.26	4627.6	663.295	382.997	3647.49	2164.23	1801.7
3.4.21.50	1232.53	444.762	294.496	560.924	393.497	307.317
3.4.21.53	73.8234	105.419	103.76	201.814	133.029	168.795
3.4.21.61	0	0	10.6812	0	0	22.0168
3.4.21.62	444.545	1923.71	897.221	840.892	765.754	1153.13
3.4.21.66	0	0	10.6812	0	7.82523	43.1162
3.4.21.72	9.62914	10.0033	68.6649	23.7428	19.0041	42.1988
3.4.21.80	0	0	1.52589	0	1.11789	0.917365
3.4.21.83	2788.44	1590.52	845.341	1058.53	1793.09	960.481
3.4.21.89	8349.27	10198	3736.9	10747.6	6946.57	6161.02
3.4.21.92	0.802428	9.23381	1.52589	2.96785	0	0
3.4.21.96	1356.91	2359.24	3343.22	2193.24	1862.4	4741.86
3.4.22.-	10940.3	20540.6	5363.49	70799.1	55836.3	51230.3
3.4.22.10	274.431	483.236	239.564	4742.63	254.879	334.838
3.4.22.15	0	1.53897	22.8883	0	1.11789	20.182
3.4.22.27	0.802428	0.769484	7.62943	37.5928	1.11789	0
3.4.22.34	0	0	0	76.1749	54.7766	0
3.4.22.37	171.72	30.0099	62.5613	1100.08	354.371	166.043
3.4.22.38	0	0	0	0.989284	4.47156	2.7521
3.4.22.40	10511.8	4098.27	1594.55	7606.61	7828.58	3253.89
3.4.22.42	0	0	18.3106	2.96785	2.23578	43.1162
3.4.22.47	178.139	53.8639	341.799	8312.96	324.188	129.348
3.4.22.48	16.851	0	0	0	0	0
3.4.22.50	11.234	2.30845	13.733	6.92499	10.061	22.9341
3.4.22.68	1.60486	8.46432	22.8883	3.95714	10.061	0.917365
3.4.22.8	35.3068	8.46432	24.4142	492.664	24.5936	149.531
3.4.23.-	81.0453	160.053	50.3542	232.482	79.3702	51.3724
3.4.23.36	710.149	1300.43	239.564	1556.14	2459.36	761.413
3.4.23.43	0	0	22.8883	8.90356	3.35367	13.7605
3.4.23.48	8.82671	3.07794	0	0	4.47156	5.50419
3.4.23.49	0.802428	28.4709	0	0	0	0
3.4.23.51	136.413	111.575	4.57766	103.875	62.6018	119.257
3.4.24.-	73880.4	53905.4	38278.4	74969	56188.5	97038.9
3.4.24.11	37.7141	19.2371	13.733	9.89284	27.9472	45.8683
3.4.24.13	341.834	961.086	1959.24	169.168	459.453	538.493
3.4.24.15	36.1093	0.769484	0	2.96785	1.11789	0
3.4.24.16	0	0	0	15.8286	0	0
3.4.24.21	0	0.769484	36.6213	8.90356	1.11789	30.273
3.4.24.22	0	0.769484	16.7847	0.989284	2.23578	0
3.4.24.23	0.802428	0	19.8365	0	0	5.50419
3.4.24.26	0	0	3.05177	0.989284	0	5.50419
3.4.24.28	18.4559	3.84742	16.7847	4.94642	3.35367	8.25629
3.4.24.29	0	10.0033	0	0.989284	1.11789	0
3.4.24.3	43.3311	20.7761	36.6213	11.8714	7.82523	22.0168
3.4.24.30	0	0	1.52589	0.989284	1.11789	0
3.4.24.40	304.923	26.9319	178.529	131.575	33.5367	76.1413
3.4.24.55	1.60486	12.3117	18.3106	4.94642	10.061	28.4383
3.4.24.65	0	0	3.05177	1.97857	0	0
3.4.24.7	0	15.3897	0	0	0	0.917365
3.4.24.70	4045.84	2260.74	1127.63	2207.09	1068.7	1644.84
3.4.24.71	1738.86	736.396	531.008	4522.02	3016.07	5477.59
3.4.24.75	20.8631	12.3117	94.6049	599.506	182.216	120.175
3.4.24.76	0	0	0	0	0	1.83473
3.4.24.83	0.802428	26.1625	4.57766	0	3.35367	0
3.4.24.84	31.2947	113.114	99.1826	43.5285	32.4188	90.8191
3.5.-.-	1654.61	1752.12	1661.69	2219.95	1411.89	1202.67
3.5.1.-	10076.1	13758.4	3973.41	5956.48	10505.9	4818.92
3.5.1.1	6139.38	4581.51	2876.3	8455.41	5400.52	3438.28
3.5.1.103	0	0	12.2071	0	0	0
3.5.1.106	0	3.07794	3.05177	61.3356	11.1789	20.182
3.5.1.107	1.60486	0	59.5096	2.96785	2.23578	15.5952
3.5.1.11	77.8356	113.114	282.289	99.9177	252.643	257.78
3.5.1.110	0	0.769484	1.52589	1.97857	1.11789	3.66946
3.5.1.13	0	0.769484	18.3106	0.989284	5.58945	3.66946
3.5.1.14	154.869	200.066	50.3542	130.586	198.984	86.2323
3.5.1.16	8.02428	30.0099	83.9237	6.92499	11.1789	56.8766
3.5.1.18	409.238	423.986	411.989	440.232	691.974	715.545
3.5.1.19	14.4437	0.769484	0	17.8071	0	8.25629
3.5.1.2	85.8598	200.066	67.139	11.8714	38.0082	10.091
3.5.1.23	31.2947	41.5521	154.115	1.97857	4.47156	36.6946
3.5.1.24	26.4801	10.0033	38.1472	8.90356	15.6505	22.9341
3.5.1.26	123.574	403.979	109.864	395.714	58.1303	143.109
3.5.1.28	9603.46	7520.17	4922.51	22783.2	18416.1	15926.4
3.5.1.29	5.617	170.825	27.466	158.286	283.944	81.6455
3.5.1.3	0	0	4.57766	0.989284	1.11789	2.7521
3.5.1.32	161.288	278.553	430.3	320.528	516.465	270.623
3.5.1.38	0	3.07794	10.6812	0.989284	6.70734	0
3.5.1.4	142.03	148.51	677.494	116.736	263.822	700.867
3.5.1.41	29.6899	7.69484	100.708	7.91428	13.4147	53.2072
3.5.1.42	52.1578	156.975	100.708	18.7964	35.7725	95.406
3.5.1.44	0.802428	16.9286	0	0	1.11789	0
3.5.1.46	512.752	288.557	2450.57	309.646	221.342	436.666
3.5.1.49	54.5651	44.6301	115.967	57.3785	48.0693	127.514
3.5.1.53	351.464	1504.34	663.761	940.809	525.408	532.072
3.5.1.54	45.7384	23.854	105.286	9.89284	24.5936	20.182
3.5.1.56	26.4801	20.7761	30.5177	1.97857	21.2399	9.17365
3.5.1.59	0	0	24.4142	0	0	31.1904
3.5.1.77	0	0.769484	3.05177	0	1.11789	0
3.5.1.81	76.2307	83.8738	152.589	72.2178	87.1954	91.7365
3.5.1.83	0	0	4.57766	1.97857	2.23578	0.917365
3.5.1.84	0	0	47.3025	0	2.23578	16.5126
3.5.1.86	0	6.92536	10.6812	0.989284	3.35367	17.4299
3.5.1.87	85.8598	65.4061	2824.42	27.7	32.4188	555.923
3.5.1.88	131.598	97.7245	120.545	56.3892	119.614	124.762
3.5.1.91	3761.78	290.095	450.136	1225.72	1762.91	3046.57
3.5.1.94	8.82671	6.92536	50.3542	3.95714	10.061	9.17365
3.5.1.97	97.8963	103.88	247.194	46.4964	45.8335	156.869
3.5.1.98	2185.81	1041.11	399.782	72.2178	102.846	66.9677
3.5.1.99	0.802428	3.84742	0	2.96785	3.35367	44.0335
3.5.2.-	344.242	340.881	392.153	1382.03	1833.34	487.121
3.5.2.10	87.4647	150.819	675.968	332.4	223.578	217.416
3.5.2.12	1509.37	733.318	1039.13	103.875	557.827	55.9593
3.5.2.17	30.4923	0.769484	70.1908	1.97857	6.70734	9.17365
3.5.2.18	0.802428	1.53897	7.62943	0.989284	2.23578	4.58683
3.5.2.19	266.406	160.822	28.9918	96.9499	1176.02	56.8766
3.5.2.3	57.7748	1.53897	38.1472	1175.27	25.7115	85.315
3.5.2.5	7.22186	30.7794	3.05177	0	1.11789	0.917365
3.5.2.6	55191	49470.1	159383	10943.5	19149.4	20482.9
3.5.2.9	8.02428	66.9451	90.0273	11.8714	20.122	66.9677
3.5.3.-	434.916	110.036	83.9237	242.375	472.867	80.7281
3.5.3.11	860.203	106.189	276.185	1230.67	543.294	3783.21
3.5.3.18	36.1093	190.832	53.406	112.778	527.644	297.226
3.5.3.23	0	0	3.05177	0	0	0
3.5.3.25	0	22.315	36.6213	12.8607	35.7725	50.4551
3.5.3.26	2.40729	6.92536	9.15532	61.3356	23.4757	27.521
3.5.3.3	0	3.84742	9.15532	3.95714	14.5326	2.7521
3.5.3.6	85.0574	437.067	149.537	30.6678	107.317	56.8766
3.5.3.7	0.802428	0.769484	0	0	0	3.66946
3.5.3.8	1.60486	0	12.2071	0.989284	1.11789	1.83473
3.5.3.9	0.802428	0.769484	1.52589	2.96785	2.23578	10.091
3.5.4.-	934.027	505.551	205.995	437.264	1219.62	531.154
3.5.4.1	13.6413	33.0878	76.2943	38.5821	11.1789	55.9593
3.5.4.11	28.085	1.53897	22.8883	1.97857	1.11789	8.25629
3.5.4.12	387.573	55.4029	199.891	646.003	314.127	477.947
3.5.4.13	0	0	3.05177	0	1.11789	0.917365
3.5.4.16	1471.65	2004.51	325.014	151.361	783.641	16.5126
3.5.4.2	0.802428	2.30845	12.2071	11.8714	22.3578	16.5126
3.5.4.25	134.808	3.07794	44.2507	0.989284	11.1789	131.183
3.5.4.27	0	0.769484	0	0	2.23578	14.6778
3.5.4.3	199.002	449.379	1419.07	1221.77	718.803	1027.45
3.5.4.32	245.543	93.8771	822.453	23.7428	86.0775	75.2239
3.5.4.33	1.60486	0	0	115.746	3.35367	3.66946
3.5.4.4	0.802428	0	4.57766	0	1.11789	0
3.5.4.40	0.802428	0	0	27.7	0	0
3.5.4.5	2013.29	9042.21	1278.69	1790.6	3166.98	1325.59
3.5.4.9	364.302	252.391	122.071	545.096	258.232	99.0754
3.5.4.n3	0.802428	1.53897	0	0	0	0.917365
3.5.5.1	52.1578	66.9451	85.4496	48.4749	86.0775	104.58
3.5.5.4	18.4559	3.07794	0	0.989284	0	0
3.5.5.7	0	0	13.733	1.97857	6.70734	35.7772
3.5.99.10	561.7	130.043	277.711	1036.77	660.673	610.965
3.5.99.4	29.6899	12.3117	33.5695	5.93571	13.4147	44.0335
3.5.99.6	20.8631	121.578	25.9401	2829.35	3898.08	808.199
3.5.99.7	135.61	68.4841	36.6213	189.943	76.0165	42.1988
3.6.-.-	9122.01	5825.76	54472.6	13633.3	11464	6863.73
3.6.1.-	3630.19	5130.15	1768.5	4391.43	10512.6	5188.62
3.6.1.1	1800.65	2845.55	364.687	3812.7	2415.76	1341.19
3.6.1.11	1291.11	2139.17	788.883	515.417	593.599	446.757
3.6.1.12	88.2671	91.5686	149.537	9.89284	19.0041	25.6862
3.6.1.13	3630.19	14326.3	2009.59	3246.83	3583.95	1680.61
3.6.1.17	27.2826	0	6.10355	18.7964	4.47156	0
3.6.1.19	712.556	389.359	344.85	214.675	361.078	179.804
3.6.1.22	151.659	151.588	120.545	216.653	74.8986	262.366
3.6.1.23	856.191	722.546	355.531	526.299	228.049	468.774
3.6.1.25	511.147	177.751	361.635	499.589	697.563	199.068
3.6.1.26	869.03	1.53897	27.466	69.2499	1.11789	97.2407
3.6.1.27	64.1943	81.5653	453.188	124.65	107.317	292.639
3.6.1.3	2.40729	10.0033	36.6213	21.7643	25.7115	22.9341
3.6.1.31	20.8631	43.8606	44.2507	5.93571	36.8904	64.2156
3.6.1.41	493.493	461.69	56.4578	35.6142	135.265	25.6862
3.6.1.43	4.01214	0	0	0	0	0
3.6.1.45	54.5651	0.769484	4.57766	12.8607	6.70734	0
3.6.1.52	0	0	27.466	0.989284	0	0
3.6.1.55	1898.55	2599.32	1043.71	1469.09	2138.52	886.175
3.6.1.57	24.0729	10.0033	33.5695	23.7428	25.7115	28.4383
3.6.1.58	0	0	0	6.92499	7.82523	0.917365
3.6.1.61	1246.97	20.0066	42.7248	157.296	175.509	202.738
3.6.1.63	64.9967	9.23381	39.673	13.85	5.58945	35.7772
3.6.1.67	246.346	132.351	57.9837	26.7107	52.5408	63.2982
3.6.1.7	1700.35	1354.29	198.365	748.888	1127.95	272.457
3.6.1.8	152.461	168.517	254.823	348.228	88.3133	191.729
3.6.3.-	58533.9	68228.6	41604.8	84400.8	79122	53550.3
3.6.3.14	439.731	303.177	378.42	553.999	247.054	541.245
3.6.3.15	21.6656	6592.94	62.5613	16264.8	11883.2	12154.2
3.6.3.16	176.534	136.199	314.333	280.957	86.0775	219.25
3.6.3.17	89.872	164.67	224.305	254.246	387.908	346.764
3.6.3.19	1473.26	1458.17	317.384	667.767	461.688	177.051
3.6.3.2	2337.47	3910.52	6399.57	2532.57	2217.89	1827.39
3.6.3.25	36.1093	153.127	7.62943	98.9284	39.1261	78.8934
3.6.3.3	612.253	732.549	1107.79	787.47	978.153	1673.27
3.6.3.32	1091.3	1636.69	1901.25	2012.2	1606.41	1689.79
3.6.3.33	45.7384	0	7.62943	15.8286	0	0
3.6.3.34	257.58	463.229	361.635	655.896	832.828	368.781
3.6.3.38	77.0331	15.3897	94.6049	4.94642	8.94312	24.7689
3.6.3.4	204.619	550.951	338.747	428.36	255.997	1489.8
3.6.3.43	1539.06	1231.94	357.057	868.592	382.318	190.812
3.6.3.44	770.331	791.799	459.292	1199.01	1708.14	731.14
3.6.3.5	1545.48	1057.27	364.687	1865.79	1268.8	1010.94
3.6.3.53	2936.09	1103.44	666.812	633.142	1184.96	1669.6
3.6.3.54	7740.22	6933.05	4644.8	7732.25	9816.19	6446.32
3.6.3.6	0	0	0	0	2.23578	6.42156
3.6.3.8	4800.13	3408.81	8110.09	10715.9	7686.61	7234.34
3.6.3.9	4821.79	1094.98	442.507	582.689	10027.5	82.5629
3.6.4.-	16807.7	19641.8	31093	20097.3	24288.4	18846.3
3.6.4.12	65121.9	50017.2	35452.4	54539.3	43705	39582.5
3.6.4.13	4198.31	7425.52	6799.35	3169.67	4128.37	5280.35
3.6.5.-	32.0971	0	6.10355	0	7.82523	0.917365
3.6.5.5	0	0	0	0.989284	0	0.917365
3.7.1.12	271.221	341.651	317.384	1037.76	541.059	554.089
3.7.1.13	388.375	48.4775	56.4578	92.0035	80.488	126.596
3.7.1.14	0.802428	0.769484	0	0.989284	0	4.58683
3.7.1.17	316.157	192.371	13.733	177.082	134.147	52.2898
3.7.1.19	14.4437	65.4061	30.5177	8.90356	11.1789	11.0084
3.7.1.20	52.9603	3.07794	45.7766	9.89284	5.58945	32.1078
3.7.1.22	0.802428	0	6.10355	0	3.35367	0
3.7.1.5	1076.06	280.862	71.7167	636.11	404.676	417.401
3.7.1.8	2.40729	1.53897	15.2589	0.989284	0	0.917365
3.7.1.9	2.40729	11.5423	28.9918	0.989284	3.35367	11.0084
3.8.1.2	17.6534	36.1657	27.466	20.775	29.0651	11.9257
3.8.1.3	109.13	33.8573	82.3979	3.95714	5.58945	55.9593
3.8.1.5	15.2461	36.9352	64.0872	38.5821	23.4757	7.33892
3.8.1.7	0	1.53897	9.15532	0.989284	2.23578	22.9341
4.-.-.-	1403.45	1582.06	1676.95	562.903	782.523	888.009
4.1.-.-	16.851	120.809	338.747	97.9392	93.9027	99.0754
4.1.1.-	2.40729	183.137	83.9237	6.92499	983.743	271.54
4.1.1.1	1.60486	10.0033	12.2071	1.97857	5.58945	6.42156
4.1.1.15	1091.3	607.892	547.793	3101.41	1601.94	606.378
4.1.1.17	1340.06	767.945	1615.91	387.799	289.533	355.02
4.1.1.18	64.1943	119.27	259.401	213.685	68.1913	143.109
4.1.1.19	3817.95	1406.62	791.935	5141.31	2542.08	2002.61
4.1.1.2	0	0.769484	0	2.96785	0	3.66946
4.1.1.20	178.942	260.855	183.106	70.2392	45.8335	173.382
4.1.1.21	1239.75	334.726	154.115	156.307	135.265	23.8515
4.1.1.22	0.802428	0	3.05177	1.97857	1.11789	0
4.1.1.23	198.2	143.124	227.357	1545.26	1111.18	325.665
4.1.1.25	1.60486	0	6.10355	2.96785	2.23578	6.42156
4.1.1.28	0	0	7.62943	0	0	0.917365
4.1.1.3	98.6987	124.656	453.188	494.642	80.488	359.607
4.1.1.31	1.60486	18.4676	70.1908	6.92499	4.47156	55.9593
4.1.1.33	1402.64	1009.56	1177.98	1366.2	830.592	649.494
4.1.1.35	3358.16	14180.1	314.333	1262.33	3339.14	1065.98
4.1.1.36	397.202	523.249	149.537	120.693	366.668	125.679
4.1.1.37	0	0	9.15532	0	0	12.8431
4.1.1.39	0.802428	37.7047	704.959	0	0	218.333
4.1.1.41	26.4801	0.769484	0	0.989284	0	0.917365
4.1.1.44	503.123	386.281	605.777	768.674	1034.05	884.34
4.1.1.45	6.41943	37.7047	62.5613	19.7857	21.2399	79.8108
4.1.1.46	15.2461	18.4676	108.338	8.90356	2.23578	68.8024
4.1.1.47	13.6413	53.8639	265.504	23.7428	36.8904	112.836
4.1.1.48	9.62914	2.30845	94.6049	0	5.58945	16.5126
4.1.1.49	138.82	2.30845	50.3542	57.3785	0	41.2814
4.1.1.5	1116.18	1756.73	1287.85	639.078	814.941	506.386
4.1.1.55	18.4559	0.769484	12.2071	0	1.11789	22.0168
4.1.1.6	24.0729	0.769484	68.6649	10.8821	10.061	51.3724
4.1.1.61	0	0.769484	32.0436	0	0	28.4383
4.1.1.64	10.4316	2.30845	25.9401	14.8393	1.11789	0
4.1.1.65	31.2947	40.0132	12.2071	120.693	12.2968	30.273
4.1.1.7	82.6501	19.2371	503.542	14.8393	13.4147	91.7365
4.1.1.70	6766.88	4035.94	2417	16868.3	11804.9	6023.42
4.1.1.74	12.8389	1.53897	30.5177	2.96785	7.82523	12.8431
4.1.1.75	20.0607	6.15587	25.9401	6.92499	10.061	2.7521
4.1.1.76	158.881	76.1789	18.3106	16.8178	15.6505	282.548
4.1.1.77	5.617	0	79.3461	0	1.11789	7.33892
4.1.1.8	4.01214	6.15587	83.9237	10.8821	10.061	23.8515
4.1.1.81	665.213	599.428	660.709	1112.94	588.01	585.279
4.1.1.82	26.4801	39.2437	85.4496	144.436	116.261	91.7365
4.1.1.83	25.6777	0	9.15532	187.964	215.753	16.5126
4.1.1.85	0	0	12.2071	8.90356	2.23578	0.917365
4.1.1.86	19.2583	29.2404	115.967	15.8286	4.47156	22.9341
4.1.1.87	0	0	7.62943	0	0	5.50419
4.1.1.9	0	26.1625	7.62943	19.7857	11.1789	23.8515
4.1.1.95	0.802428	17.6981	33.5695	17.8071	16.7683	23.8515
4.1.1.96	64.1943	744.861	48.8284	283.925	267.176	121.092
4.1.1.97	0	3.84742	7.62943	0.989284	4.47156	1.83473
4.1.2.-	1361.72	419.369	645.45	623.249	459.453	606.378
4.1.2.10	1.60486	17.6981	18.3106	10.8821	2.23578	19.2647
4.1.2.13	14786.3	17327.2	8880.66	82204.6	50267	23539.6
4.1.2.14	16.851	10.0033	9.15532	39.5714	1.11789	42.1988
4.1.2.17	214.248	296.251	132.752	22.7535	44.7156	53.2072
4.1.2.21	14.4437	13.0812	64.0872	26.7107	8.94312	14.6778
4.1.2.25	884.276	219.303	170.899	1033.8	501.932	409.145
4.1.2.27	0	0	1.52589	0	0	0.917365
4.1.2.29	2463.46	914.917	798.039	85.0785	994.922	65.1329
4.1.2.38	0	4.6169	13.733	1.97857	3.35367	1.83473
4.1.2.4	149.252	26.1625	122.071	709.317	195.631	329.334
4.1.2.40	276.838	373.2	201.417	803.299	855.186	383.459
4.1.2.41	0.802428	0	0	0.989284	6.70734	1.83473
4.1.2.42	30.4923	6.92536	44.2507	29.6785	43.5977	33.9425
4.1.2.43	16.0486	0.769484	65.6131	9.89284	12.2968	44.0335
4.1.2.48	314.552	417.83	6456.02	1182.19	546.648	2445.7
4.1.2.50	445.348	288.557	149.537	266.118	223.578	134.853
4.1.2.9	18.4559	23.0845	96.1308	5.93571	10.061	5.50419
4.1.3.-	21.6656	59.2503	53.406	65.2928	36.8904	55.0419
4.1.3.16	5.617	1.53897	9.15532	3.95714	5.58945	1.83473
4.1.3.17	40.9238	145.432	2050.79	17.8071	3.35367	1666.85
4.1.3.24	170.115	138.507	119.019	0	23.4757	41.2814
4.1.3.27	10248.6	10849.7	4588.34	2095.3	4835.99	2425.51
4.1.3.3	334.613	273.167	2487.19	696.456	282.826	755.909
4.1.3.32	0	1.53897	3.05177	1.97857	2.23578	22.9341
4.1.3.38	572.934	6.92536	96.1308	163.232	173.273	19.2647
4.1.3.39	0	0.769484	3.05177	0.989284	3.35367	0
4.1.3.4	12.8389	55.4029	74.7684	39.5714	60.366	63.2982
4.1.3.40	0	0	0	0	0	11.0084
4.1.3.6	6157.03	1979.88	2528.39	12766.7	6917.5	4330.88
4.1.99.-	97.0938	17.6981	48.8284	2030.01	925.613	559.593
4.1.99.1	908.349	83.8738	1123.05	771.642	800.409	286.218
4.1.99.12	461.396	1632.85	325.014	222.589	270.529	164.208
4.1.99.14	36.9117	1.53897	70.1908	290.85	95.0206	264.201
4.1.99.18	110.735	485.544	90.0273	20.775	11.1789	81.6455
4.1.99.19	172.522	238.54	671.39	615.335	235.875	337.59
4.1.99.2	528.8	1.53897	112.916	347.239	21.2399	87.1497
4.1.99.3	686.076	600.198	502.017	28.6892	225.814	201.82
4.2.-.-	1878.48	1717.49	759.891	1314.76	1671.24	1010.02
4.2.1.-	5515.09	986.479	1007.08	7114.93	4017.7	3645.61
4.2.1.1	2770.79	1573.59	964.36	623.249	707.624	782.512
4.2.1.10	449.36	243.157	3010.57	44.5178	49.1871	184.39
4.2.1.103	426.089	708.695	247.194	114.757	314.127	239.432
4.2.1.106	0	5.38639	1.52589	9.89284	0	21.0994
4.2.1.112	4.81457	0	3.05177	0.989284	0	0.917365
4.2.1.115	51.3554	80.7958	108.338	93.982	10.061	35.7772
4.2.1.116	211.039	62.3282	335.695	150.371	114.025	329.334
4.2.1.118	0	0	1.52589	0	0	1.83473
4.2.1.119	0.802428	11.5423	57.9837	0.989284	19.0041	7.33892
4.2.1.12	3038.8	7323.18	430.3	87.057	545.53	348.599
4.2.1.120	2.40729	11.5423	47.3025	283.925	43.5977	249.523
4.2.1.126	0.802428	0	15.2589	0.989284	0	0.917365
4.2.1.129	0.802428	2.30845	7.62943	0.989284	2.23578	3.66946
4.2.1.131	0	1.53897	7.62943	0	1.11789	0
4.2.1.132	1.60486	0	13.733	2.96785	2.23578	10.091
4.2.1.135	80.2428	48.4775	0	137.511	155.387	46.7856
4.2.1.137	0	0.769484	3.05177	0.989284	0	11.0084
4.2.1.146	24.0729	2.30845	25.9401	0	3.35367	18.3473
4.2.1.147	0	0.769484	9.15532	0	1.11789	0
4.2.1.148	0.802428	0	1.52589	1.97857	2.23578	76.1413
4.2.1.149	13.6413	6.15587	36.6213	9.89284	2.23578	22.0168
4.2.1.153	370.722	360.119	746.158	22.7535	29.0651	163.291
4.2.1.17	1376.16	169.286	485.232	1948.89	732.218	910.026
4.2.1.18	0	0	12.2071	1.97857	1.11789	0.917365
4.2.1.2	31.2947	33.8573	25.9401	1.97857	2.23578	47.703
4.2.1.20	369.919	1241.18	863.652	1720.37	1851.23	1445.77
4.2.1.22	1474.86	251.621	53.406	197.857	193.395	150.448
4.2.1.24	5872.17	3101.02	1321.42	2460.35	1783.03	1654.93
4.2.1.25	33.702	278.553	71.7167	11.8714	5.58945	52.2898
4.2.1.28	577.748	617.896	718.692	1272.22	865.247	763.248
4.2.1.3	4305.83	616.357	354.006	3036.11	1506.92	1560.44
4.2.1.30	320.971	420.908	233.461	1430.51	698.681	593.535
4.2.1.32	320.971	108.497	123.597	532.235	82.7238	250.441
4.2.1.33	65.7991	202.374	111.39	188.953	38.0082	80.7281
4.2.1.40	104.316	192.371	172.425	154.328	68.1913	55.0419
4.2.1.41	0	0.769484	6.10355	0	1.11789	0.917365
4.2.1.42	41.7263	0.769484	44.2507	6.92499	5.58945	8.25629
4.2.1.43	250.358	286.248	201.417	51.4428	78.2523	115.588
4.2.1.45	130.796	72.3315	112.916	553.999	287.298	466.939
4.2.1.46	7132.79	14993.4	2256.79	4299.43	5856.62	4044.66
4.2.1.47	42.5287	26.1625	97.6567	409.564	261.586	226.589
4.2.1.49	4972.65	3584.26	1651.01	7356.32	7762.62	3763.03
4.2.1.51	1006.25	1210.4	1158.15	2491.02	3626.43	1000.85
4.2.1.53	5792.73	2202.26	553.897	1248.48	2364.34	733.892
4.2.1.54	0.802428	20.7761	32.0436	9.89284	3.35367	3.66946
4.2.1.55	17.6534	3.84742	18.3106	1.97857	3.35367	3.66946
4.2.1.59	103.513	583.269	85.4496	19.7857	306.302	10.091
4.2.1.7	90.6744	35.3963	152.589	202.803	102.846	298.144
4.2.1.75	1856.82	2001.43	262.452	409.564	801.527	88.9844
4.2.1.8	14.4437	26.1625	112.916	12.8607	2.23578	12.8431
4.2.1.80	0	83.1043	39.673	9.89284	5.58945	49.5377
4.2.1.81	20.8631	36.9352	30.5177	3.95714	7.82523	59.6287
4.2.1.82	113.945	71.562	97.6567	542.128	325.306	1214.59
4.2.1.84	0.802428	6.92536	56.4578	2.96785	7.82523	26.6036
4.2.1.85	1.60486	34.6268	25.9401	374.939	110.671	177.051
4.2.1.96	0	0	9.15532	1.97857	1.11789	0
4.2.2.-	260.789	315.488	898.747	415.499	412.501	321.995
4.2.2.1	839.34	1002.64	73.2425	119.703	31.3009	186.225
4.2.2.15	6.41943	0	1.52589	1.97857	0	0
4.2.2.17	69.0088	38.4742	9.15532	120.693	19.0041	16.5126
4.2.2.2	135.61	126.965	193.788	278.978	212.399	129.348
4.2.2.20	0	0	28.9918	0	11.1789	2.7521
4.2.2.21	0	0	1.52589	0	1.11789	2.7521
4.2.2.22	24.0729	33.0878	6.10355	25.7214	155.387	22.9341
4.2.2.23	10.4316	26.1625	114.441	19.7857	22.3578	43.1162
4.2.2.25	0	0	28.9918	0	0	0
4.2.2.3	1.60486	0.769484	15.2589	0.989284	12.2968	1.83473
4.2.2.6	16.0486	0.769484	154.115	0	3.35367	357.772
4.2.2.8	27.2826	83.1043	56.4578	23.7428	46.9514	25.6862
4.2.2.9	7.22186	33.0878	45.7766	6.92499	4.47156	19.2647
4.2.2.n1	8846.77	10234.1	5148.34	2869.91	4082.53	2446.61
4.2.2.n2	0	0	1.52589	10.8821	1.11789	0
4.2.3.1	3132.68	5402.55	1890.57	3708.83	3999.81	2839.24
4.2.3.118	0	0	4.57766	4.94642	0	0
4.2.3.12	0	14.6202	0	0	0	0
4.2.3.124	0.802428	0	1.52589	0	0	0
4.2.3.130	0	0.769484	1.52589	0	3.35367	3.66946
4.2.3.2	316.157	96.1855	76.2943	19.7857	70.427	107.332
4.2.3.4	38.5166	99.2634	83.9237	85.0785	10.061	66.9677
4.2.3.5	0	0	0	12.8607	0	0
4.2.99.18	36.9117	68.4841	291.444	61.3356	100.61	86.2323
4.2.99.22	19.2583	1.53897	4.57766	12.8607	19.0041	0
4.3.1.-	2.40729	0	97.6567	2.96785	1.11789	10.091
4.3.1.1	13727.9	11195.2	2737.44	11855.6	9339.97	5603.27
4.3.1.12	304.923	645.597	1364.14	90.0249	719.921	587.114
4.3.1.15	1758.92	1986.81	761.417	2833.31	1162.61	1104.51
4.3.1.16	30.4923	34.6268	36.6213	2.96785	15.6505	11.9257
4.3.1.17	3715.24	4549.96	2888.5	3794.9	3382.73	3242.89
4.3.1.19	4302.62	3551.17	1577.77	1138.67	1761.79	1457.69
4.3.1.2	8.82671	2.30845	44.2507	329.432	253.761	324.747
4.3.1.23	1.60486	3.07794	13.733	2.96785	5.58945	47.703
4.3.1.27	1.60486	9.23381	4.57766	23.7428	5.58945	77.976
4.3.1.3	751.073	310.872	378.42	2637.43	2216.77	991.672
4.3.1.7	1026.31	1393.54	538.638	5564.72	1875.82	701.784
4.3.1.9	641.14	664.065	227.357	25.7214	185.57	150.448
4.3.2.1	132.401	39.2437	64.0872	22.7535	126.322	20.182
4.3.2.2	5901.86	10156.4	4498.31	8011.23	6213.23	4394.18
4.3.2.3	3.20971	0.769484	15.2589	11.8714	4.47156	1.83473
4.3.2.6	24.0729	53.0944	0	71.2285	0	0
4.3.3.5	31.2947	77.7179	44.2507	0.989284	45.8335	43.1162
4.3.99.2	9.62914	0	7.62943	0	0	8.25629
4.4.1.1	156.474	37.7047	207.521	603.464	443.802	331.169
4.4.1.11	382.758	51.5554	328.066	1686.73	327.542	476.112
4.4.1.19	0	0.769484	0	0	1.11789	1.83473
4.4.1.21	0.802428	58.4808	18.3106	750.867	31.3009	342.177
4.4.1.22	0	13.8507	25.9401	21.7643	19.0041	8.25629
4.4.1.23	0.802428	52.3249	38.1472	112.778	257.115	125.679
4.4.1.24	1.60486	0	13.733	0	1.11789	1.83473
4.4.1.25	0.802428	0	6.10355	0	1.11789	0.917365
4.4.1.5	1958.73	2831.7	1289.37	6533.23	2689.64	1451.27
4.4.1.8	3281.13	4436.08	2914.44	5577.59	4346.35	3963.02
4.6.1.1	2157.73	2967.9	1713.57	1795.55	1612	1237.53
4.6.1.12	1.60486	46.9385	0	1.97857	13.4147	0.917365
4.6.1.13	55.3676	79.2569	201.417	186.975	158.74	22.9341
4.6.1.2	0	0	3.05177	0.989284	3.35367	2.7521
4.7.1.1	13.6413	4.6169	67.139	9.89284	5.58945	201.82
4.99.1.1	1277.47	1872.92	898.747	359.11	1444.31	498.129
4.99.1.2	0.802428	3.84742	6.10355	2.96785	3.35367	0
4.99.1.3	2811.71	3467.3	1181.04	9614.86	8245.55	4786.81
4.99.1.4	64.1943	215.456	70.1908	32.6464	34.6546	70.6371
4.99.1.7	0.802428	0	12.2071	0	0	0.917365
5 PE=2 SV=1	0	0	4.57766	8.90356	2.23578	0.917365
5.-.-.-	16.851	0.769484	68.6649	9.89284	7.82523	70.6371
5.1.-.-	610.648	1504.34	798.039	1891.51	1646.65	1332.01
5.1.1.-	217.458	173.903	263.978	169.168	126.322	136.687
5.1.1.1	12.0364	41.5521	44.2507	0.989284	8.94312	23.8515
5.1.1.13	3.20971	11.5423	44.2507	28.6892	33.5367	17.4299
5.1.1.15	24.0729	0	1.52589	2.96785	4.47156	0
5.1.1.17	9.62914	9.23381	18.3106	1.97857	11.1789	22.0168
5.1.1.20	0	1.53897	19.8365	7.91428	2.23578	6.42156
5.1.1.4	2101.56	6821.48	1893.62	3678.16	2282.73	343.095
5.1.1.7	4.81457	2.30845	24.4142	2.96785	5.58945	1.83473
5.1.1.8	0	10.7728	9.15532	0	3.35367	1.83473
5.1.3.-	2.40729	26.1625	350.954	75.1856	42.4798	134.853
5.1.3.1	3611.73	3904.36	1078.8	3908.66	2718.71	1666.85
5.1.3.12	1.60486	0	32.0436	0.989284	0	8.25629
5.1.3.13	3090.15	2095.31	1057.44	5797.21	5339.04	3504.33
5.1.3.14	638.733	676.376	672.916	1983.52	1554.98	619.221
5.1.3.15	373.129	859.514	296.022	750.867	1258.74	555.006
5.1.3.17	3.20971	1.53897	1.52589	2.96785	2.23578	0.917365
5.1.3.2	4964.62	6441.35	3497.33	11302.6	7733.56	5665.65
5.1.3.21	32.8996	14.6202	57.9837	37.5928	22.3578	3.66946
5.1.3.22	85.8598	43.8606	120.545	895.302	247.054	224.754
5.1.3.24	0	4.6169	6.10355	0	7.82523	3.66946
5.1.3.25	3811.53	14051.5	135.804	1222.76	789.23	1183.4
5.1.3.29	106.723	400.132	198.365	994.231	548.884	1199
5.1.3.3	2193.84	2196.11	2200.33	1113.93	1646.65	455.93
5.1.3.4	705.335	195.449	241.09	461.996	299.594	142.192
5.1.3.5	30.4923	13.8507	1.52589	0	38.0082	0
5.1.3.8	505.53	140.046	480.654	777.578	190.041	371.533
5.1.3.9	45.7384	176.981	170.899	21.7643	26.8293	18.3473
5.1.99.1	3728.88	3331.87	779.728	4195.56	3154.68	1862.25
5.1.99.4	77.0331	50.7859	219.728	31.6571	59.2481	66.0503
5.1.99.5	36.1093	26.9319	79.3461	19.7857	15.6505	74.3066
5.2.1.13	91.4768	2.30845	10.6812	12.8607	14.5326	36.6946
5.2.1.2	22.468	20.7761	93.0791	3.95714	5.58945	56.8766
5.2.1.8	36671	34542.9	15950.1	43356.4	32130.4	23156.1
5.3.1.-	1741.27	2530.06	965.886	1525.48	1633.24	922.869
5.3.1.12	1.60486	0	7.62943	0	0	0
5.3.1.13	1483.69	473.233	642.398	2396.05	911.08	908.191
5.3.1.14	0	23.0845	9.15532	0	0	0.917365
5.3.1.16	59.3797	360.119	57.9837	33.6357	117.378	32.1078
5.3.1.17	55.3676	48.4775	44.2507	122.671	45.8335	98.1581
5.3.1.22	1.60486	30.0099	77.8202	57.3785	26.8293	52.2898
5.3.1.23	4.81457	0.769484	7.62943	0	0	0
5.3.1.24	53.7627	415.521	68.6649	35.6142	92.7848	2.7521
5.3.1.25	0	0	0	2.96785	0	29.3557
5.3.1.27	2.40729	23.854	45.7766	18.7964	65.9555	16.5126
5.3.1.29	68.2064	0	1.52589	39.5714	0	93.5712
5.3.1.4	0	0.769484	0	0	0	1.83473
5.3.1.5	2.40729	3.84742	53.406	0.989284	7.82523	15.5952
5.3.1.6	1957.93	3886.66	1048.28	4354.83	3492.29	1979.67
5.3.1.8	2919.23	3010.99	1428.23	3778.08	3175.92	2550.27
5.3.1.9	1948.3	2112.23	241.09	640.067	629.372	341.26
5.3.2.-	47787.8	23206.1	3891.01	7458.22	28459.2	1076.99
5.3.2.3	70.6137	10.7728	59.5096	604.453	817.177	258.697
5.3.2.5	0	0	21.3624	0	0	19.2647
5.3.2.6	0	1.53897	3.05177	0.989284	0	5.50419
5.3.2.8	2.40729	2.30845	18.3106	6.92499	15.6505	3.66946
5.3.3.-	5.617	0	19.8365	3.95714	4.47156	29.3557
5.3.3.1	0	1.53897	1.52589	0	0	0.917365
5.3.3.14	1349.68	737.935	936.894	510.471	582.42	267.871
5.3.3.17	0	0	9.15532	0	0	0
5.3.3.18	30.4923	50.0165	5947.9	19.7857	25.7115	143.109
5.3.3.4	0	0	7.62943	0	0	14.6778
5.3.3.6	515.961	951.852	201.417	160.264	289.533	83.4802
5.3.3.8	4.81457	9.23381	61.0355	0	13.4147	55.0419
5.3.4.1	0	0.769484	6.10355	0.989284	1.11789	0
5.3.99.11	0.802428	6.92536	24.4142	1.97857	7.82523	18.3473
5.3.99.8	0	13.0812	0	5.93571	0	1.83473
5.4.1.3	1.60486	5.38639	0	1.97857	0	0
5.4.2.10	0	0	0	7.91428	1.11789	6.42156
5.4.2.11	0.802428	0	1.52589	23.7428	4.47156	0.917365
5.4.2.12	20.0607	3.07794	30.5177	7.91428	7.82523	11.9257
5.4.2.2	20421	16363.1	5857.88	60375	45467.9	14629.2
5.4.2.6	295.294	263.164	369.264	352.185	736.689	258.697
5.4.2.7	0	2.30845	25.9401	1.97857	11.1789	48.6203
5.4.2.8	2274.08	3295.7	4425.07	3337.85	4126.13	3970.36
5.4.2.9	25.6777	47.708	82.3979	208.739	45.8335	89.9018
5.4.3.-	103.513	98.494	71.7167	64.3035	21.2399	39.4467
5.4.3.2	5.617	70.7925	76.2943	261.171	5.58945	244.019
5.4.3.6	419.67	71.562	636.295	108.821	54.7766	176.134
5.4.3.8	8.82671	3.84742	22.8883	24.7321	63.7197	22.0168
5.4.4.1	0	10.0033	1.52589	0	0	0
5.4.4.2	773.541	193.14	109.864	472.878	192.277	316.491
5.4.4.3	4161.39	3791.25	860.6	124.65	166.566	978.829
5.4.99.-	9889.13	10471.9	6872.59	9747.42	7999.62	5479.42
5.4.99.15	1965.15	2240.74	410.463	1684.75	2027.85	501.799
5.4.99.19	329.798	528.636	74.7684	40.5607	62.6018	82.5629
5.4.99.2	7682.45	9623.17	11769.2	17885.3	12305.7	4652.88
5.4.99.20	56.17	93.1076	137.33	30.6678	60.366	91.7365
5.4.99.21	751.073	453.996	175.477	100.907	115.143	112.836
5.4.99.22	3122.25	2830.16	1937.88	6981.38	4398.9	3592.4
5.4.99.23	1429.93	1894.47	784.306	964.552	478.457	786.182
5.4.99.24	727.803	897.988	350.954	1210.88	969.21	808.199
5.4.99.25	0	0.769484	0	0.989284	1.11789	0
5.4.99.26	105.921	99.2634	2043.16	35.6142	67.0734	122.01
5.4.99.27	36.1093	524.788	57.9837	3.95714	3.35367	25.6862
5.4.99.28	137.215	279.323	207.521	712.285	279.472	197.233
[truncated: 116 more rows]

## Sheet: 3_4_15_MGI0vs2_DESeq2_speices
Genus:	Species:	ORF:	Base mean:	Log2 fold change:	lfcSE:	stat:	pvalue:	padj:	Product:	E.C. number:
Abiotrophia	defectiva	adef_c_4_1527	26.7925	6.77375	2.37626	2.85059	0.00436383	0.0689444	Putative ABC transporter ATP-binding protein TDE_0282	3.6.3.-
Abiotrophia	defectiva	adef_c_2_1070	34.3551	6.4487	2.41219	2.67338	0.00750902	0.0841982	C5a peptidase	3.4.21.110
Abiotrophia	defectiva	adef_c_7_2233	32.1968	6.34697	2.4185	2.62434	0.00868175	0.0896925	Flagellar hook-associated protein 1
Abiotrophia	defectiva	adef_c_7_2232	25.3877	6.26642	2.40763	2.60273	0.00924845	0.0923156	Flagellar hook-associated protein 1
Abiotrophia	defectiva	adef_c_16_3133	1081.15	-6.23428	2.41232	-2.58434	0.00975646	0.0944173
Abiotrophia	defectiva	adef_c_10_2643	17.9454	5.99507	2.4289	2.46822	0.0135786	0.110263
Abiotrophia	defectiva	adef_c_5_1843	22.0727	5.9788	2.44431	2.44601	0.0144448	0.113421	CheY-P phosphatase CheC	3.-.-.-
Abiotrophia	defectiva	adef_c_4_1709	18.1125	5.87091	2.43214	2.41388	0.0157835	0.118575	50S ribosomal protein L10
Abiotrophia	defectiva	adef_c_9_2495	19.8726	5.90648	2.44995	2.41086	0.0159149	0.119046	Formate--tetrahydrofolate ligase
Abiotrophia	defectiva	adef_c_2_997	15.3774	5.86467	2.44042	2.40314	0.016255	0.120349	Uncharacterized protein YhcG
Abiotrophia	defectiva	adef_c_4_1529	34.4722	5.42452	2.26431	2.39567	0.0165901	0.121513
Abiotrophia	defectiva	adef_c_11_2742	21.0107	5.74681	2.46201	2.3342	0.0195853	0.130957	Fe(3+)-citrate-binding protein YfmC
Abiotrophia	defectiva	adef_c_6_2117	14.1296	5.68738	2.44803	2.32325	0.0201657	0.132718	Uncharacterized ABC transporter ATP-binding protein YufO
Abiotrophia	defectiva	adef_c_1_8	19.4896	5.64766	2.46994	2.28656	0.0222218	0.138663	Flavodoxin
Abiotrophia	defectiva	adef_c_7_2277	18.4427	5.61919	2.47234	2.27282	0.023037	0.140979	Transcription termination/antitermination protein NusG
Abiotrophia	defectiva	adef_c_9_2500	11.6185	5.55973	2.46157	2.25861	0.0239075	0.143313	Sarcosine reductase complex component B subunit beta
Abiotrophia	defectiva	adef_c_4_1733	12.1268	5.49674	2.46275	2.23195	0.0256182	0.148095	50S ribosomal protein L30
Abiotrophia	defectiva	adef_c_3_1299	14.2549	5.48179	2.4848	2.20613	0.0273751	0.152997
Abiotrophia	defectiva	adef_c_3_1241	10.7689	5.44189	2.47005	2.20315	0.0275843	NA
Abiotrophia	defectiva	adef_c_6_2153	13.9932	5.47162	2.48579	2.20116	0.0277246	0.154072	UPF0122 protein Teth39_1278
Abiotrophia	defectiva	adef_c_4_1578	413.264	-5.58619	2.53865	-2.20046	0.0277745	0.154179	Probable cysteine desulfurase	2.8.1.7
Abiotrophia	defectiva	adef_c_1_91	12.1193	5.42111	2.46719	2.19728	0.0280002	0.154894
Abiotrophia	defectiva	adef_c_4_1736	40.8677	5.04007	2.29543	2.1957	0.0281135	0.155207	50S ribosomal protein L6
Abiotrophia	defectiva	adef_c_4_1772	14.1487	5.44497	2.48788	2.1886	0.0286263	0.156668	Transcriptional repressor tup12
Abiotrophia	defectiva	adef_c_9_2593	9.88501	5.41534	2.47546	2.18761	0.028698	NA	Bifunctional oligoribonuclease and PAP phosphatase NrnA	3.1.-.-
Abiotrophia	defectiva	adef_c_3_1305	19.2203	5.42571	2.48847	2.18034	0.0292324	0.158402	Single-stranded DNA-binding protein
Abiotrophia	defectiva	adef_c_9_2581	11.5883	5.28562	2.47782	2.13317	0.0329107	0.16975	Cell division protein SepF
Abiotrophia	defectiva	adef_c_14_3020	10.8031	5.24495	2.48228	2.11296	0.0346044	NA	Probable copper-importing P-type ATPase A	3.6.3.54
Abiotrophia	defectiva	adef_c_3_1292	8.97849	5.23243	2.48881	2.10238	0.0355199	NA	Long-chain-fatty-acid--CoA ligase	6.2.1.3
Abiotrophia	defectiva	adef_c_10_2645	8.35637	5.23414	2.49228	2.10014	0.0357166	NA
Abiotrophia	defectiva	adef_c_2_926	6.14833	4.76153	2.27647	2.09163	0.0364718	NA
Abiotrophia	defectiva	adef_c_8_2408	14.9264	5.23347	2.50554	2.08876	0.0367296	0.181279	Bifunctional protein TilS/HprT
Abiotrophia	defectiva	adef_c_2_729	7.78358	5.19921	2.49814	2.08123	0.0374125	NA
Abiotrophia	defectiva	adef_c_2_961	11.7362	5.21834	2.50858	2.0802	0.0375069	0.183526	Probable ABC transporter ATP-binding protein HI_0664
Abiotrophia	defectiva	adef_c_3_1195	8.41571	-5.12021	2.48526	-2.06023	0.0393763	NA	Uncharacterized ABC transporter ATP-binding protein YkpA
Abiotrophia	defectiva	adef_c_20_3208	8.24261	5.14298	2.49772	2.05907	0.0394874	NA
Abiotrophia	defectiva	adef_c_3_1402	9.06958	5.15503	2.51799	2.04728	0.0406306	NA	Putative ribosomal-protein-alanine acetyltransferase	2.3.1.128
Abiotrophia	defectiva	adef_c_1_192	9.28199	5.09952	2.49679	2.04243	0.0411092	NA
Abiotrophia	defectiva	adef_c_2_800	9.48684	5.14237	2.51815	2.04212	0.0411397	NA
Abiotrophia	defectiva	adef_c_11_2748	8.86473	5.10062	2.49801	2.04188	0.0411636	NA	Uncharacterized ABC transporter extracellular-binding protein PH1214
Abiotrophia	defectiva	adef_c_1_492	7.55964	5.125	2.5142	2.03842	0.0415081	NA
Abiotrophia	defectiva	adef_c_9_2597	6.99838	5.11428	2.50917	2.03824	0.0415259	NA	Stage V sporulation protein K
Abiotrophia	defectiva	adef_c_4_1621	7.71914	5.09921	2.50334	2.03696	0.0416543	NA	Uncharacterized protein Mb1389c
Abiotrophia	defectiva	adef_c_1_490	7.5778	-5.07196	2.49014	-2.03682	0.0416685	NA	Uncharacterized HTH-type transcriptional regulator YdeL
Abiotrophia	defectiva	adef_c_1_386	7.87467	5.09459	2.50265	2.03568	0.0417828	NA	Uncharacterized ABC transporter permease MJ1507
Abiotrophia	defectiva	adef_c_4_1704	13.7732	5.1174	2.51632	2.03368	0.0419834	0.197064	Sensor protein VanSB
Abiotrophia	defectiva	adef_c_11_2755	9.64237	5.10704	2.52083	2.02593	0.0427716	NA	Oligopeptide transport ATP-binding protein AppF
Abiotrophia	defectiva	adef_c_4_1507	7.30188	5.07687	2.50748	2.02469	0.0428995	NA
Abiotrophia	defectiva	adef_c_10_2707	9.17578	5.06076	2.50003	2.02428	0.0429415	NA	6-phosphofructokinase
Abiotrophia	defectiva	adef_c_1_309	8.70164	5.09134	2.52413	2.01706	0.0436889	NA	Bifunctional protein GlmU
Abiotrophia	defectiva	adef_c_1_54	8.43991	5.07306	2.52633	2.00808	0.0446351	NA	Fumarate hydratase class II
Abiotrophia	defectiva	adef_c_2_938	68.3241	3.94877	1.96932	2.00514	0.0449476	0.204899	Uncharacterized protein YefB
Abiotrophia	defectiva	adef_c_16_3117	8.85717	5.05752	2.52661	2.00171	0.0453164	NA	Citrate synthase	2.3.3.16
Abiotrophia	defectiva	adef_c_7_2218	124.646	-5.06765	2.53329	-2.00043	0.0454543	0.206338	Uncharacterized transcriptional regulatory protein YxjL
Abiotrophia	defectiva	adef_c_3_1304	6.77842	5.02403	2.51453	1.99799	0.0457173	NA	30S ribosomal protein S6
Abiotrophia	defectiva	adef_c_5_1925	7.40053	5.01253	2.51056	1.99658	0.045871	NA
Abiotrophia	defectiva	adef_c_1_207	9.27443	5.03301	2.52784	1.99103	0.0464774	NA	Putative ABC transporter ATP-binding protein TDE_0906	3.6.3.-
Abiotrophia	defectiva	adef_c_13_2933	6.26251	5.01058	2.52144	1.98719	0.0469011	NA
Abiotrophia	defectiva	adef_c_1_379	7.71159	4.98702	2.5109	1.98615	0.0470166	NA	Uncharacterized glycosylase YvbX
Abiotrophia	defectiva	adef_c_1_633	6.31183	5.00311	2.52061	1.98488	0.047158	NA	Manganese transport system membrane protein MntC
Abiotrophia	defectiva	adef_c_3_1130	10.6324	4.9765	2.53092	1.96628	0.0492659	NA	Chemotaxis protein CheA	2.7.13.3
Abiotrophia	defectiva	adef_c_1_90	6.14875	4.93899	2.52499	1.95605	0.0504597	NA	Aspartate--tRNA ligase
Abiotrophia	defectiva	adef_c_8_2431	6.48535	-4.90226	2.50819	-1.9545	0.0506419	NA	Putative aminopeptidase YhfE	3.4.11.-
Abiotrophia	defectiva	adef_c_6_2091	10.109	4.94838	2.53405	1.95275	0.0508489	NA	Probable nicotinate-nucleotide adenylyltransferase
Abiotrophia	defectiva	adef_c_1_10	7.28677	4.94015	2.54106	1.94413	0.0518797	NA	Regulatory protein VanR
Abiotrophia	defectiva	adef_c_1_108	85.6523	-4.91209	2.53449	-1.9381	0.0526113	0.223815	Putative ATP-dependent helicase IRC3	3.6.4.-
Abiotrophia	defectiva	adef_c_16_3125	8.38302	4.91402	2.54007	1.9346	0.0530391	NA	Uncharacterized Nudix hydrolase lmo0368	3.6.-.-
Abiotrophia	defectiva	adef_c_1_96	10.7879	4.89285	2.53433	1.93063	0.053529	NA	Cystathionine beta-lyase MetC	4.4.1.8
Abiotrophia	defectiva	adef_c_5_1935	6.09186	4.88146	2.52866	1.93045	0.053551	NA
Abiotrophia	defectiva	adef_c_4_1719	5.78081	4.87889	2.53213	1.92679	0.0540057	NA	50S ribosomal protein L17
Abiotrophia	defectiva	adef_c_6_2157	10.5262	4.87949	2.53612	1.924	0.0543548	NA	Chaperone protein DnaJ
Abiotrophia	defectiva	adef_c_6_2104	5.42043	4.87024	2.53828	1.91872	0.0550204	NA	Putative propionyl-CoA carboxylase beta chain	6.4.1.3
Abiotrophia	defectiva	adef_c_3_1158	12.2521	4.83942	2.52536	1.91633	0.0553232	0.23037	dTDP-glucose 4
Abiotrophia	defectiva	adef_c_1_374	5.83013	4.85062	2.53309	1.9149	0.0555047	NA
Abiotrophia	defectiva	adef_c_11_2818	16.4098	4.36867	2.28345	1.91319	0.0557234	0.231264
Abiotrophia	defectiva	adef_c_6_2088	7.59782	4.85596	2.54725	1.90635	0.0566042	NA	LexA repressor
Abiotrophia	defectiva	adef_c_5_1950	11.0953	4.42471	2.32649	1.90188	0.0571871	0.234573	Protein LplC
Abiotrophia	defectiva	adef_c_1_218	6.27683	-4.76942	2.50944	-1.90059	0.0573563	NA	Lipid A export ATP-binding/permease protein MsbA
Abiotrophia	defectiva	adef_c_6_2090	6.6571	4.83461	2.55252	1.89406	0.0582174	NA	Uncharacterized protein YqeK
Abiotrophia	defectiva	adef_c_7_2192	16.6327	4.37188	2.3089	1.89349	0.0582927	0.237057
Abiotrophia	defectiva	adef_c_14_2996	5.72619	-4.77432	2.52272	-1.89253	0.0584211	NA	Trehalose/maltose-binding protein MalE
Abiotrophia	defectiva	adef_c_4_1597	6.3373	-4.72874	2.52507	-1.87271	0.0611078	NA	Pyridoxal kinase	2.7.1.35
Abiotrophia	defectiva	adef_c_1_324	57.3237	-4.74435	2.53804	-1.8693	0.0615815	0.244234	CRISPR-associated endonuclease Cas1	3.1.-.-
Abiotrophia	defectiva	adef_c_1_476	5.60586	-4.71334	2.52923	-1.86355	0.0623855	NA	Flavoredoxin
Abiotrophia	defectiva	adef_c_3_1184	14.7513	4.30423	2.31026	1.86309	0.0624492	0.246065	Elongation factor P
Abiotrophia	defectiva	adef_c_9_2522	82.9145	-4.52232	2.43735	-1.85543	0.0635355	0.248292	Regulatory protein RecX
Abiotrophia	defectiva	adef_c_4_1590	6.28916	4.74105	2.56222	1.85037	0.0642604	NA	Uncharacterized protein YaaO
Abiotrophia	defectiva	adef_c_7_2339	6.28916	4.74105	2.56222	1.85037	0.0642604	NA
Abiotrophia	defectiva	adef_c_5_1889	50.6582	-4.69239	2.53971	-1.84761	0.0646588	0.250596	Dihydroorotase
Abiotrophia	defectiva	adef_c_5_1820	5.9781	4.68389	2.54388	1.84124	0.0655864	NA	4-hydroxy-tetrahydrodipicolinate reductase
Abiotrophia	defectiva	adef_c_1_442	47.6587	-4.66649	2.54064	-1.83674	0.0662486	0.253581	Internalin-A
Abiotrophia	defectiva	adef_c_9_2526	13.0858	4.22095	2.30735	1.82935	0.067347	0.255813
Abiotrophia	defectiva	adef_c_4_1759	6.42488	-4.64574	2.55478	-1.81845	0.0689949	NA	Protein mrp homolog
Abiotrophia	defectiva	adef_c_17_3165	25.5379	4.08748	2.24824	1.81808	0.0690518	0.259156
Abiotrophia	defectiva	adef_c_2_828	4.88184	4.62791	2.55796	1.80922	0.0704166	NA	Uncharacterized protein MJ1311
Abiotrophia	defectiva	adef_c_3_1182	8.23928	4.06662	2.2767	1.78619	0.0740691	NA	Glycerol dehydrogenase	1.1.1.6
Abiotrophia	defectiva	adef_c_1_18	13.2226	4.06211	2.33114	1.74254	0.0814141	0.279139	Sensor histidine kinase YclK	2.7.13.3
Abiotrophia	defectiva	adef_c_5_1796	4.87429	4.5092	2.59112	1.74025	0.0818157	NA
Abiotrophia	defectiva	adef_c_3_1207	4.61988	-4.43376	2.5609	-1.73133	0.083393	NA
Abiotrophia	defectiva	adef_c_6_2149	4.14597	4.44357	2.58116	1.72154	0.085152	NA	ATP-dependent DNA helicase RecG
Abiotrophia	defectiva	adef_c_2_844	25.3291	-4.38729	2.55531	-1.71693	0.0859915	0.284883
Abiotrophia	defectiva	adef_c_3_1262	5.01805	-4.37279	2.56849	-1.70248	0.0886655	NA	ATP synthase epsilon chain
Abiotrophia	defectiva	adef_c_3_1181	3.58288	-4.35332	2.57684	-1.68941	0.0911414	NA	Internalin-I
Abiotrophia	defectiva	adef_c_3_1250	18.5831	4.34009	2.57018	1.68863	0.0912897	0.291049	Phytochrome-like protein cph2
Abiotrophia	defectiva	adef_c_11_2762	20.1393	3.79658	2.25222	1.6857	0.0918527	0.291676	Chaperone protein ClpB 2
Abiotrophia	defectiva	adef_c_12_2874	21.663	-4.31364	2.56059	-1.68463	0.0920607	0.291676
Abiotrophia	defectiva	adef_c_1_373	10.9733	3.93612	2.33673	1.68446	0.0920931	0.291737	Penicillin-binding protein 4
Abiotrophia	defectiva	adef_c_2_789	4.69863	-4.32945	2.575	-1.68134	0.092697	NA	Transcriptional regulatory protein ResD
Abiotrophia	defectiva	adef_c_6_2096	20.9338	3.85957	2.29718	1.68014	0.0929309	0.292722	50S ribosomal protein L21
Abiotrophia	defectiva	adef_c_4_1633	3.48965	4.35252	2.60006	1.674	0.0941297	NA	Hydroxylamine reductase
Abiotrophia	defectiva	adef_c_10_2653	6.64954	4.30294	2.57553	1.6707	0.0947802	NA	Stage 0 sporulation protein J
Abiotrophia	defectiva	adef_c_6_2187	17.0127	4.29423	2.57426	1.66814	0.0952875	0.294709
Abiotrophia	defectiva	adef_c_1_619	15.9657	4.26064	2.57742	1.65306	0.098318	0.297263
Abiotrophia	defectiva	adef_c_4_1506	18.6635	-4.24181	2.56634	-1.65286	0.0983586	0.297263
Abiotrophia	defectiva	adef_c_6_2032	3.5163	4.28446	2.60366	1.64555	0.0998562	NA
Abiotrophia	defectiva	adef_c_2_769	17.3304	-4.20502	2.56947	-1.63653	0.101729	0.299852
Abiotrophia	defectiva	adef_c_3_1484	3.44869	-4.22455	2.59229	-1.62966	0.103174	NA	Uncharacterized membrane protein MJ1061
Abiotrophia	defectiva	adef_c_1_31	14.3953	4.20502	2.58287	1.62804	0.103516	0.301562	Peptide deformylase
Abiotrophia	defectiva	adef_c_16_3098	2.72542	4.19512	2.57901	1.62664	0.103814	NA	Putative transposase InsK for insertion sequence element IS150
Abiotrophia	defectiva	adef_c_3_1289	14.1336	4.19504	2.58387	1.62355	0.104472	0.302325	Putative acetyltransferase EpsM	2.3.1.-
Abiotrophia	defectiva	adef_c_6_2109	22.1199	-3.64945	2.25198	-1.62055	0.105114	0.303049	Phosphopentomutase
Abiotrophia	defectiva	adef_c_2_1097	15.664	-4.15404	2.57404	-1.61382	0.106567	0.303626
Abiotrophia	defectiva	adef_c_11_2809	22.3589	3.62739	2.24908	1.61283	0.10678	0.303989	Carbohydrate diacid regulator
Abiotrophia	defectiva	adef_c_2_1004	15.3308	-4.14307	2.57506	-1.60892	0.107634	0.304407	Putative multidrug export ATP-binding/permease protein YgaD
Abiotrophia	defectiva	adef_c_3_1157	15.3308	-4.14307	2.57506	-1.60892	0.107634	0.304407	dTDP-4-dehydrorhamnose 3
Abiotrophia	defectiva	adef_c_1_118	5.34087	4.1684	2.59643	1.60543	0.108398	NA	Dihydroxy-acid dehydratase
Abiotrophia	defectiva	adef_c_3_1176	10.8959	-3.68341	2.29838	-1.60261	0.109021	0.30576	DNA repair protein RecN
Abiotrophia	defectiva	adef_c_15_3071	3.64777	-4.13889	2.59221	-1.59667	0.11034	NA	Uncharacterized serine protease YyxA	3.4.21.-
Abiotrophia	defectiva	adef_c_10_2634	12.4748	3.64768	2.295	1.5894	0.11197	0.307597	Ribose-phosphate pyrophosphokinase
Abiotrophia	defectiva	adef_c_7_2297	13.6644	-4.0835	2.58081	-1.58226	0.113591	0.308622
Abiotrophia	defectiva	adef_c_15_3048	11.5163	4.08146	2.59592	1.57226	0.115891	0.310755
Abiotrophia	defectiva	adef_c_3_1211	7.87024	3.66413	2.34736	1.56096	0.118534	NA	UvrABC system protein A
Abiotrophia	defectiva	adef_c_1_267	7582.27	-3.28304	2.10372	-1.56058	0.118622	0.3131
Abiotrophia	defectiva	adef_c_13_2960	10.9928	4.05492	2.59889	1.56025	0.1187	0.3131	Putative competence-damage inducible protein
Abiotrophia	defectiva	adef_c_9_2605	10.9928	4.05492	2.59889	1.56025	0.1187	0.3131	Endoribonuclease YbeY
Abiotrophia	defectiva	adef_c_1_254	10.2202	-3.60082	2.31231	-1.55724	0.119413	NA	Probable ABC transporter permease protein YesP
Abiotrophia	defectiva	adef_c_2_737	11.998	-4.01431	2.58791	-1.55118	0.12086	0.314308	Uncharacterized HTH-type transcriptional regulator YtdP
Abiotrophia	defectiva	adef_c_4_1680	23.8829	3.3343	2.15211	1.54931	0.121307	0.315048	30S ribosomal protein S9
Abiotrophia	defectiva	adef_c_1_408	10.4693	4.02699	2.60208	1.54761	0.121717	NA	Phosphoribosylformylglycinamidine cyclo-ligase
Abiotrophia	defectiva	adef_c_2_896	10.4693	4.02699	2.60208	1.54761	0.121717	NA
Abiotrophia	defectiva	adef_c_8_2458	12.3041	3.54283	2.30236	1.53878	0.123858	0.316988	Putative ABC transporter ATP-binding protein MG065 homolog
Abiotrophia	defectiva	adef_c_7_2281	2.62464	-4.02096	2.61995	-1.53475	0.124846	NA	Erythromycin esterase type II	3.1.1.-
Abiotrophia	defectiva	adef_c_3_1264	7.01305	3.60717	2.35778	1.5299	0.126041	NA	Glutamine-dependent NAD(+) synthetase
Abiotrophia	defectiva	adef_c_3_1372	10.9982	-3.96689	2.59304	-1.52982	0.126061	0.318188	Cysteine--tRNA ligase
Abiotrophia	defectiva	adef_c_2_773	7.75296	3.99502	2.61526	1.52758	0.126617	NA
Abiotrophia	defectiva	adef_c_1_353	9.68413	3.98185	2.60737	1.52715	0.126724	NA
Abiotrophia	defectiva	adef_c_8_2422	9.68413	3.98185	2.60737	1.52715	0.126724	NA	Protein YnjB
Abiotrophia	defectiva	adef_c_18_3194	10.6649	-3.94991	2.59493	-1.52217	0.127968	NA	Transposase for insertion sequence element IS1111A
Abiotrophia	defectiva	adef_c_5_1868	7.54055	3.9801	2.61724	1.52072	0.12833	NA	Isoamylase 3
Abiotrophia	defectiva	adef_c_2_1074	9.4224	3.9658	2.60929	1.51987	0.128543	NA	Probable aldehyde dehydrogenase YwdH	1.2.1.3
Abiotrophia	defectiva	adef_c_4_1696	9.4224	3.9658	2.60929	1.51987	0.128543	NA	Oligoendopeptidase F homolog	3.4.24.-
Abiotrophia	defectiva	adef_c_6_2006	9.4224	3.9658	2.60929	1.51987	0.128543	NA	GTP pyrophosphokinase YjbM	2.7.6.5
Abiotrophia	defectiva	adef_c_5_1984	10.5346	-3.48317	2.29762	-1.51599	0.129521	NA	Protein HypA
Abiotrophia	defectiva	adef_c_9_2607	2.46936	4.01657	2.65017	1.51559	0.129623	NA	Uncharacterized protein YtfP
Abiotrophia	defectiva	adef_c_9_2594	2.81065	3.98718	2.63562	1.51281	0.130329	NA	tRNA pseudouridine synthase B
Abiotrophia	defectiva	adef_c_2_833	9.16067	3.94898	2.6113	1.51227	0.130466	NA	Putative multidrug export ATP-binding/permease protein SAOUHSC_02003	3.6.3.-
Abiotrophia	defectiva	adef_c_13_2928	7.46452	3.57203	2.36515	1.51028	0.130973	NA	Ribosomal protein L11 methyltransferase
Abiotrophia	defectiva	adef_c_11_2752	9.99832	-3.91416	2.59894	-1.50606	0.132051	NA	Sucrose phosphorylase	2.4.1.7
Abiotrophia	defectiva	adef_c_10_2729	8.89893	3.93193	2.6134	1.50453	0.132446	NA	Uncharacterized sodium-dependent transporter YocR
Abiotrophia	defectiva	adef_c_2_736	8.89893	3.93193	2.6134	1.50453	0.132446	NA	Sensor histidine kinase YesM	2.7.13.3
Abiotrophia	defectiva	adef_c_2_837	8.89893	3.93193	2.6134	1.50453	0.132446	NA
Abiotrophia	defectiva	adef_c_3_1193	8.89893	3.93193	2.6134	1.50453	0.132446	NA	Magnesium transport protein CorA
Abiotrophia	defectiva	adef_c_5_1957	8.89893	3.93193	2.6134	1.50453	0.132446	NA
Abiotrophia	defectiva	adef_c_6_2106	8.89893	3.93193	2.6134	1.50453	0.132446	NA	Segregation and condensation protein A
Abiotrophia	defectiva	adef_c_5_1959	3.77047	3.9451	2.63412	1.49769	0.134213	NA	Phospho-N-acetylmuramoyl-pentapeptide-transferase
Abiotrophia	defectiva	adef_c_5_1807	8.6372	3.91428	2.6156	1.49652	0.134519	NA	Putative surface protein bspA-like
Abiotrophia	defectiva	adef_c_2_795	8.37547	3.89596	2.6179	1.4882	0.136698	NA	Putative ribose/galactose/methyl galactoside import ATP-binding protein
Abiotrophia	defectiva	adef_c_6_2003	8.37547	3.89596	2.6179	1.4882	0.136698	NA	Putative metallo-hydrolase YycJ	3.-.-.-
Abiotrophia	defectiva	adef_c_1_338	20.0228	-3.35625	2.26179	-1.48389	0.137837	0.337498	10 kDa chaperonin
Abiotrophia	defectiva	adef_c_11_2804	2.07773	3.88906	2.62502	1.48154	0.138464	NA	30S ribosomal protein S2
Abiotrophia	defectiva	adef_c_5_1861	8.11373	3.87695	2.62031	1.47957	0.138987	NA	Uncharacterized protein YlzI
Abiotrophia	defectiva	adef_c_2_787	8.99849	-3.85435	2.60599	-1.47904	0.13913	NA
Abiotrophia	defectiva	adef_c_4_1783	6.72134	-3.61656	2.44693	-1.478	0.139408	NA	Tryptophan synthase beta chain
Abiotrophia	defectiva	adef_c_4_1681	6.37229	3.88369	2.63009	1.47664	0.139773	NA	50S ribosomal protein L13
Abiotrophia	defectiva	adef_c_4_1691	228.131	-3.04639	2.06414	-1.47586	0.139981	0.34092	Flagellar basal-body rod protein FlgG
Abiotrophia	defectiva	adef_c_10_2702	7.09658	3.49847	2.37238	1.47467	0.140302	NA	Glucokinase	2.7.1.2
Abiotrophia	defectiva	adef_c_1_396	2.54136	3.88941	2.64027	1.47311	0.140722	NA	Glutathione peroxidase	1.11.1.9
Abiotrophia	defectiva	adef_c_14_2982	6.26609	3.87374	2.63145	1.47209	0.140997	NA	Bacteriohemerythrin
Abiotrophia	defectiva	adef_c_8_2463	7.852	3.85711	2.62285	1.47058	0.141405	NA	Uncharacterized ABC transporter ATP-binding protein Mb1304c
Abiotrophia	defectiva	adef_c_2_885	7.13363	-3.84917	2.62043	-1.46891	0.141858	NA
Abiotrophia	defectiva	adef_c_10_2631	6.74879	-3.49252	2.38172	-1.46639	0.142543	NA	UDP-N-acetylmuramate--L-alanine ligase
Abiotrophia	defectiva	adef_c_4_1782	17.7583	3.35048	2.29297	1.4612	0.143961	0.347079	Uncharacterized symporter YnaJ
Abiotrophia	defectiva	adef_c_2_774	5.94747	3.84253	2.63578	1.45783	0.144886	NA	ECF RNA polymerase sigma factor SigL
Abiotrophia	defectiva	adef_c_3_1204	8.30289	3.25019	2.2324	1.45592	0.145414	NA
Abiotrophia	defectiva	adef_c_1_635	7.40763	3.45922	2.37817	1.45457	0.145788	NA	Manganese-binding lipoprotein MntA
Abiotrophia	defectiva	adef_c_3_1269	7.99866	-3.78597	2.61446	-1.44809	0.147592	NA	UDP-glucose 4-epimerase
Abiotrophia	defectiva	adef_c_7_2307	7.99866	-3.78597	2.61446	-1.44809	0.147592	NA
Abiotrophia	defectiva	adef_c_3_1222	5.73507	3.8205	2.63887	1.44778	0.14768	NA	Acetyl esterase
Abiotrophia	defectiva	adef_c_5_1898	8.50389	3.44466	2.38649	1.4434	0.148908	NA	D-aspartate ligase	6.3.1.12
Abiotrophia	defectiva	adef_c_1_528	6.38833	-3.78583	2.6288	-1.44013	0.149829	NA	Uncharacterized sulfatase YidJ
Abiotrophia	defectiva	adef_c_14_3026	5.52266	3.79736	2.64215	1.43722	0.150654	NA
Abiotrophia	defectiva	adef_c_4_1631	5.52266	3.79736	2.64215	1.43722	0.150654	NA	Uncharacterized signaling protein PA3311
Abiotrophia	defectiva	adef_c_3_1167	7.66538	-3.76126	2.61768	-1.43687	0.150755	NA	Exodeoxyribonuclease 7 large subunit
Abiotrophia	defectiva	adef_c_3_1186	7.66538	-3.76126	2.61768	-1.43687	0.150755	NA	Stage V sporulation protein B
Abiotrophia	defectiva	adef_c_5_1835	2.10142	3.84409	2.67604	1.43648	0.150865	NA
Abiotrophia	defectiva	adef_c_4_1519	15.3148	3.23005	2.26176	1.42811	0.153259	0.360899	Lon protease
Abiotrophia	defectiva	adef_c_4_1558	6.06891	-3.75556	2.63294	-1.42637	0.153761	NA
Abiotrophia	defectiva	adef_c_3_1434	9.1709	3.30589	2.31825	1.42603	0.15386	NA	Collagen adhesin
Abiotrophia	defectiva	adef_c_3_1420	6.54333	3.7451	2.63778	1.41979	0.155669	NA	Putative fluoride ion transporter CrcB
Abiotrophia	defectiva	adef_c_12_2869	5.09784	3.74732	2.64934	1.41444	0.157234	NA	Probable ABC transporter permease protein YurN
Abiotrophia	defectiva	adef_c_7_2310	6.99882	-3.70583	2.62479	-1.41186	0.157992	NA	D-allose import ATP-binding protein AlsA	3.6.3.17
Abiotrophia	defectiva	adef_c_11_2808	4.99163	3.73392	2.65128	1.40835	0.159029	NA	Cell division ATP-binding protein FtsE
Abiotrophia	defectiva	adef_c_13_2939	6.2816	3.7196	2.64132	1.40824	0.159061	NA	Holliday junction ATP-dependent DNA helicase RuvB
Abiotrophia	defectiva	adef_c_2_1091	6.2816	3.7196	2.64132	1.40824	0.159061	NA	4-deoxy-L-threo-5-hexosulose-uronate ketol-isomerase
Abiotrophia	defectiva	adef_c_1_44	10.658	3.06707	2.18509	1.40364	0.160427	NA
Abiotrophia	defectiva	adef_c_1_60	4.88543	3.72002	2.65328	1.40205	0.160902	NA
Abiotrophia	defectiva	adef_c_1_157	8.85228	3.24883	2.32343	1.39829	0.162026	NA	DNA topoisomerase 1
Abiotrophia	defectiva	adef_c_9_2519	75.7641	2.83891	2.03083	1.39791	0.16214	0.373954
Abiotrophia	defectiva	adef_c_1_232	6.01987	3.69272	2.64508	1.39607	0.162693	NA
Abiotrophia	defectiva	adef_c_7_2278	77.7731	2.81861	2.0261	1.39115	0.164181	0.376862	50S ribosomal protein L11
Abiotrophia	defectiva	adef_c_1_406	6.33227	-3.64438	2.63307	-1.38408	0.166335	NA
Abiotrophia	defectiva	adef_c_6_2068	6.33227	-3.64438	2.63307	-1.38408	0.166335	NA	Probable 6-phospho-beta-glucosidase	3.2.1.86
Abiotrophia	defectiva	adef_c_6_2108	9.94098	3.21835	2.32748	1.38277	0.166737	NA
Abiotrophia	defectiva	adef_c_1_563	4.46061	3.6602	2.66202	1.37497	0.169141	NA	Uncharacterized protein HI_1038
Abiotrophia	defectiva	adef_c_8_2363	5.99899	-3.61094	2.63774	-1.36895	0.171014	NA
Abiotrophia	defectiva	adef_c_3_1223	4.3544	3.64411	2.6644	1.36771	0.171404	NA
Abiotrophia	defectiva	adef_c_5_1926	4.79125	-3.61073	2.65368	-1.36065	0.173624	NA
Abiotrophia	defectiva	adef_c_3_1243	5.23467	3.60312	2.65794	1.3556	0.175226	NA	Probable tRNA-dihydrouridine synthase
Abiotrophia	defectiva	adef_c_1_460	5.66571	-3.57499	2.64281	-1.35272	0.176144	NA	Cyclomaltodextrin glucanotransferase
Abiotrophia	defectiva	adef_c_3_1119	5.66571	-3.57499	2.64281	-1.35272	0.176144	NA	Uncharacterized ABC transporter permease protein YvrB
Abiotrophia	defectiva	adef_c_3_1419	5.66571	-3.57499	2.64281	-1.35272	0.176144	NA	DNA gyrase subunit B
Abiotrophia	defectiva	adef_c_14_3016	31.6112	2.98694	2.21138	1.35071	0.176788	0.394348	Maltose/maltodextrin-binding protein
Abiotrophia	defectiva	adef_c_1_448	4.5783	-3.58147	2.65798	-1.34744	0.177839	NA
Abiotrophia	defectiva	adef_c_12_2837	4.03579	3.59268	2.67206	1.34454	0.178775	NA	Glycine reductase complex component B subunit gamma	1.21.4.2
Abiotrophia	defectiva	adef_c_1_451	4.03579	3.59268	2.67206	1.34454	0.178775	NA	UDP-N-acetylglucosamine 1-carboxyvinyltransferase 1
Abiotrophia	defectiva	adef_c_4_1741	4.03579	3.59268	2.67206	1.34454	0.178775	NA	50S ribosomal protein L14
Abiotrophia	defectiva	adef_c_2_798	4.97293	3.56974	2.66287	1.34056	0.180063	NA	Fucose mutarotase	5.1.3.29
Abiotrophia	defectiva	adef_c_6_2124	4.97293	3.56974	2.66287	1.34056	0.180063	NA	Phosphatidate cytidylyltransferase	2.7.7.41
Abiotrophia	defectiva	adef_c_4_1515	5.10892	3.21114	2.40153	1.33712	0.181182	NA	Chaperone protein DnaJ
Abiotrophia	defectiva	adef_c_11_2820	5.33244	-3.53646	2.64836	-1.33534	0.181766	NA	Arabinose operon regulatory protein
Abiotrophia	defectiva	adef_c_13_2967	5.33244	-3.53646	2.64836	-1.33534	0.181766	NA
Abiotrophia	defectiva	adef_c_2_1099	5.33244	-3.53646	2.64836	-1.33534	0.181766	NA
Abiotrophia	defectiva	adef_c_3_1236	5.33244	-3.53646	2.64836	-1.33534	0.181766	NA
Abiotrophia	defectiva	adef_c_7_2274	4.90406	3.20095	2.40204	1.3326	0.182664	NA	DegV domain-containing protein CPE0026
Abiotrophia	defectiva	adef_c_16_3132	2841.52	2.36174	1.77735	1.3288	0.183915	0.403976
Abiotrophia	defectiva	adef_c_2_799	4.7112	3.53427	2.66817	1.32461	0.185302	NA	Lactaldehyde reductase	1.1.1.77
Abiotrophia	defectiva	adef_c_3_1200	302.799	-3.19227	2.42008	-1.31908	0.187144	0.40843	Sensor histidine kinase ResE	2.7.13.3
Abiotrophia	defectiva	adef_c_6_2012	3.71717	3.53583	2.68065	1.31902	0.187162	NA
Abiotrophia	defectiva	adef_c_12_2857	2.1433	-3.51606	2.66573	-1.31899	0.187173	NA
Abiotrophia	defectiva	adef_c_16_3106	4.99916	-3.49511	2.65445	-1.3167	0.187939	NA
Abiotrophia	defectiva	adef_c_2_824	4.99916	-3.49511	2.65445	-1.3167	0.187939	NA	Inositol 2-dehydrogenase
Abiotrophia	defectiva	adef_c_7_2330	4.99916	-3.49511	2.65445	-1.3167	0.187939	NA	Probable ABC transporter permease protein YurN
Abiotrophia	defectiva	adef_c_2_758	4.04594	-3.49984	2.67018	-1.31071	0.189956	NA
Abiotrophia	defectiva	adef_c_1_413	34.1649	2.60693	1.9944	1.30713	0.19117	0.413946	Pyruvate
Abiotrophia	defectiva	adef_c_5_1890	9.92144	3.00353	2.29885	1.30654	0.19137	NA
Abiotrophia	defectiva	adef_c_3_1203	3.50476	3.49439	2.68697	1.30049	0.193432	NA	Chemotaxis protein CheV
Abiotrophia	defectiva	adef_c_7_2240	3.50476	3.49439	2.68697	1.30049	0.193432	NA	Flagellar protein FliS
Abiotrophia	defectiva	adef_c_16_3120	4.66588	-3.45028	2.66117	-1.29653	0.194793	NA	Iron hydrogenase 1	1.12.7.2
Abiotrophia	defectiva	adef_c_9_2544	4.66588	-3.45028	2.66117	-1.29653	0.194793	NA	Putative polyribitolphosphotransferase	2.7.8.14
Abiotrophia	defectiva	adef_c_7_2275	3.71116	-3.47376	2.68241	-1.29501	0.195316	NA	50S ribosomal protein L33
Abiotrophia	defectiva	adef_c_3_1431	14.7286	3.21691	2.48507	1.2945	0.195494	0.419605	50S ribosomal protein L9
Abiotrophia	defectiva	adef_c_11_2747	3.833	-3.46322	2.67574	-1.2943	0.195561	NA
Abiotrophia	defectiva	adef_c_2_1080	3.833	-3.46322	2.67574	-1.2943	0.195561	NA	2-dehydro-3-deoxygluconokinase	2.7.1.45
Abiotrophia	defectiva	adef_c_3_1405	3.833	-3.46322	2.67574	-1.2943	0.195561	NA	Uncharacterized deoxyribonuclease YabD
Abiotrophia	defectiva	adef_c_6_2029	3.833	-3.46322	2.67574	-1.2943	0.195561	NA	Uncharacterized protein HI_1472
Abiotrophia	defectiva	adef_c_4_1722	11.9174	-2.95187	2.2844	-1.29219	0.196293	0.420666	30S ribosomal protein S11
Abiotrophia	defectiva	adef_c_1_117	4.18773	3.45597	2.68011	1.28949	0.197227	NA	3-isopropylmalate dehydrogenase
Abiotrophia	defectiva	adef_c_1_281	4.18773	3.45597	2.68011	1.28949	0.197227	NA	5-methyltetrahydropteroyltriglutamate--homocysteine methyltransferase
Abiotrophia	defectiva	adef_c_7_2261	4.18773	3.45597	2.68011	1.28949	0.197227	NA	ATP-dependent DNA helicase RecG
Abiotrophia	defectiva	adef_c_6_2044	198.15	-2.98004	2.3181	-1.28555	0.1986	0.423609	Uncharacterized HTH-type transcriptional regulator HI_0143
Abiotrophia	defectiva	adef_c_8_2425	1.93036	-3.43972	2.68141	-1.2828	0.199561	NA
Abiotrophia	defectiva	adef_c_14_2983	1274.21	-2.62872	2.05038	-1.28206	0.19982	0.425368
Abiotrophia	defectiva	adef_c_11_2749	3.29235	3.44964	2.69385	1.28056	0.200348	NA	Probable ABC transporter permease protein YesP
Abiotrophia	defectiva	adef_c_1_201	3.29235	3.44964	2.69385	1.28056	0.200348	NA	Probable ABC transporter ATP-binding protein in ycf23-apcF intergenic region
Abiotrophia	defectiva	adef_c_17_3134	3.29235	3.44964	2.69385	1.28056	0.200348	NA	Uncharacterized protein HI_0926
Abiotrophia	defectiva	adef_c_17_3145	3.29235	3.44964	2.69385	1.28056	0.200348	NA
Abiotrophia	defectiva	adef_c_1_387	7.60592	2.9995	2.34396	1.27967	0.200661	NA	Uncharacterized ABC transporter permease MJ1507
Abiotrophia	defectiva	adef_c_1_147	4.33261	-3.40106	2.6686	-1.27447	0.202496	NA	Uncharacterized ABC transporter ATP-binding protein YdbJ
Abiotrophia	defectiva	adef_c_15_3036	4.33261	-3.40106	2.6686	-1.27447	0.202496	NA	Uncharacterized protein HI_1038
Abiotrophia	defectiva	adef_c_3_1127	4.33261	-3.40106	2.6686	-1.27447	0.202496	NA	Uncharacterized HTH-type transcriptional regulator YobD
Abiotrophia	defectiva	adef_c_4_1609	4.33261	-3.40106	2.6686	-1.27447	0.202496	NA	HTH-type transcriptional repressor YvoA
Abiotrophia	defectiva	adef_c_4_1528	8.77283	3.01605	2.36892	1.27317	0.202957	NA
Abiotrophia	defectiva	adef_c_11_2775	3.926	3.41262	2.68686	1.27012	0.204043	NA	Putative ABC transporter ATP-binding protein TDE_0282	3.6.3.-
Abiotrophia	defectiva	adef_c_1_279	3.926	3.41262	2.68686	1.27012	0.204043	NA
Abiotrophia	defectiva	adef_c_7_2342	3.926	3.41262	2.68686	1.27012	0.204043	NA
Abiotrophia	defectiva	adef_c_13_2911	3.18615	3.42588	2.69751	1.27001	0.20408	NA	Oligoendopeptidase F homolog	3.4.24.-
Abiotrophia	defectiva	adef_c_1_266	1385.75	-2.26343	1.78734	-1.26637	0.205381	0.43285
Abiotrophia	defectiva	adef_c_13_2918	19.7811	2.82852	2.2367	1.26459	0.206017	0.433656
Abiotrophia	defectiva	adef_c_11_2815	3.07994	3.4011	2.70134	1.25904	0.208016	NA	Glucan 1
Abiotrophia	defectiva	adef_c_1_245	3.07994	3.4011	2.70134	1.25904	0.208016	NA	Uncharacterized protein HI_1453
Abiotrophia	defectiva	adef_c_4_1720	29.4722	2.63299	2.09182	1.25871	0.208135	0.436388	DNA-directed RNA polymerase subunit alpha
Abiotrophia	defectiva	adef_c_5_1879	3.40711	-3.38157	2.6883	-1.25788	0.208434	NA	Carboxy-terminal processing protease CtpB
Abiotrophia	defectiva	adef_c_14_2993	3.99933	-3.34814	2.67691	-1.25075	0.211026	NA	Kojibiose phosphorylase	2.4.1.230
Abiotrophia	defectiva	adef_c_2_743	3.99933	-3.34814	2.67691	-1.25075	0.211026	NA	General stress protein 69
Abiotrophia	defectiva	adef_c_2_771	3.99933	-3.34814	2.67691	-1.25075	0.211026	NA	Probable phosphoenolpyruvate synthase
Abiotrophia	defectiva	adef_c_2_808	3.99933	-3.34814	2.67691	-1.25075	0.211026	NA
Abiotrophia	defectiva	adef_c_2_942	3.99933	-3.34814	2.67691	-1.25075	0.211026	NA
Abiotrophia	defectiva	adef_c_4_1768	3.99933	-3.34814	2.67691	-1.25075	0.211026	NA
Abiotrophia	defectiva	adef_c_8_2411	3.30064	-3.35913	2.69179	-1.24792	0.212061	NA
Abiotrophia	defectiva	adef_c_1_485	4.23504	-3.00379	2.40757	-1.24764	0.212162	NA
Abiotrophia	defectiva	adef_c_3_1281	7.32365	2.93255	2.35052	1.24762	0.212171	NA	dTDP-4-amino-4
Abiotrophia	defectiva	adef_c_3_1226	2.97374	3.37523	2.70535	1.24761	0.212173	NA
Abiotrophia	defectiva	adef_c_8_2404	2.97374	3.37523	2.70535	1.24761	0.212173	NA	Phytochrome-like protein cph2
Abiotrophia	defectiva	adef_c_25_3225	776.152	-2.54631	2.04408	-1.2457	0.212873	0.442539
Abiotrophia	defectiva	adef_c_1_92	5.78035	3.01719	2.42894	1.24218	0.21417	NA	Aldose 1-epimerase
Abiotrophia	defectiva	adef_c_2_1087	3.19416	-3.33576	2.69543	-1.23756	0.215878	NA	Uncharacterized sulfatase YidJ
Abiotrophia	defectiva	adef_c_14_3022	2.86753	3.34818	2.70954	1.2357	0.21657	NA
Abiotrophia	defectiva	adef_c_2_823	2.86753	3.34818	2.70954	1.2357	0.21657	NA	50S ribosomal protein L20
Abiotrophia	defectiva	adef_c_4_1502	2.86753	3.34818	2.70954	1.2357	0.21657	NA
Abiotrophia	defectiva	adef_c_5_1874	9.75079	2.84329	2.31561	1.22788	0.219492	NA	Bifunctional NAD(P)H-hydrate repair enzyme Nnr
Abiotrophia	defectiva	adef_c_3_1136	3.08769	-3.31141	2.69923	-1.2268	0.219899	NA	Lactose transport system permease protein LacF
Abiotrophia	defectiva	adef_c_3_1357	3.40253	3.31488	2.70233	1.22667	0.219945	NA	Uncharacterized HTH-type transcriptional regulator YbfI
Abiotrophia	defectiva	adef_c_2_715	3.66605	-3.28924	2.68622	-1.22449	0.220769	NA	Serine/threonine-protein phosphatase 6 regulatory ankyrin repeat subunit A
Abiotrophia	defectiva	adef_c_4_1563	3.66605	-3.28924	2.68622	-1.22449	0.220769	NA
Abiotrophia	defectiva	adef_c_4_1580	3.66605	-3.28924	2.68622	-1.22449	0.220769	NA	FeS cluster assembly protein SufB
Abiotrophia	defectiva	adef_c_4_1676	3.66605	-3.28924	2.68622	-1.22449	0.220769	NA
Abiotrophia	defectiva	adef_c_1_588	2.76133	3.31986	2.71394	1.22326	0.221231	NA
Abiotrophia	defectiva	adef_c_3_1165	2.76133	3.31986	2.71394	1.22326	0.221231	NA	Uncharacterized protein YqhY
Abiotrophia	defectiva	adef_c_7_2234	11.7941	2.62912	2.15193	1.22175	0.221801	0.453488	Flagellar hook-associated protein 3
Abiotrophia	defectiva	adef_c_3_1215	6.06864	-3.111	2.54716	-1.22136	0.22195	NA	Sarcosine reductase complex component B subunit beta
Abiotrophia	defectiva	adef_c_1_360	129.027	2.48288	2.03417	1.22058	0.222243	0.453977
Abiotrophia	defectiva	adef_c_4_1599	9.88192	2.63811	2.16994	1.21575	0.224079	NA	Protein translocase subunit SecDF
Abiotrophia	defectiva	adef_c_2_663	2.65512	3.28985	2.71862	1.21012	0.226232	NA	50S ribosomal protein L34
Abiotrophia	defectiva	adef_c_6_2089	2.65512	3.28985	2.71862	1.21012	0.226232	NA	Ribosomal silencing factor RsfS
Abiotrophia	defectiva	adef_c_7_2294	10.8653	2.75972	2.28297	1.20883	0.226728	NA
Abiotrophia	defectiva	adef_c_2_784	5.25689	2.93553	2.43715	1.2045	0.228398	NA
Abiotrophia	defectiva	adef_c_10_2640	26.7098	2.69361	2.23662	1.20432	0.228465	0.461727	Sporozoite surface protein 2
Abiotrophia	defectiva	adef_c_1_185	2.87475	-3.25973	2.7074	-1.20401	0.228586	NA	Putative carboxypeptidase VC_A0337	3.4.16.-
Abiotrophia	defectiva	adef_c_1_255	3.1408	3.25928	2.71131	1.20211	0.229323	NA	Probable ABC transporter permease protein YesQ
Abiotrophia	defectiva	adef_c_2_886	3.1408	3.25928	2.71131	1.20211	0.229323	NA
Abiotrophia	defectiva	adef_c_1_469	5.74923	-3.06562	2.55214	-1.20119	0.229676	NA
Abiotrophia	defectiva	adef_c_9_2579	6.38292	2.82294	2.35905	1.19664	0.231446	NA
Abiotrophia	defectiva	adef_c_5_1952	1.21002	3.30372	2.76098	1.19658	0.231471	NA	Beta-hexosaminidase	3.2.1.52
Abiotrophia	defectiva	adef_c_6_2095	2.54892	3.25868	2.72344	1.19653	0.23149	NA	Uncharacterized protein YsxB
Abiotrophia	defectiva	adef_c_9_2577	2.54892	3.25868	2.72344	1.19653	0.23149	NA	D-alanyl-D-alanine carboxypeptidase DacF	3.4.16.4
Abiotrophia	defectiva	adef_c_10_2661	3.33277	-3.22382	2.69675	-1.19545	0.231912	NA	Type-1 restriction enzyme MjaXIP specificity protein
Abiotrophia	defectiva	adef_c_1_574	3.33277	-3.22382	2.69675	-1.19545	0.231912	NA	UPF0597 protein DSY1109
Abiotrophia	defectiva	adef_c_2_1027	3.33277	-3.22382	2.69675	-1.19545	0.231912	NA	Putative ABC transporter ATP-binding protein TDE_0282	3.6.3.-
Abiotrophia	defectiva	adef_c_2_1088	3.33277	-3.22382	2.69675	-1.19545	0.231912	NA	Heparin-sulfate lyase	4.2.2.8
Abiotrophia	defectiva	adef_c_21_3211	3.33277	-3.22382	2.69675	-1.19545	0.231912	NA
Abiotrophia	defectiva	adef_c_2_698	3.33277	-3.22382	2.69675	-1.19545	0.231912	NA	Probable glucosamine 6-phosphate N-acetyltransferase
Abiotrophia	defectiva	adef_c_2_778	3.33277	-3.22382	2.69675	-1.19545	0.231912	NA
Abiotrophia	defectiva	adef_c_2_900	3.33277	-3.22382	2.69675	-1.19545	0.231912	NA	Autoinducer 2-binding protein LsrB
Abiotrophia	defectiva	adef_c_4_1654	3.33277	-3.22382	2.69675	-1.19545	0.231912	NA	Uncharacterized protein MJ0066
Abiotrophia	defectiva	adef_c_4_1716	3.33277	-3.22382	2.69675	-1.19545	0.231912	NA	Energy-coupling factor transporter ATP-binding protein EcfA2
Abiotrophia	defectiva	adef_c_5_1913	3.33277	-3.22382	2.69675	-1.19545	0.231912	NA	3-oxoacyl-[acyl-carrier-protein] synthase 2	2.3.1.179
Abiotrophia	defectiva	adef_c_5_1990	3.33277	-3.22382	2.69675	-1.19545	0.231912	NA	Uncharacterized protein MJECL04
Abiotrophia	defectiva	adef_c_7_2226	3.33277	-3.22382	2.69675	-1.19545	0.231912	NA	Low specificity L-threonine aldolase	4.1.2.48
Abiotrophia	defectiva	adef_c_2_646	970.573	-2.16245	1.81401	-1.19209	0.233227	0.46761
Abiotrophia	defectiva	adef_c_1_225	10.2281	2.71596	2.28652	1.18782	0.234906	NA	Phytochrome-like protein cph2
Abiotrophia	defectiva	adef_c_8_2457	15.9657	2.66788	2.25008	1.18568	0.235747	0.470602	WD repeat-containing protein 87
Abiotrophia	defectiva	adef_c_10_2622	74.0225	2.28627	1.93041	1.18435	0.236275	0.471135	Elongation factor G
Abiotrophia	defectiva	adef_c_3_1253	2.44271	3.22587	2.72851	1.18228	0.237093	NA	Putative metalloprotease YpwA
Abiotrophia	defectiva	adef_c_3_1356	13.3982	2.66222	2.26151	1.17719	0.239119	0.474655	Probable beta-mannosidase B	3.2.1.25
Abiotrophia	defectiva	adef_c_3_1125	2.87907	3.19824	2.72115	1.17532	0.239865	NA
Abiotrophia	defectiva	adef_c_2_891	5.9755	-2.84829	2.42403	-1.17502	0.239985	NA	Multiple sugar-binding protein
Abiotrophia	defectiva	adef_c_15_3045	1.1607	3.23313	2.75869	1.17198	0.241204	NA	Periplasmic beta-glucosidase	3.2.1.21
Abiotrophia	defectiva	adef_c_12_2849	19.5614	-2.63244	2.25494	-1.16741	0.243044	0.479433	Betaine reductase complex component B subunit alpha	1.21.4.4
Abiotrophia	defectiva	adef_c_1_188	2.33651	3.19127	2.73384	1.16732	0.24308	NA	S-adenosylmethionine synthase
Abiotrophia	defectiva	adef_c_1_53	2.33651	3.19127	2.73384	1.16732	0.24308	NA	Release factor glutamine methyltransferase
Abiotrophia	defectiva	adef_c_18_3188	2.33651	3.19127	2.73384	1.16732	0.24308	NA
Abiotrophia	defectiva	adef_c_3_1490	22.097	2.45156	2.10255	1.16599	0.243617	0.480139	Alkyl hydroperoxide reductase subunit C	1.11.1.15
Abiotrophia	defectiva	adef_c_6_2180	2.55533	-3.17176	2.72124	-1.16555	0.243795	NA	Phosphoglycolate phosphatase
Abiotrophia	defectiva	adef_c_5_1845	19.824	-2.49949	2.14682	-1.16428	0.244312	0.480969	Chemotaxis protein CheA	2.7.13.3
Abiotrophia	defectiva	adef_c_1_151	2.9995	-3.15045	2.70873	-1.16307	0.244801	NA	Bacitracin transport ATP-binding protein BcrA
Abiotrophia	defectiva	adef_c_4_1794	2.9995	-3.15045	2.70873	-1.16307	0.244801	NA	Uncharacterized protein YerC
Abiotrophia	defectiva	adef_c_5_1797	2.9995	-3.15045	2.70873	-1.16307	0.244801	NA	Ribonuclease Z
Abiotrophia	defectiva	adef_c_7_2260	2.9995	-3.15045	2.70873	-1.16307	0.244801	NA
Abiotrophia	defectiva	adef_c_1_419	4.15629	-2.7998	2.4097	-1.16189	0.245282	NA	Alpha-amylase	3.2.1.1
Abiotrophia	defectiva	adef_c_1_82	2.2303	3.15471	2.73944	1.15159	0.24949	NA	Adenine phosphoribosyltransferase
Abiotrophia	defectiva	adef_c_2_660	2.2303	3.15471	2.73944	1.15159	0.24949	NA	DNA polymerase III subunit beta
Abiotrophia	defectiva	adef_c_3_1149	2.2303	3.15471	2.73944	1.15159	0.24949	NA	Probable protein-export membrane protein SecG
Abiotrophia	defectiva	adef_c_3_1260	2.2303	3.15471	2.73944	1.15159	0.24949	NA	ATP synthase gamma chain
Abiotrophia	defectiva	adef_c_6_2115	2.2303	3.15471	2.73944	1.15159	0.24949	NA	Uncharacterized ABC transporter permease protein YufQ
Abiotrophia	defectiva	adef_c_7_2239	2.2303	3.15471	2.73944	1.15159	0.24949	NA
Abiotrophia	defectiva	adef_c_7_2296	2.2303	3.15471	2.73944	1.15159	0.24949	NA
Abiotrophia	defectiva	adef_c_9_2551	2.2303	3.15471	2.73944	1.15159	0.24949	NA	Carbamoyl-phosphate synthase large chain
Abiotrophia	defectiva	adef_c_4_1773	10.0174	2.88876	2.50865	1.15152	0.249518	NA
Abiotrophia	defectiva	adef_c_5_1802	6.17051	2.72796	2.37	1.15104	0.249717	NA	Aspartokinase 3	2.7.2.4
Abiotrophia	defectiva	adef_c_8_2388	19.447	2.56163	2.22887	1.1493	0.250433	0.488182	Recombination protein RecR
Abiotrophia	defectiva	adef_c_4_1600	5.00392	-2.94794	2.56551	-1.14907	0.250529	NA	Uncharacterized protein MJ0907
Abiotrophia	defectiva	adef_c_4_1608	5.00392	-2.94794	2.56551	-1.14907	0.250529	NA	Fructosamine kinase FrlD	2.7.1.-
Abiotrophia	defectiva	adef_c_1_629	2.61733	3.13075	2.7321	1.14591	0.251832	NA	Uncharacterized protein SMU_988
Abiotrophia	defectiva	adef_c_3_1257	2.61733	3.13075	2.7321	1.14591	0.251832	NA	ATP synthase subunit c
Abiotrophia	defectiva	adef_c_4_1564	10.0076	-2.83502	2.49322	-1.13709	0.2555	NA	Protein hit
Abiotrophia	defectiva	adef_c_1_39	2.1241	3.11598	2.74534	1.13501	0.256371	NA	Thiamine pyrophosphokinase	2.7.6.2
Abiotrophia	defectiva	adef_c_2_919	2.1241	3.11598	2.74534	1.13501	0.256371	NA
Abiotrophia	defectiva	adef_c_4_1523	2.1241	3.11598	2.74534	1.13501	0.256371	NA	Transposase from transposon Tn1545
Abiotrophia	defectiva	adef_c_5_1805	2.1241	3.11598	2.74534	1.13501	0.256371	NA	Peptide chain release factor 2
Abiotrophia	defectiva	adef_c_5_1836	2.1241	3.11598	2.74534	1.13501	0.256371	NA
Abiotrophia	defectiva	adef_c_6_2085	2.1241	3.11598	2.74534	1.13501	0.256371	NA	Uncharacterized protein YqiI
Abiotrophia	defectiva	adef_c_6_2139	2.1241	3.11598	2.74534	1.13501	0.256371	NA	Ribosome biogenesis GTPase A
Abiotrophia	defectiva	adef_c_7_2263	2.1241	3.11598	2.74534	1.13501	0.256371	NA
Abiotrophia	defectiva	adef_c_9_2601	2.1241	3.11598	2.74534	1.13501	0.256371	NA	Phosphate acetyltransferase	2.3.1.8
Abiotrophia	defectiva	adef_c_4_1713	26.3111	2.52213	2.22584	1.13311	0.257166	0.49588	Glucokinase	2.7.1.2
Abiotrophia	defectiva	adef_c_6_2101	9.49394	2.84257	2.51248	1.13138	0.257894	NA	Glutaconyl-CoA decarboxylase subunit beta	4.1.1.70
Abiotrophia	defectiva	adef_c_1_182	2.66622	-3.06672	2.72252	-1.12643	0.259985	NA	Low molecular weight protein-tyrosine-phosphatase PtpB	3.1.3.48
Abiotrophia	defectiva	adef_c_1_240	2.66622	-3.06672	2.72252	-1.12643	0.259985	NA	Sensor histidine kinase YesM	2.7.13.3
Abiotrophia	defectiva	adef_c_1_486	2.66622	-3.06672	2.72252	-1.12643	0.259985	NA
Abiotrophia	defectiva	adef_c_1_562	2.66622	-3.06672	2.72252	-1.12643	0.259985	NA
Abiotrophia	defectiva	adef_c_1_65	2.66622	-3.06672	2.72252	-1.12643	0.259985	NA
Abiotrophia	defectiva	adef_c_17_3152	2.66622	-3.06672	2.72252	-1.12643	0.259985	NA	ABC transporter permease protein YxdM
Abiotrophia	defectiva	adef_c_3_1231	2.66622	-3.06672	2.72252	-1.12643	0.259985	NA	Tetracycline resistance protein TetQ
Abiotrophia	defectiva	adef_c_3_1450	2.66622	-3.06672	2.72252	-1.12643	0.259985	NA
Abiotrophia	defectiva	adef_c_6_2144	2.66622	-3.06672	2.72252	-1.12643	0.259985	NA
Abiotrophia	defectiva	adef_c_7_2205	2.66622	-3.06672	2.72252	-1.12643	0.259985	NA	Fructose-bisphosphate aldolase	4.1.2.13
Abiotrophia	defectiva	adef_c_7_2320	2.66622	-3.06672	2.72252	-1.12643	0.259985	NA	Sensor histidine kinase YesM	2.7.13.3
Abiotrophia	defectiva	adef_c_8_2480	2.66622	-3.06672	2.72252	-1.12643	0.259985	NA	Autoinducer 2-binding protein LsrB
Abiotrophia	defectiva	adef_c_14_3001	10.9186	2.59217	2.30845	1.12291	0.261477	0.500972	Putative permease MJ0326
Abiotrophia	defectiva	adef_c_4_1766	1.03363	3.0706	2.7347	1.12283	0.261509	NA	Putative transposase InsK for insertion sequence element IS150
Abiotrophia	defectiva	adef_c_14_3014	2.01789	3.07506	2.75154	1.11758	0.263747	NA	Putative arabinogalactan oligomer transport system permease protein GanQ
Abiotrophia	defectiva	adef_c_1_630	2.01789	3.07506	2.75154	1.11758	0.263747	NA
Abiotrophia	defectiva	adef_c_1_75	2.01789	3.07506	2.75154	1.11758	0.263747	NA
Abiotrophia	defectiva	adef_c_4_1693	2.01789	3.07506	2.75154	1.11758	0.263747	NA	MreB-like protein
Abiotrophia	defectiva	adef_c_8_2428	2.01789	3.07506	2.75154	1.11758	0.263747	NA	Thiosulfate sulfurtransferase YnjE	2.8.1.1
Abiotrophia	defectiva	adef_c_7_2235	23.6322	2.47334	2.21843	1.1149	0.264891	0.50516	Flagellar assembly factor FliW
Abiotrophia	defectiva	adef_c_3_1482	2.3556	3.05518	2.74432	1.11328	0.265589	NA	Lipoprotein signal peptidase
Abiotrophia	defectiva	adef_c_2_797	18.4949	-2.48876	2.26149	-1.10049	0.271117	0.512398
Abiotrophia	defectiva	adef_c_1_367	1.91169	3.03123	2.75806	1.09904	0.27175	NA
Abiotrophia	defectiva	adef_c_14_2976	1.91169	3.03123	2.75806	1.09904	0.27175	NA
Abiotrophia	defectiva	adef_c_2_803	1.91169	3.03123	2.75806	1.09904	0.27175	NA
Abiotrophia	defectiva	adef_c_3_1440	1.91169	3.03123	2.75806	1.09904	0.27175	NA	Transcription termination factor Rho
Abiotrophia	defectiva	adef_c_4_1533	1.91169	3.03123	2.75806	1.09904	0.27175	NA
Abiotrophia	defectiva	adef_c_6_1999	1.91169	3.03123	2.75806	1.09904	0.27175	NA
Abiotrophia	defectiva	adef_c_7_2229	1.91169	3.03123	2.75806	1.09904	0.27175	NA	Protein TabA
Abiotrophia	defectiva	adef_c_14_2986	943.729	-1.96585	1.79086	-1.09771	0.272329	0.51371
Abiotrophia	defectiva	adef_c_3_1197	1.07858	-3.01873	2.75354	-1.09631	0.272944	NA	Rubrerythrin-1
Abiotrophia	defectiva	adef_c_13_2966	2.02297	-2.99194	2.74929	-1.08826	0.276481	NA
Abiotrophia	defectiva	adef_c_5_1899	8.44701	2.74007	2.52129	1.08677	0.277137	NA	Asparagine synthetase [glutamine-hydrolyzing] 1	6.3.5.4
Abiotrophia	defectiva	adef_c_15_3043	10.6298	2.48273	2.28763	1.08529	0.277795	NA	Sensor histidine kinase YesM	2.7.13.3
Abiotrophia	defectiva	adef_c_10_2628	2.33294	-2.97148	2.73842	-1.08511	0.277874	NA	Transcription-repair-coupling factor
Abiotrophia	defectiva	adef_c_11_2773	2.33294	-2.97148	2.73842	-1.08511	0.277874	NA	HTH-type transcriptional regulator RegA
Abiotrophia	defectiva	adef_c_12_2850	2.33294	-2.97148	2.73842	-1.08511	0.277874	NA
Abiotrophia	defectiva	adef_c_14_3010	2.33294	-2.97148	2.73842	-1.08511	0.277874	NA
Abiotrophia	defectiva	adef_c_1_473	2.33294	-2.97148	2.73842	-1.08511	0.277874	NA	Uncharacterized ABC transporter ATP-binding protein YfiL
Abiotrophia	defectiva	adef_c_15_3074	2.33294	-2.97148	2.73842	-1.08511	0.277874	NA	3-phosphoshikimate 1-carboxyvinyltransferase
Abiotrophia	defectiva	adef_c_1_564	2.33294	-2.97148	2.73842	-1.08511	0.277874	NA	RNA-splicing ligase RtcB
Abiotrophia	defectiva	adef_c_1_632	2.33294	-2.97148	2.73842	-1.08511	0.277874	NA	Zinc transport system membrane protein TroD
Abiotrophia	defectiva	adef_c_2_1038	2.33294	-2.97148	2.73842	-1.08511	0.277874	NA	Putative AraC-like transcription regulator
Abiotrophia	defectiva	adef_c_2_854	2.33294	-2.97148	2.73842	-1.08511	0.277874	NA	Uncharacterized protein MJ0900
Abiotrophia	defectiva	adef_c_3_1466	2.33294	-2.97148	2.73842	-1.08511	0.277874	NA	Methylthioribose kinase
Abiotrophia	defectiva	adef_c_5_1921	2.33294	-2.97148	2.73842	-1.08511	0.277874	NA	Biotin carboxyl carrier protein of acetyl-CoA carboxylase 2
Abiotrophia	defectiva	adef_c_5_1964	2.33294	-2.97148	2.73842	-1.08511	0.277874	NA	Prolipoprotein diacylglyceryl transferase
Abiotrophia	defectiva	adef_c_5_1987	2.33294	-2.97148	2.73842	-1.08511	0.277874	NA
Abiotrophia	defectiva	adef_c_7_2314	2.33294	-2.97148	2.73842	-1.08511	0.277874	NA	Ribose-5-phosphate isomerase B	5.3.1.6
Abiotrophia	defectiva	adef_c_8_2352	2.33294	-2.97148	2.73842	-1.08511	0.277874	NA
Abiotrophia	defectiva	adef_c_9_2529	2.33294	-2.97148	2.73842	-1.08511	0.277874	NA	ADP-sugar pyrophosphatase	3.6.1.13
Abiotrophia	defectiva	adef_c_1_159	1.80548	2.98473	2.76487	1.07952	0.280356	NA	Flagellar basal body rod protein FlgB
Abiotrophia	defectiva	adef_c_12_2842	1.80548	2.98473	2.76487	1.07952	0.280356	NA	Glycine/sarcosine/betaine reductase complex component A	1.21.4.2
Abiotrophia	defectiva	adef_c_1_285	1.80548	2.98473	2.76487	1.07952	0.280356	NA	Glucosamine-6-phosphate deaminase
Abiotrophia	defectiva	adef_c_16_3088	1.80548	2.98473	2.76487	1.07952	0.280356	NA	Protein LplC
Abiotrophia	defectiva	adef_c_3_1156	1.80548	2.98473	2.76487	1.07952	0.280356	NA	HTH-type transcriptional regulator CysB
Abiotrophia	defectiva	adef_c_3_1217	1.80548	2.98473	2.76487	1.07952	0.280356	NA	Uncharacterized protein YwbO
Abiotrophia	defectiva	adef_c_4_1602	1.80548	2.98473	2.76487	1.07952	0.280356	NA	Fructosamine deglycase FrlB	3.5.-.-
Abiotrophia	defectiva	adef_c_4_1615	1.80548	2.98473	2.76487	1.07952	0.280356	NA
Abiotrophia	defectiva	adef_c_6_2084	1.80548	2.98473	2.76487	1.07952	0.280356	NA	UPF0748 protein YngK
Abiotrophia	defectiva	adef_c_6_2114	1.80548	2.98473	2.76487	1.07952	0.280356	NA	Uncharacterized ABC transporter permease protein YufQ
Abiotrophia	defectiva	adef_c_14_3024	2.09387	2.96998	2.75799	1.07686	0.281541	NA	Peptide chain release factor 3
Abiotrophia	defectiva	adef_c_11_2814	1.69928	2.96211	2.76626	1.0708	0.28426	NA	Beta-xylosidase	3.2.1.37
Abiotrophia	defectiva	adef_c_1_47	1.69928	2.96211	2.76626	1.0708	0.28426	NA	Putative pyridoxal phosphate-dependent aminotransferase EpsN	2.6.1.-
Abiotrophia	defectiva	adef_c_2_957	1.69928	2.96211	2.76626	1.0708	0.28426	NA	Fe(3+)-citrate-binding protein YfmC
Abiotrophia	defectiva	adef_c_3_1353	1.69928	2.96211	2.76626	1.0708	0.28426	NA	Formate acetyltransferase	2.3.1.54
Abiotrophia	defectiva	adef_c_4_1706	1.69928	2.96211	2.76626	1.0708	0.28426	NA	Cyclic di-GMP phosphodiesterase response regulator RpfG	3.1.4.52
Abiotrophia	defectiva	adef_c_4_1754	1.69928	2.96211	2.76626	1.0708	0.28426	NA
Abiotrophia	defectiva	adef_c_6_2098	1.69928	2.96211	2.76626	1.0708	0.28426	NA	L-lactate dehydrogenase
Abiotrophia	defectiva	adef_c_7_2345	1.69928	2.96211	2.76626	1.0708	0.28426	NA
Abiotrophia	defectiva	adef_c_8_2474	1.69928	2.96211	2.76626	1.0708	0.28426	NA
Abiotrophia	defectiva	adef_c_10_2652	1.9165	-2.94927	2.75579	-1.07021	0.284526	NA
Abiotrophia	defectiva	adef_c_3_1126	1.9165	-2.94927	2.75579	-1.07021	0.284526	NA	Probable deoxyuridine 5'-triphosphate nucleotidohydrolase YncF	3.6.1.23
Abiotrophia	defectiva	adef_c_2_644	806.694	-2.0748	1.94235	-1.06819	0.285435	0.528676
Abiotrophia	defectiva	adef_c_2_927	7.69037	2.19346	2.05747	1.0661	0.286379	NA	Tetracycline resistance protein TetO
Abiotrophia	defectiva	adef_c_6_2102	6.17485	-2.6963	2.53554	-1.06341	0.287598	NA	Glutaconyl-CoA decarboxylase subunit gamma	4.1.1.70
Abiotrophia	defectiva	adef_c_12_2868	3.71672	2.58765	2.4365	1.06204	0.288219	NA	Putative ABC transporter permease protein ORF2
Abiotrophia	defectiva	adef_c_1_489	41.9474	2.23493	2.10472	1.06187	0.288296	0.531961	Putative aldehyde dehydrogenase AldA
Abiotrophia	defectiva	adef_c_10_2681	1.59307	2.93792	2.76777	1.06147	0.288474	NA	Multidrug resistance protein pgp-3	3.6.3.44
Abiotrophia	defectiva	adef_c_11_2779	1.59307	2.93792	2.76777	1.06147	0.288474	NA	Uncharacterized protein HI_0220.2
Abiotrophia	defectiva	adef_c_1_138	1.59307	2.93792	2.76777	1.06147	0.288474	NA	Arginine transport system permease protein ArtQ
Abiotrophia	defectiva	adef_c_2_1109	1.59307	2.93792	2.76777	1.06147	0.288474	NA	N-acetylgalactosamine-6-sulfatase	3.1.6.4
Abiotrophia	defectiva	adef_c_3_1324	1.59307	2.93792	2.76777	1.06147	0.288474	NA	Imidazole glycerol phosphate synthase subunit HisF	4.1.3.-
Abiotrophia	defectiva	adef_c_5_1989	1.59307	2.93792	2.76777	1.06147	0.288474	NA	Uncharacterized protein YkvT
Abiotrophia	defectiva	adef_c_6_2119	1.59307	2.93792	2.76777	1.06147	0.288474	NA	Uridine phosphorylase	2.4.2.3
Abiotrophia	defectiva	adef_c_7_2276	1.59307	2.93792	2.76777	1.06147	0.288474	NA
Abiotrophia	defectiva	adef_c_7_2308	1.59307	2.93792	2.76777	1.06147	0.288474	NA	Ribose operon repressor
Abiotrophia	defectiva	adef_c_8_2435	1.59307	2.93792	2.76777	1.06147	0.288474	NA
Abiotrophia	defectiva	adef_c_9_2586	1.59307	2.93792	2.76777	1.06147	0.288474	NA	Uncharacterized RNA pseudouridine synthase YlyB	5.4.99.-
Abiotrophia	defectiva	adef_c_14_3004	13	2.4149	2.27952	1.05939	0.289423	0.533248	tRNA uridine 5-carboxymethylaminomethyl modification enzyme MnmG
Abiotrophia	defectiva	adef_c_1_176	3.9392	-2.73967	2.59136	-1.05723	0.290405	NA	Histidinol-phosphatase	3.1.3.15
Abiotrophia	defectiva	adef_c_4_1757	1.81003	-2.90855	2.7615	-1.05325	0.292226	NA	Ribosomal RNA large subunit methyltransferase K/L
Abiotrophia	defectiva	adef_c_1_252	1.48687	2.91187	2.76939	1.05145	0.293053	NA
Abiotrophia	defectiva	adef_c_13_2927	1.48687	2.91187	2.76939	1.05145	0.293053	NA	Ribosomal RNA small subunit methyltransferase E	2.1.1.193
Abiotrophia	defectiva	adef_c_13_2952	1.48687	2.91187	2.76939	1.05145	0.293053	NA	Acyl carrier protein
Abiotrophia	defectiva	adef_c_1_375	1.48687	2.91187	2.76939	1.05145	0.293053	NA	Adapter protein MecA 2
Abiotrophia	defectiva	adef_c_14_3012	1.48687	2.91187	2.76939	1.05145	0.293053	NA	Sensor kinase CusS	2.7.13.3
Abiotrophia	defectiva	adef_c_1_566	1.48687	2.91187	2.76939	1.05145	0.293053	NA
Abiotrophia	defectiva	adef_c_1_622	1.48687	2.91187	2.76939	1.05145	0.293053	NA	Uncharacterized protein YcbO
Abiotrophia	defectiva	adef_c_3_1214	1.48687	2.91187	2.76939	1.05145	0.293053	NA	Sarcosine reductase complex component B subunit alpha	1.21.4.3
Abiotrophia	defectiva	adef_c_4_1670	1.48687	2.91187	2.76939	1.05145	0.293053	NA	tRNA 2-thiocytidine biosynthesis protein TtcA
Abiotrophia	defectiva	adef_c_4_1743	1.48687	2.91187	2.76939	1.05145	0.293053	NA	50S ribosomal protein L29
Abiotrophia	defectiva	adef_c_8_2461	1.48687	2.91187	2.76939	1.05145	0.293053	NA	ATP-binding transport protein NatA
Abiotrophia	defectiva	adef_c_1_311	49.8808	2.17145	2.07816	1.04489	0.296074	0.540634	Phosphoenolpyruvate carboxykinase [ATP]
Abiotrophia	defectiva	adef_c_10_2636	7.87814	-2.62265	2.51049	-1.04467	0.296174	NA	Probable diguanylate cyclase YdaM	2.7.7.65
Abiotrophia	defectiva	adef_c_6_2113	1.70355	-2.88591	2.76282	-1.04455	0.29623	NA	Cytidine deaminase	3.5.4.5
Abiotrophia	defectiva	adef_c_7_2241	23.5685	2.31147	2.22062	1.04091	0.297916	0.542647
Abiotrophia	defectiva	adef_c_12_2847	1.38066	2.88375	2.77116	1.04063	0.298048	NA	Betaine reductase complex component B subunit beta	1.21.4.4
Abiotrophia	defectiva	adef_c_2_943	1.38066	2.88375	2.77116	1.04063	0.298048	NA	Probable endopeptidase YddH	3.4.-.-
Abiotrophia	defectiva	adef_c_2_959	1.38066	2.88375	2.77116	1.04063	0.298048	NA	Iron(3+)-hydroxamate import ATP-binding protein FhuC	3.6.3.34
Abiotrophia	defectiva	adef_c_3_1256	1.38066	2.88375	2.77116	1.04063	0.298048	NA	ATP synthase subunit a
Abiotrophia	defectiva	adef_c_4_1521	1.38066	2.88375	2.77116	1.04063	0.298048	NA
Abiotrophia	defectiva	adef_c_4_1632	1.38066	2.88375	2.77116	1.04063	0.298048	NA	Uncharacterized protein YeiR	3.6.-.-
Abiotrophia	defectiva	adef_c_4_1685	1.38066	2.88375	2.77116	1.04063	0.298048	NA	Uncharacterized protein YqeG
Abiotrophia	defectiva	adef_c_5_1881	1.38066	2.88375	2.77116	1.04063	0.298048	NA	CDP-diacylglycerol--serine O-phosphatidyltransferase	2.7.8.8
Abiotrophia	defectiva	adef_c_5_1946	1.38066	2.88375	2.77116	1.04063	0.298048	NA	High molecular weight rubredoxin
Abiotrophia	defectiva	adef_c_9_2580	1.38066	2.88375	2.77116	1.04063	0.298048	NA	UPF0001 protein aq_274
Abiotrophia	defectiva	adef_c_8_2471	12.1037	2.34929	2.26347	1.03792	0.299309	0.54402
Abiotrophia	defectiva	adef_c_10_2694	1.99966	-2.85901	2.7569	-1.03704	0.299718	NA	Shikimate kinase
Abiotrophia	defectiva	adef_c_12_2905	1.99966	-2.85901	2.7569	-1.03704	0.299718	NA
Abiotrophia	defectiva	adef_c_1_289	1.99966	-2.85901	2.7569	-1.03704	0.299718	NA	Bifunctional purine biosynthesis protein PURH
Abiotrophia	defectiva	adef_c_13_2942	1.99966	-2.85901	2.7569	-1.03704	0.299718	NA
Abiotrophia	defectiva	adef_c_14_2972	1.99966	-2.85901	2.7569	-1.03704	0.299718	NA	DNA ligase
Abiotrophia	defectiva	adef_c_1_530	1.99966	-2.85901	2.7569	-1.03704	0.299718	NA	Bypass of stop codon protein 6
Abiotrophia	defectiva	adef_c_1_572	1.99966	-2.85901	2.7569	-1.03704	0.299718	NA	5-methylcytosine-specific restriction enzyme B
Abiotrophia	defectiva	adef_c_16_3123	1.99966	-2.85901	2.7569	-1.03704	0.299718	NA	Maf-like protein EUBREC_3290
Abiotrophia	defectiva	adef_c_1_641	1.99966	-2.85901	2.7569	-1.03704	0.299718	NA	Maltotriose-binding protein
Abiotrophia	defectiva	adef_c_19_3202	1.99966	-2.85901	2.7569	-1.03704	0.299718	NA
Abiotrophia	defectiva	adef_c_20_3209	1.99966	-2.85901	2.7569	-1.03704	0.299718	NA	Uncharacterized ABC transporter ATP-binding protein TM_0352
Abiotrophia	defectiva	adef_c_2_1051	1.99966	-2.85901	2.7569	-1.03704	0.299718	NA	Putative ribose/galactose/methyl galactoside import ATP-binding protein
Abiotrophia	defectiva	adef_c_2_694	1.99966	-2.85901	2.7569	-1.03704	0.299718	NA
Abiotrophia	defectiva	adef_c_2_903	1.99966	-2.85901	2.7569	-1.03704	0.299718	NA	Ribose transport system permease protein RbsC
Abiotrophia	defectiva	adef_c_3_1252	1.99966	-2.85901	2.7569	-1.03704	0.299718	NA	Phenylalanine--tRNA ligase beta subunit
Abiotrophia	defectiva	adef_c_3_1449	1.99966	-2.85901	2.7569	-1.03704	0.299718	NA	Uncharacterized ABC transporter extracellular-binding protein PH1214
Abiotrophia	defectiva	adef_c_4_1491	1.99966	-2.85901	2.7569	-1.03704	0.299718	NA	Iron-regulated protein FrpA
Abiotrophia	defectiva	adef_c_4_1498	1.99966	-2.85901	2.7569	-1.03704	0.299718	NA	Chorismate synthase
Abiotrophia	defectiva	adef_c_4_1575	1.99966	-2.85901	2.7569	-1.03704	0.299718	NA
Abiotrophia	defectiva	adef_c_4_1622	1.99966	-2.85901	2.7569	-1.03704	0.299718	NA	O-acetylhomoserine (thiol)-lyase	2.5.1.49
Abiotrophia	defectiva	adef_c_5_1833	1.99966	-2.85901	2.7569	-1.03704	0.299718	NA	Lipid A export ATP-binding/permease protein MsbA
Abiotrophia	defectiva	adef_c_6_2162	1.99966	-2.85901	2.7569	-1.03704	0.299718	NA
Abiotrophia	defectiva	adef_c_7_2256	1.99966	-2.85901	2.7569	-1.03704	0.299718	NA
Abiotrophia	defectiva	adef_c_8_2366	1.99966	-2.85901	2.7569	-1.03704	0.299718	NA	Uridine kinase
Abiotrophia	defectiva	adef_c_9_2606	1.99966	-2.85901	2.7569	-1.03704	0.299718	NA	Putative lipoprotein YerB
Abiotrophia	defectiva	adef_c_2_1037	14.5024	2.231	2.15444	1.03554	0.300418	0.545242
Abiotrophia	defectiva	adef_c_14_2992	1.59708	-2.86155	2.76422	-1.03521	0.300571	NA	Uncharacterized isochorismatase family protein PncA	3.-.-.-
Abiotrophia	defectiva	adef_c_8_2387	11.2947	2.34825	2.27766	1.03099	0.302544	0.547687
Abiotrophia	defectiva	adef_c_10_2635	1.27446	2.8537	2.77311	1.02906	0.30345	NA	Ferredoxin
Abiotrophia	defectiva	adef_c_11_2805	1.27446	2.8537	2.77311	1.02906	0.30345	NA	Probable CtpA-like serine protease	3.4.21.-
Abiotrophia	defectiva	adef_c_1_362	1.27446	2.8537	2.77311	1.02906	0.30345	NA
Abiotrophia	defectiva	adef_c_1_56	1.27446	2.8537	2.77311	1.02906	0.30345	NA	Peptide chain release factor 1
Abiotrophia	defectiva	adef_c_1_608	1.27446	2.8537	2.77311	1.02906	0.30345	NA
Abiotrophia	defectiva	adef_c_1_611	1.27446	2.8537	2.77311	1.02906	0.30345	NA
Abiotrophia	defectiva	adef_c_1_623	1.27446	2.8537	2.77311	1.02906	0.30345	NA	Uncharacterized ABC transporter ATP-binding protein YcbN
Abiotrophia	defectiva	adef_c_2_1024	1.27446	2.8537	2.77311	1.02906	0.30345	NA	Uncharacterized HTH-type transcriptional regulator YqaE
Abiotrophia	defectiva	adef_c_2_739	1.27446	2.8537	2.77311	1.02906	0.30345	NA	Uncharacterized transporter YwbF
Abiotrophia	defectiva	adef_c_4_1698	1.27446	2.8537	2.77311	1.02906	0.30345	NA	Sodium-dependent dicarboxylate transporter SdcS
Abiotrophia	defectiva	adef_c_4_1703	1.27446	2.8537	2.77311	1.02906	0.30345	NA	Fe(3+) ions import ATP-binding protein FbpC
Abiotrophia	defectiva	adef_c_4_1753	1.27446	2.8537	2.77311	1.02906	0.30345	NA
Abiotrophia	defectiva	adef_c_5_1869	1.27446	2.8537	2.77311	1.02906	0.30345	NA	D-tyrosyl-tRNA(Tyr) deacylase
Abiotrophia	defectiva	adef_c_5_1883	1.27446	2.8537	2.77311	1.02906	0.30345	NA
Abiotrophia	defectiva	adef_c_6_2030	1.27446	2.8537	2.77311	1.02906	0.30345	NA	Probable ABC transporter permease protein HI_1471
Abiotrophia	defectiva	adef_c_6_2072	1.27446	2.8537	2.77311	1.02906	0.30345	NA
Abiotrophia	defectiva	adef_c_8_2444	1.27446	2.8537	2.77311	1.02906	0.30345	NA
Abiotrophia	defectiva	adef_c_3_1132	6.42782	2.39809	2.33436	1.0273	0.304278	NA	Uncharacterized protein YeiR	3.6.-.-
Abiotrophia	defectiva	adef_c_2_831	3.61979	-2.66485	2.60135	-1.02441	0.305641	NA	Adenosine monophosphate-protein transferase FICD homolog	2.7.7.n1
Abiotrophia	defectiva	adef_c_3_1277	1.1063	-2.83133	2.76853	-1.02268	0.306457	NA
Abiotrophia	defectiva	adef_c_10_2644	1.16825	2.81999	2.77522	1.01613	0.309565	NA
Abiotrophia	defectiva	adef_c_10_2647	1.16825	2.81999	2.77522	1.01613	0.309565	NA	UPF0371 protein cu0538
Abiotrophia	defectiva	adef_c_10_2672	1.16825	2.81999	2.77522	1.01613	0.309565	NA	Putative ABC transporter periplasmic binding protein BHWA1_00430
Abiotrophia	defectiva	adef_c_1_119	1.16825	2.81999	2.77522	1.01613	0.309565	NA	Acetolactate synthase	2.2.1.6
Abiotrophia	defectiva	adef_c_1_195	1.16825	2.81999	2.77522	1.01613	0.309565	NA	Protein LplC
Abiotrophia	defectiva	adef_c_13_2930	1.16825	2.81999	2.77522	1.01613	0.309565	NA	ABC transporter B family member 5
Abiotrophia	defectiva	adef_c_14_2981	1.16825	2.81999	2.77522	1.01613	0.309565	NA	30S ribosomal protein S15
Abiotrophia	defectiva	adef_c_14_3011	1.16825	2.81999	2.77522	1.01613	0.309565	NA	Transcriptional regulatory protein CutR
Abiotrophia	defectiva	adef_c_14_3015	1.16825	2.81999	2.77522	1.01613	0.309565	NA	Maltodextrin transport system permease protein MdxF
Abiotrophia	defectiva	adef_c_1_618	1.16825	2.81999	2.77522	1.01613	0.309565	NA	Sensor protein VanSB
Abiotrophia	defectiva	adef_c_17_3139	1.16825	2.81999	2.77522	1.01613	0.309565	NA
Abiotrophia	defectiva	adef_c_2_877	1.16825	2.81999	2.77522	1.01613	0.309565	NA	Probable ABC transporter permease protein YesQ
Abiotrophia	defectiva	adef_c_3_1194	1.16825	2.81999	2.77522	1.01613	0.309565	NA	Probable diguanylate cyclase AdrA	2.7.7.65
Abiotrophia	defectiva	adef_c_3_1365	1.16825	2.81999	2.77522	1.01613	0.309565	NA
Abiotrophia	defectiva	adef_c_4_1605	1.16825	2.81999	2.77522	1.01613	0.309565	NA	Probable ABC transporter permease protein YurM
Abiotrophia	defectiva	adef_c_4_1634	1.16825	2.81999	2.77522	1.01613	0.309565	NA
Abiotrophia	defectiva	adef_c_4_1635	1.16825	2.81999	2.77522	1.01613	0.309565	NA
Abiotrophia	defectiva	adef_c_4_1664	1.16825	2.81999	2.77522	1.01613	0.309565	NA
Abiotrophia	defectiva	adef_c_4_1765	1.16825	2.81999	2.77522	1.01613	0.309565	NA	Probable poly(beta-D-mannuronate) O-acetylase	2.3.1.-
Abiotrophia	defectiva	adef_c_5_1897	1.16825	2.81999	2.77522	1.01613	0.309565	NA	Aspartate racemase
Abiotrophia	defectiva	adef_c_5_1953	1.16825	2.81999	2.77522	1.01613	0.309565	NA	HTH-type transcriptional repressor PurR
Abiotrophia	defectiva	adef_c_5_1962	1.16825	2.81999	2.77522	1.01613	0.309565	NA	Ribosomal RNA small subunit methyltransferase H 2
Abiotrophia	defectiva	adef_c_7_2190	1.16825	2.81999	2.77522	1.01613	0.309565	NA	Folate transporter FolT
Abiotrophia	defectiva	adef_c_8_2400	1.16825	2.81999	2.77522	1.01613	0.309565	NA	Glycogen phosphorylase	2.4.1.1
Abiotrophia	defectiva	adef_c_9_2568	1.16825	2.81999	2.77522	1.01613	0.309565	NA	MreB-like protein
Abiotrophia	defectiva	adef_c_10_2697	9.24199	2.36047	2.32594	1.01484	0.31018	NA	Tyrocidine synthase 1
Abiotrophia	defectiva	adef_c_9_2587	21.3035	2.25739	2.22493	1.01459	0.310303	0.555809	Ribosome maturation factor RimP
Abiotrophia	defectiva	adef_c_6_2081	1.38414	-2.80738	2.76744	-1.01443	0.310377	NA
Abiotrophia	defectiva	adef_c_8_2368	3.29262	2.65188	2.61603	1.0137	0.310725	NA	NADH oxidase	1.6.99.3
Abiotrophia	defectiva	adef_c_3_1388	9.89792	2.32857	2.29941	1.01268	0.311214	NA	Probable cytosol aminopeptidase
Abiotrophia	defectiva	adef_c_10_2677	0.686553	2.80306	2.76873	1.0124	0.311346	NA	Phospho-2-dehydro-3-deoxyheptonate aldolase
Abiotrophia	defectiva	adef_c_4_1746	56.6963	2.23259	2.21058	1.00996	0.312516	0.55807	50S ribosomal protein L22
Abiotrophia	defectiva	adef_c_3_1364	17.1286	2.11849	2.10639	1.00574	0.314539	0.559855
Abiotrophia	defectiva	adef_c_3_1307	81.2966	2.00317	1.99366	1.00477	0.315008	0.560385	DNA-directed RNA polymerase subunit beta
Abiotrophia	defectiva	adef_c_2_796	1.27767	-2.77691	2.76927	-1.00276	0.315977	NA	Ribose transport system permease protein RbsC
Abiotrophia	defectiva	adef_c_3_1206	1.27767	-2.77691	2.76927	-1.00276	0.315977	NA	Aspartate--ammonia ligase
Abiotrophia	defectiva	adef_c_11_2780	1.06205	2.78322	2.77757	1.00203	0.316328	NA	ATP-dependent DNA helicase RecG
Abiotrophia	defectiva	adef_c_1_389	1.06205	2.78322	2.77757	1.00203	0.316328	NA
Abiotrophia	defectiva	adef_c_1_76	1.06205	2.78322	2.77757	1.00203	0.316328	NA	Uncharacterized protein YvyF
Abiotrophia	defectiva	adef_c_20_3210	1.06205	2.78322	2.77757	1.00203	0.316328	NA
Abiotrophia	defectiva	adef_c_2_846	1.06205	2.78322	2.77757	1.00203	0.316328	NA
Abiotrophia	defectiva	adef_c_2_988	1.06205	2.78322	2.77757	1.00203	0.316328	NA
Abiotrophia	defectiva	adef_c_3_1338	1.06205	2.78322	2.77757	1.00203	0.316328	NA	L-ribulose-5-phosphate 4-epimerase UlaF
Abiotrophia	defectiva	adef_c_3_1387	1.06205	2.78322	2.77757	1.00203	0.316328	NA
Abiotrophia	defectiva	adef_c_3_1428	1.06205	2.78322	2.77757	1.00203	0.316328	NA	Phosphocarrier protein HPr	2.7.11.-
Abiotrophia	defectiva	adef_c_5_1825	1.06205	2.78322	2.77757	1.00203	0.316328	NA
Abiotrophia	defectiva	adef_c_5_1877	1.06205	2.78322	2.77757	1.00203	0.316328	NA	Polyribonucleotide nucleotidyltransferase
Abiotrophia	defectiva	adef_c_5_1929	1.06205	2.78322	2.77757	1.00203	0.316328	NA
Abiotrophia	defectiva	adef_c_6_2035	1.06205	2.78322	2.77757	1.00203	0.316328	NA	Glycerol-3-phosphate dehydrogenase [NAD(P)+]
Abiotrophia	defectiva	adef_c_7_2319	1.06205	2.78322	2.77757	1.00203	0.316328	NA	Uncharacterized transcriptional regulatory protein YesN
Abiotrophia	defectiva	adef_c_7_2340	1.06205	2.78322	2.77757	1.00203	0.316328	NA
Abiotrophia	defectiva	adef_c_8_2452	1.06205	2.78322	2.77757	1.00203	0.316328	NA	Uncharacterized membrane protein YjcL
Abiotrophia	defectiva	adef_c_8_2464	3.40684	-2.61053	2.60878	-1.00067	0.316986	NA
Abiotrophia	defectiva	adef_c_8_2430	1.5704	2.77325	2.7851	0.995746	0.319374	NA	TVP38/TMEM64 family inner membrane protein YdjZ
Abiotrophia	defectiva	adef_c_1_302	6.61488	2.52086	2.5428	0.991373	0.321504	NA
Abiotrophia	defectiva	adef_c_10_2712	1.66639	-2.73646	2.77431	-0.986357	0.323958	NA
Abiotrophia	defectiva	adef_c_1_2	1.66639	-2.73646	2.77431	-0.986357	0.323958	NA
Abiotrophia	defectiva	adef_c_13_2969	1.66639	-2.73646	2.77431	-0.986357	0.323958	NA	Toxin RTX-I translocation ATP-binding protein
Abiotrophia	defectiva	adef_c_1_369	1.66639	-2.73646	2.77431	-0.986357	0.323958	NA	Uncharacterized protein MJ0007
Abiotrophia	defectiva	adef_c_1_523	1.66639	-2.73646	2.77431	-0.986357	0.323958	NA	Uncharacterized protein HI_1038
Abiotrophia	defectiva	adef_c_15_3057	1.66639	-2.73646	2.77431	-0.986357	0.323958	NA
Abiotrophia	defectiva	adef_c_1_600	1.66639	-2.73646	2.77431	-0.986357	0.323958	NA	L-arabinose transport system permease protein AraQ
Abiotrophia	defectiva	adef_c_16_3104	1.66639	-2.73646	2.77431	-0.986357	0.323958	NA	Uncharacterized symporter YagG
Abiotrophia	defectiva	adef_c_1_636	1.66639	-2.73646	2.77431	-0.986357	0.323958	NA
Abiotrophia	defectiva	adef_c_2_1006	1.66639	-2.73646	2.77431	-0.986357	0.323958	NA
Abiotrophia	defectiva	adef_c_2_648	1.66639	-2.73646	2.77431	-0.986357	0.323958	NA
Abiotrophia	defectiva	adef_c_2_841	1.66639	-2.73646	2.77431	-0.986357	0.323958	NA
Abiotrophia	defectiva	adef_c_2_965	1.66639	-2.73646	2.77431	-0.986357	0.323958	NA
Abiotrophia	defectiva	adef_c_3_1221	1.66639	-2.73646	2.77431	-0.986357	0.323958	NA
Abiotrophia	defectiva	adef_c_3_1232	1.66639	-2.73646	2.77431	-0.986357	0.323958	NA	O-acetylserine sulfhydrylase
Abiotrophia	defectiva	adef_c_3_1355	1.66639	-2.73646	2.77431	-0.986357	0.323958	NA	Probable multidrug resistance protein YoeA
Abiotrophia	defectiva	adef_c_3_1426	1.66639	-2.73646	2.77431	-0.986357	0.323958	NA	ATP-dependent helicase/nuclease subunit A
Abiotrophia	defectiva	adef_c_3_1463	1.66639	-2.73646	2.77431	-0.986357	0.323958	NA	PTS-dependent dihydroxyacetone kinase
Abiotrophia	defectiva	adef_c_4_1505	1.66639	-2.73646	2.77431	-0.986357	0.323958	NA
Abiotrophia	defectiva	adef_c_4_1557	1.66639	-2.73646	2.77431	-0.986357	0.323958	NA	ComE operon protein 3
Abiotrophia	defectiva	adef_c_5_1854	1.66639	-2.73646	2.77431	-0.986357	0.323958	NA	Flagellar biosynthetic protein FliP
Abiotrophia	defectiva	adef_c_5_1933	1.66639	-2.73646	2.77431	-0.986357	0.323958	NA
Abiotrophia	defectiva	adef_c_6_2005	1.66639	-2.73646	2.77431	-0.986357	0.323958	NA	UPF0210 protein Cphy_2797
Abiotrophia	defectiva	adef_c_7_2284	1.66639	-2.73646	2.77431	-0.986357	0.323958	NA
Abiotrophia	defectiva	adef_c_7_2288	1.66639	-2.73646	2.77431	-0.986357	0.323958	NA	N
Abiotrophia	defectiva	adef_c_8_2407	1.66639	-2.73646	2.77431	-0.986357	0.323958	NA	ATP-dependent zinc metalloprotease FtsH 1
Abiotrophia	defectiva	adef_c_8_2413	1.66639	-2.73646	2.77431	-0.986357	0.323958	NA	RNA polymerase sigma-H factor
Abiotrophia	defectiva	adef_c_11_2819	0.955844	2.74195	2.78019	0.986245	0.324013	NA	Sensor histidine kinase YesM	2.7.13.3
Abiotrophia	defectiva	adef_c_1_170	0.955844	2.74195	2.78019	0.986245	0.324013	NA
Abiotrophia	defectiva	adef_c_12_2832	0.955844	2.74195	2.78019	0.986245	0.324013	NA	L-seryl-tRNA(Sec) selenium transferase
Abiotrophia	defectiva	adef_c_1_234	0.955844	2.74195	2.78019	0.986245	0.324013	NA	Protein CobW
Abiotrophia	defectiva	adef_c_1_276	0.955844	2.74195	2.78019	0.986245	0.324013	NA	Probable phosphatase Teth39_0577
Abiotrophia	defectiva	adef_c_1_595	0.955844	2.74195	2.78019	0.986245	0.324013	NA	Trehalose transport system permease protein SugB
Abiotrophia	defectiva	adef_c_1_6	0.955844	2.74195	2.78019	0.986245	0.324013	NA	Vancomycin B-type resistance protein VanW
Abiotrophia	defectiva	adef_c_1_615	0.955844	2.74195	2.78019	0.986245	0.324013	NA
Abiotrophia	defectiva	adef_c_16_3113	0.955844	2.74195	2.78019	0.986245	0.324013	NA	Tuliposide A-converting enzyme 1
Abiotrophia	defectiva	adef_c_3_1174	0.955844	2.74195	2.78019	0.986245	0.324013	NA	Probable transcriptional regulatory protein EUBREC_1961
Abiotrophia	defectiva	adef_c_3_1261	0.955844	2.74195	2.78019	0.986245	0.324013	NA	ATP synthase subunit beta
Abiotrophia	defectiva	adef_c_4_1586	0.955844	2.74195	2.78019	0.986245	0.324013	NA	Stage 0 sporulation protein YaaT
Abiotrophia	defectiva	adef_c_4_1669	0.955844	2.74195	2.78019	0.986245	0.324013	NA
Abiotrophia	defectiva	adef_c_5_1943	0.955844	2.74195	2.78019	0.986245	0.324013	NA	Aspartate carbamoyltransferase
Abiotrophia	defectiva	adef_c_7_2220	0.955844	2.74195	2.78019	0.986245	0.324013	NA	L-rhamnose mutarotase
Abiotrophia	defectiva	adef_c_9_2598	0.955844	2.74195	2.78019	0.986245	0.324013	NA	Putative rRNA methyltransferase YlbH	2.1.1.-
Abiotrophia	defectiva	adef_c_7_2197	8.75729	-2.30503	2.3622	-0.9758	0.329163	NA	UDP-N-acetylmuramoylalanine--D-glutamate ligase
Abiotrophia	defectiva	adef_c_1_127	6.35314	2.48464	2.54661	0.975666	0.32923	NA
Abiotrophia	defectiva	adef_c_10_2638	0.849639	2.69563	2.78315	0.968555	0.332767	NA	Meso-diaminopimelate D-dehydrogenase	1.4.1.16
Abiotrophia	defectiva	adef_c_10_2698	0.849639	2.69563	2.78315	0.968555	0.332767	NA
Abiotrophia	defectiva	adef_c_11_2767	0.849639	2.69563	2.78315	0.968555	0.332767	NA	Putative Cys-tRNA(Pro)/Cys-tRNA(Cys) deacylase YjdI	4.2.-.-
Abiotrophia	defectiva	adef_c_1_166	0.849639	2.69563	2.78315	0.968555	0.332767	NA
Abiotrophia	defectiva	adef_c_1_290	0.849639	2.69563	2.78315	0.968555	0.332767	NA
Abiotrophia	defectiva	adef_c_13_2925	0.849639	2.69563	2.78315	0.968555	0.332767	NA	Probable tRNA sulfurtransferase
Abiotrophia	defectiva	adef_c_1_511	0.849639	2.69563	2.78315	0.968555	0.332767	NA	ATP-dependent DNA helicase RecG
Abiotrophia	defectiva	adef_c_17_3137	0.849639	2.69563	2.78315	0.968555	0.332767	NA
Abiotrophia	defectiva	adef_c_19_3200	0.849639	2.69563	2.78315	0.968555	0.332767	NA	Modification methylase StsI	2.1.1.72
Abiotrophia	defectiva	adef_c_2_1008	0.849639	2.69563	2.78315	0.968555	0.332767	NA	Uncharacterized membrane protein MJ0933
Abiotrophia	defectiva	adef_c_2_716	0.849639	2.69563	2.78315	0.968555	0.332767	NA	Putative ankyrin repeat protein FPV034
Abiotrophia	defectiva	adef_c_2_811	0.849639	2.69563	2.78315	0.968555	0.332767	NA
Abiotrophia	defectiva	adef_c_4_1559	0.849639	2.69563	2.78315	0.968555	0.332767	NA	Sensor histidine kinase YycG	2.7.13.3
Abiotrophia	defectiva	adef_c_4_1604	0.849639	2.69563	2.78315	0.968555	0.332767	NA	UPF0750 membrane protein YitT
Abiotrophia	defectiva	adef_c_4_1740	0.849639	2.69563	2.78315	0.968555	0.332767	NA	50S ribosomal protein L24
Abiotrophia	defectiva	adef_c_4_1791	0.849639	2.69563	2.78315	0.968555	0.332767	NA
Abiotrophia	defectiva	adef_c_7_2236	0.849639	2.69563	2.78315	0.968555	0.332767	NA	Carbon storage regulator homolog
Abiotrophia	defectiva	adef_c_8_2360	0.849639	2.69563	2.78315	0.968555	0.332767	NA
Abiotrophia	defectiva	adef_c_9_2488	0.849639	2.69563	2.78315	0.968555	0.332767	NA
Abiotrophia	defectiva	adef_c_9_2556	0.849639	2.69563	2.78315	0.968555	0.332767	NA
Abiotrophia	defectiva	adef_c_1_497	8.09081	-2.42564	2.50592	-0.967964	0.333062	NA
Abiotrophia	defectiva	adef_c_3_1191	1.82362	-2.51485	2.59808	-0.967963	0.333063	NA	HTH-type transcriptional regulatory protein GabR
Abiotrophia	defectiva	adef_c_3_1150	10.6124	2.40965	2.49489	0.965832	0.334128	NA	Ribonuclease R
Abiotrophia	defectiva	adef_c_9_2501	22.5148	2.14568	2.22387	0.964837	0.334627	0.580387
Abiotrophia	defectiva	adef_c_16_3110	0.502603	2.65477	2.75709	0.962887	0.335604	NA	Putative transposase InsK for insertion sequence element IS150
Abiotrophia	defectiva	adef_c_2_1016	0.502603	2.65477	2.75709	0.962887	0.335604	NA
Abiotrophia	defectiva	adef_c_3_1170	3.08742	-2.52183	2.62131	-0.962052	0.336024	NA	1-deoxy-D-xylulose-5-phosphate synthase
Abiotrophia	defectiva	adef_c_1_280	0.958249	-2.66553	2.77601	-0.9602	0.336955	NA	5
Abiotrophia	defectiva	adef_c_4_1735	0.958249	-2.66553	2.77601	-0.9602	0.336955	NA	50S ribosomal protein L18
Abiotrophia	defectiva	adef_c_11_2760	60.3123	1.95496	2.04336	0.95674	0.338698	0.584617	Oligopeptide-binding protein OppA
Abiotrophia	defectiva	adef_c_9_2493	28.0343	2.00787	2.10439	0.954133	0.340016	0.585933	Phosphoglucosamine mutase
Abiotrophia	defectiva	adef_c_4_1660	4.75248	-2.26542	2.38077	-0.951549	0.341326	NA	RNA polymerase-associated protein RapA
Abiotrophia	defectiva	adef_c_6_2070	5.86822	-2.28371	2.40367	-0.950092	0.342065	NA	Sensor histidine kinase YesM	2.7.13.3
Abiotrophia	defectiva	adef_c_10_2701	0.743434	2.64244	2.78652	0.948294	0.34298	NA	HPr kinase/phosphorylase
Abiotrophia	defectiva	adef_c_1_178	0.743434	2.64244	2.78652	0.948294	0.34298	NA
Abiotrophia	defectiva	adef_c_1_208	0.743434	2.64244	2.78652	0.948294	0.34298	NA	Energy-coupling factor transporter transmembrane protein EcfT
Abiotrophia	defectiva	adef_c_1_495	0.743434	2.64244	2.78652	0.948294	0.34298	NA	Putative aminotransferase YugH
Abiotrophia	defectiva	adef_c_1_512	0.743434	2.64244	2.78652	0.948294	0.34298	NA
Abiotrophia	defectiva	adef_c_15_3050	0.743434	2.64244	2.78652	0.948294	0.34298	NA	Uncharacterized multiple-sugar transport system permease YteP
Abiotrophia	defectiva	adef_c_1_613	0.743434	2.64244	2.78652	0.948294	0.34298	NA
Abiotrophia	defectiva	adef_c_1_78	0.743434	2.64244	2.78652	0.948294	0.34298	NA
Abiotrophia	defectiva	adef_c_18_3180	0.743434	2.64244	2.78652	0.948294	0.34298	NA
Abiotrophia	defectiva	adef_c_18_3193	0.743434	2.64244	2.78652	0.948294	0.34298	NA
Abiotrophia	defectiva	adef_c_2_1049	0.743434	2.64244	2.78652	0.948294	0.34298	NA	Putative transketolase C-terminal section	2.2.1.1
Abiotrophia	defectiva	adef_c_3_1205	0.743434	2.64244	2.78652	0.948294	0.34298	NA	Uracil-DNA glycosylase
Abiotrophia	defectiva	adef_c_3_1300	0.743434	2.64244	2.78652	0.948294	0.34298	NA
Abiotrophia	defectiva	adef_c_4_1576	0.743434	2.64244	2.78652	0.948294	0.34298	NA
Abiotrophia	defectiva	adef_c_4_1702	0.743434	2.64244	2.78652	0.948294	0.34298	NA
Abiotrophia	defectiva	adef_c_4_1710	0.743434	2.64244	2.78652	0.948294	0.34298	NA
Abiotrophia	defectiva	adef_c_5_1832	0.743434	2.64244	2.78652	0.948294	0.34298	NA	Purine nucleoside phosphorylase 1
Abiotrophia	defectiva	adef_c_5_1892	0.743434	2.64244	2.78652	0.948294	0.34298	NA
Abiotrophia	defectiva	adef_c_6_2129	0.743434	2.64244	2.78652	0.948294	0.34298	NA	Putative polysaccharide deacetylase YheN	3.-.-.-
Abiotrophia	defectiva	adef_c_6_2160	0.743434	2.64244	2.78652	0.948294	0.34298	NA	Heat-inducible transcription repressor HrcA
Abiotrophia	defectiva	adef_c_7_2301	0.743434	2.64244	2.78652	0.948294	0.34298	NA
Abiotrophia	defectiva	adef_c_8_2402	0.743434	2.64244	2.78652	0.948294	0.34298	NA	5'-methylthioadenosine/S-adenosylhomocysteine nucleosidase
Abiotrophia	defectiva	adef_c_8_2437	0.743434	2.64244	2.78652	0.948294	0.34298	NA	Transcriptional activator NphR
Abiotrophia	defectiva	adef_c_9_2592	0.743434	2.64244	2.78652	0.948294	0.34298	NA	Ribosome-binding factor A
Abiotrophia	defectiva	adef_c_10_2658	1.33311	-2.63181	2.78059	-0.946491	0.343898	NA
Abiotrophia	defectiva	adef_c_10_2696	1.33311	-2.63181	2.78059	-0.946491	0.343898	NA
Abiotrophia	defectiva	adef_c_11_2807	1.33311	-2.63181	2.78059	-0.946491	0.343898	NA	Cell division protein FtsX
Abiotrophia	defectiva	adef_c_1_150	1.33311	-2.63181	2.78059	-0.946491	0.343898	NA
Abiotrophia	defectiva	adef_c_1_212	1.33311	-2.63181	2.78059	-0.946491	0.343898	NA
Abiotrophia	defectiva	adef_c_1_222	1.33311	-2.63181	2.78059	-0.946491	0.343898	NA
Abiotrophia	defectiva	adef_c_12_2901	1.33311	-2.63181	2.78059	-0.946491	0.343898	NA	Transcriptional regulatory protein DltR
Abiotrophia	defectiva	adef_c_1_229	1.33311	-2.63181	2.78059	-0.946491	0.343898	NA	Putative ABC transporter ATP-binding protein TDE_0282	3.6.3.-
Abiotrophia	defectiva	adef_c_1_24	1.33311	-2.63181	2.78059	-0.946491	0.343898	NA	Bifunctional methyltransferase/endonuclease
Abiotrophia	defectiva	adef_c_1_503	1.33311	-2.63181	2.78059	-0.946491	0.343898	NA	Uncharacterized HTH-type transcriptional regulator YdcR
Abiotrophia	defectiva	adef_c_1_529	1.33311	-2.63181	2.78059	-0.946491	0.343898	NA	Uncharacterized protein YyaH
Abiotrophia	defectiva	adef_c_15_3039	1.33311	-2.63181	2.78059	-0.946491	0.343898	NA	Putative ABC transporter ATP-binding protein TDE_0282	3.6.3.-
Abiotrophia	defectiva	adef_c_1_599	1.33311	-2.63181	2.78059	-0.946491	0.343898	NA	Uncharacterized sulfatase YidJ
Abiotrophia	defectiva	adef_c_1_634	1.33311	-2.63181	2.78059	-0.946491	0.343898	NA	Zinc transport system ATP-binding protein TroB
Abiotrophia	defectiva	adef_c_17_3136	1.33311	-2.63181	2.78059	-0.946491	0.343898	NA
Abiotrophia	defectiva	adef_c_2_1002	1.33311	-2.63181	2.78059	-0.946491	0.343898	NA	Putative ABC transporter ATP-binding protein TDE_0282	3.6.3.-
Abiotrophia	defectiva	adef_c_2_1069	1.33311	-2.63181	2.78059	-0.946491	0.343898	NA
Abiotrophia	defectiva	adef_c_2_1084	1.33311	-2.63181	2.78059	-0.946491	0.343898	NA	Uncharacterized ABC transporter extracellular-binding protein YurO
Abiotrophia	defectiva	adef_c_2_1107	1.33311	-2.63181	2.78059	-0.946491	0.343898	NA	Uncharacterized transcriptional regulatory protein YesN
Abiotrophia	defectiva	adef_c_2_676	1.33311	-2.63181	2.78059	-0.946491	0.343898	NA	Uncharacterized protein HI_0003
Abiotrophia	defectiva	adef_c_2_832	1.33311	-2.63181	2.78059	-0.946491	0.343898	NA	Putative multidrug export ATP-binding/permease protein YgaD
Abiotrophia	defectiva	adef_c_2_880	1.33311	-2.63181	2.78059	-0.946491	0.343898	NA	Uncharacterized protein YjdJ
Abiotrophia	defectiva	adef_c_2_902	1.33311	-2.63181	2.78059	-0.946491	0.343898	NA	Ribose transport system permease protein RbsC
Abiotrophia	defectiva	adef_c_3_1159	1.33311	-2.63181	2.78059	-0.946491	0.343898	NA	Spore coat polysaccharide biosynthesis protein SpsK
Abiotrophia	defectiva	adef_c_3_1429	1.33311	-2.63181	2.78059	-0.946491	0.343898	NA	Uncharacterized membrane protein YuiD
Abiotrophia	defectiva	adef_c_4_1546	1.33311	-2.63181	2.78059	-0.946491	0.343898	NA
Abiotrophia	defectiva	adef_c_5_1895	1.33311	-2.63181	2.78059	-0.946491	0.343898	NA
Abiotrophia	defectiva	adef_c_6_2167	1.33311	-2.63181	2.78059	-0.946491	0.343898	NA
Abiotrophia	defectiva	adef_c_8_2478	1.33311	-2.63181	2.78059	-0.946491	0.343898	NA	Probable ABC transporter permease protein YphD
Abiotrophia	defectiva	adef_c_9_2489	1.33311	-2.63181	2.78059	-0.946491	0.343898	NA	Uncharacterized ATP-dependent helicase SSO0112	3.6.4.-
Abiotrophia	defectiva	adef_c_2_735	20.2373	1.97655	2.10745	0.937889	0.348301	0.593819	Multiple sugar-binding transport system permease protein MsmG
Abiotrophia	defectiva	adef_c_4_1739	14.95	2.01026	2.14555	0.936943	0.348788	0.594186	50S ribosomal protein L5
Abiotrophia	defectiva	adef_c_7_2248	0.725483	2.60428	2.78259	0.935918	0.349315	NA
Abiotrophia	defectiva	adef_c_1_37	9.54816	2.14554	2.29322	0.935602	0.349478	NA	Putative ribosome biogenesis GTPase RsgA
Abiotrophia	defectiva	adef_c_2_931	0.541495	2.57936	2.76151	0.934039	0.350284	NA
Abiotrophia	defectiva	adef_c_6_2141	78.7335	1.94974	2.09578	0.930317	0.352207	0.597477	50S ribosomal protein L19
Abiotrophia	defectiva	adef_c_10_2679	0.637229	2.58014	2.79039	0.924653	0.355146	NA
Abiotrophia	defectiva	adef_c_10_2682	0.637229	2.58014	2.79039	0.924653	0.355146	NA	Lipid A export ATP-binding/permease protein MsbA
Abiotrophia	defectiva	adef_c_10_2724	0.637229	2.58014	2.79039	0.924653	0.355146	NA	V-type sodium ATPase subunit K
Abiotrophia	defectiva	adef_c_1_115	0.637229	2.58014	2.79039	0.924653	0.355146	NA	RNA polymerase sigma factor RpoS
Abiotrophia	defectiva	adef_c_12_2865	0.637229	2.58014	2.79039	0.924653	0.355146	NA	Uncharacterized protein MJ1544
Abiotrophia	defectiva	adef_c_12_2876	0.637229	2.58014	2.79039	0.924653	0.355146	NA	30S ribosomal protein S20
Abiotrophia	defectiva	adef_c_1_271	0.637229	2.58014	2.79039	0.924653	0.355146	NA
Abiotrophia	defectiva	adef_c_1_341	0.637229	2.58014	2.79039	0.924653	0.355146	NA
Abiotrophia	defectiva	adef_c_1_345	0.637229	2.58014	2.79039	0.924653	0.355146	NA	Uncharacterized protein MTH_692
Abiotrophia	defectiva	adef_c_1_376	0.637229	2.58014	2.79039	0.924653	0.355146	NA	Dual specificity protein kinase zak2	2.7.12.1
Abiotrophia	defectiva	adef_c_14_2978	0.637229	2.58014	2.79039	0.924653	0.355146	NA
Abiotrophia	defectiva	adef_c_14_3019	0.637229	2.58014	2.79039	0.924653	0.355146	NA
Abiotrophia	defectiva	adef_c_14_3021	0.637229	2.58014	2.79039	0.924653	0.355146	NA	Glucose-6-phosphate isomerase
Abiotrophia	defectiva	adef_c_1_432	0.637229	2.58014	2.79039	0.924653	0.355146	NA	Uncharacterized protein M6_Spy0233
Abiotrophia	defectiva	adef_c_1_434	0.637229	2.58014	2.79039	0.924653	0.355146	NA
Abiotrophia	defectiva	adef_c_1_450	0.637229	2.58014	2.79039	0.924653	0.355146	NA	Proline--tRNA ligase
Abiotrophia	defectiva	adef_c_1_467	0.637229	2.58014	2.79039	0.924653	0.355146	NA	DegV domain-containing protein YitS
Abiotrophia	defectiva	adef_c_1_526	0.637229	2.58014	2.79039	0.924653	0.355146	NA	Putative surface protein bspA-like
Abiotrophia	defectiva	adef_c_15_3053	0.637229	2.58014	2.79039	0.924653	0.355146	NA	Unsaturated rhamnogalacturonyl hydrolase YteR	3.2.1.172
Abiotrophia	defectiva	adef_c_1_596	0.637229	2.58014	2.79039	0.924653	0.355146	NA
Abiotrophia	defectiva	adef_c_16_3094	0.637229	2.58014	2.79039	0.924653	0.355146	NA
Abiotrophia	defectiva	adef_c_16_3129	0.637229	2.58014	2.79039	0.924653	0.355146	NA	NAD-dependent protein deacetylase
Abiotrophia	defectiva	adef_c_2_1046	0.637229	2.58014	2.79039	0.924653	0.355146	NA	Uncharacterized zinc-type alcohol dehydrogenase-like protein YjmD	1.-.-.-
Abiotrophia	defectiva	adef_c_2_781	0.637229	2.58014	2.79039	0.924653	0.355146	NA	Uncharacterized protein YwnB
Abiotrophia	defectiva	adef_c_2_816	0.637229	2.58014	2.79039	0.924653	0.355146	NA
Abiotrophia	defectiva	adef_c_2_819	0.637229	2.58014	2.79039	0.924653	0.355146	NA	Methicillin resistance mecR1 protein
Abiotrophia	defectiva	adef_c_2_820	0.637229	2.58014	2.79039	0.924653	0.355146	NA	Penicillinase repressor
Abiotrophia	defectiva	adef_c_2_956	0.637229	2.58014	2.79039	0.924653	0.355146	NA
Abiotrophia	defectiva	adef_c_3_1120	0.637229	2.58014	2.79039	0.924653	0.355146	NA	Uncharacterized ABC transporter substrate-binding lipoprotein YvrC
Abiotrophia	defectiva	adef_c_3_1237	0.637229	2.58014	2.79039	0.924653	0.355146	NA
Abiotrophia	defectiva	adef_c_3_1347	0.637229	2.58014	2.79039	0.924653	0.355146	NA	Probable RuBisCO transcriptional regulator
Abiotrophia	defectiva	adef_c_3_1363	0.637229	2.58014	2.79039	0.924653	0.355146	NA
Abiotrophia	defectiva	adef_c_4_1690	0.637229	2.58014	2.79039	0.924653	0.355146	NA
Abiotrophia	defectiva	adef_c_5_1860	0.637229	2.58014	2.79039	0.924653	0.355146	NA	Motility protein A
Abiotrophia	defectiva	adef_c_5_1880	0.637229	2.58014	2.79039	0.924653	0.355146	NA	Phosphatidylserine decarboxylase proenzyme 2
Abiotrophia	defectiva	adef_c_5_1918	0.637229	2.58014	2.79039	0.924653	0.355146	NA	Acetyl-coenzyme A carboxylase carboxyl transferase subunit alpha
Abiotrophia	defectiva	adef_c_5_1969	0.637229	2.58014	2.79039	0.924653	0.355146	NA
Abiotrophia	defectiva	adef_c_6_2150	0.637229	2.58014	2.79039	0.924653	0.355146	NA	UPF0109 protein CA_C1756
Abiotrophia	defectiva	adef_c_7_2271	0.637229	2.58014	2.79039	0.924653	0.355146	NA	Uncharacterized protein YjbB
Abiotrophia	defectiva	adef_c_7_2272	0.637229	2.58014	2.79039	0.924653	0.355146	NA	Methionine aminopeptidase
Abiotrophia	defectiva	adef_c_7_2304	0.637229	2.58014	2.79039	0.924653	0.355146	NA
Abiotrophia	defectiva	adef_c_9_2578	0.637229	2.58014	2.79039	0.924653	0.355146	NA
Abiotrophia	defectiva	adef_c_3_1371	5.56794	2.36274	2.55982	0.923011	0.356001	NA	Serine acetyltransferase	2.3.1.30
Abiotrophia	defectiva	adef_c_7_2315	7.73182	-2.12978	2.31836	-0.918657	0.358275	NA	Probable phosphoribosylformylglycinamidine synthase
Abiotrophia	defectiva	adef_c_4_1758	14.7988	1.9352	2.12445	0.910922	0.362337	0.607169	Fructose-bisphosphate aldolase	4.1.2.13
Abiotrophia	defectiva	adef_c_3_1139	29.5936	1.86785	2.05256	0.91001	0.362817	0.607592	Cold shock-like protein CspA
Abiotrophia	defectiva	adef_c_4_1520	22.7719	-1.89071	2.08748	-0.905738	0.365075	0.609678
Abiotrophia	defectiva	adef_c_1_73	9.04202	2.25838	2.50717	0.900769	0.367711	NA	Putative ABC transporter ATP-binding protein TDE_0906	3.6.3.-
Abiotrophia	defectiva	adef_c_10_2678	0.531025	2.50566	2.79432	0.896699	0.369879	NA	Thiamine biosynthesis lipoprotein ApbE
Abiotrophia	defectiva	adef_c_1_112	0.531025	2.50566	2.79432	0.896699	0.369879	NA
Abiotrophia	defectiva	adef_c_1_19	0.531025	2.50566	2.79432	0.896699	0.369879	NA	Transcriptional regulatory protein ResD
Abiotrophia	defectiva	adef_c_12_2859	0.531025	2.50566	2.79432	0.896699	0.369879	NA	Replication-associated recombination protein A
Abiotrophia	defectiva	adef_c_12_2889	0.531025	2.50566	2.79432	0.896699	0.369879	NA	Alanine racemase 1
Abiotrophia	defectiva	adef_c_1_304	0.531025	2.50566	2.79432	0.896699	0.369879	NA
Abiotrophia	defectiva	adef_c_13_2946	0.531025	2.50566	2.79432	0.896699	0.369879	NA	Probable tRNA (adenine(37)-N6)-methyltransferase
Abiotrophia	defectiva	adef_c_1_342	0.531025	2.50566	2.79432	0.896699	0.369879	NA	Modification methylase VspI	2.1.1.72
Abiotrophia	defectiva	adef_c_14_2971	0.531025	2.50566	2.79432	0.896699	0.369879	NA	Homoserine O-succinyltransferase
Abiotrophia	defectiva	adef_c_14_2974	0.531025	2.50566	2.79432	0.896699	0.369879	NA
Abiotrophia	defectiva	adef_c_1_477	0.531025	2.50566	2.79432	0.896699	0.369879	NA	Glycerol-3-phosphate cytidylyltransferase
Abiotrophia	defectiva	adef_c_1_561	0.531025	2.50566	2.79432	0.896699	0.369879	NA	Uncharacterized protein MJ0750
Abiotrophia	defectiva	adef_c_1_585	0.531025	2.50566	2.79432	0.896699	0.369879	NA
Abiotrophia	defectiva	adef_c_2_1055	0.531025	2.50566	2.79432	0.896699	0.369879	NA	Glycerate kinase	2.7.1.31
Abiotrophia	defectiva	adef_c_2_700	0.531025	2.50566	2.79432	0.896699	0.369879	NA
Abiotrophia	defectiva	adef_c_2_775	0.531025	2.50566	2.79432	0.896699	0.369879	NA
Abiotrophia	defectiva	adef_c_3_1148	0.531025	2.50566	2.79432	0.896699	0.369879	NA	Riboflavin transporter RibU
Abiotrophia	defectiva	adef_c_3_1220	0.531025	2.50566	2.79432	0.896699	0.369879	NA	HTH-type transcriptional regulator LutR
Abiotrophia	defectiva	adef_c_3_1279	0.531025	2.50566	2.79432	0.896699	0.369879	NA
Abiotrophia	defectiva	adef_c_3_1351	0.531025	2.50566	2.79432	0.896699	0.369879	NA
Abiotrophia	defectiva	adef_c_3_1395	0.531025	2.50566	2.79432	0.896699	0.369879	NA
Abiotrophia	defectiva	adef_c_3_1416	0.531025	2.50566	2.79432	0.896699	0.369879	NA
Abiotrophia	defectiva	adef_c_3_1445	0.531025	2.50566	2.79432	0.896699	0.369879	NA
Abiotrophia	defectiva	adef_c_3_1476	0.531025	2.50566	2.79432	0.896699	0.369879	NA	Type III pantothenate kinase
Abiotrophia	defectiva	adef_c_4_1493	0.531025	2.50566	2.79432	0.896699	0.369879	NA	Uncharacterized oxidoreductase YqjQ	1.-.-.-
Abiotrophia	defectiva	adef_c_4_1503	0.531025	2.50566	2.79432	0.896699	0.369879	NA	Adenylosuccinate synthetase
Abiotrophia	defectiva	adef_c_4_1536	0.531025	2.50566	2.79432	0.896699	0.369879	NA
Abiotrophia	defectiva	adef_c_4_1677	0.531025	2.50566	2.79432	0.896699	0.369879	NA
Abiotrophia	defectiva	adef_c_5_1799	0.531025	2.50566	2.79432	0.896699	0.369879	NA	tRNA threonylcarbamoyladenosine biosynthesis protein TsaB
Abiotrophia	defectiva	adef_c_5_1821	0.531025	2.50566	2.79432	0.896699	0.369879	NA
Abiotrophia	defectiva	adef_c_5_1837	0.531025	2.50566	2.79432	0.896699	0.369879	NA
Abiotrophia	defectiva	adef_c_5_1853	0.531025	2.50566	2.79432	0.896699	0.369879	NA	Flagellar biosynthetic protein FliQ
Abiotrophia	defectiva	adef_c_5_1906	0.531025	2.50566	2.79432	0.896699	0.369879	NA	Uncharacterized protein YgcP
Abiotrophia	defectiva	adef_c_6_2004	0.531025	2.50566	2.79432	0.896699	0.369879	NA	UPF0237 protein BL1209.1
Abiotrophia	defectiva	adef_c_6_2080	0.531025	2.50566	2.79432	0.896699	0.369879	NA	Penicillinase repressor
Abiotrophia	defectiva	adef_c_7_2292	0.531025	2.50566	2.79432	0.896699	0.369879	NA
Abiotrophia	defectiva	adef_c_7_2321	0.531025	2.50566	2.79432	0.896699	0.369879	NA	Dipeptidase	3.4.-.-
Abiotrophia	defectiva	adef_c_9_2582	0.531025	2.50566	2.79432	0.896699	0.369879	NA	Putative RNA-binding protein YlmH
Abiotrophia	defectiva	adef_c_9_2616	0.531025	2.50566	2.79432	0.896699	0.369879	NA	Ribonuclease E/G-like protein	3.1.26.-
Abiotrophia	defectiva	adef_c_10_2691	0.999832	-2.49414	2.78893	-0.8943	0.371162	NA
Abiotrophia	defectiva	adef_c_10_2717	0.999832	-2.49414	2.78893	-0.8943	0.371162	NA
Abiotrophia	defectiva	adef_c_1_141	0.999832	-2.49414	2.78893	-0.8943	0.371162	NA
Abiotrophia	defectiva	adef_c_1_164	0.999832	-2.49414	2.78893	-0.8943	0.371162	NA
Abiotrophia	defectiva	adef_c_1_209	0.999832	-2.49414	2.78893	-0.8943	0.371162	NA
Abiotrophia	defectiva	adef_c_1_219	0.999832	-2.49414	2.78893	-0.8943	0.371162	NA	Lipid A export ATP-binding/permease protein MsbA
Abiotrophia	defectiva	adef_c_1_256	0.999832	-2.49414	2.78893	-0.8943	0.371162	NA	HTH-type transcriptional repressor CytR
Abiotrophia	defectiva	adef_c_1_308	0.999832	-2.49414	2.78893	-0.8943	0.371162	NA	DNA topoisomerase 3
Abiotrophia	defectiva	adef_c_1_3	0.999832	-2.49414	2.78893	-0.8943	0.371162	NA
Abiotrophia	defectiva	adef_c_1_316	0.999832	-2.49414	2.78893	-0.8943	0.371162	NA	CRISPR-associated protein Cas10/Csm1
Abiotrophia	defectiva	adef_c_13_2914	0.999832	-2.49414	2.78893	-0.8943	0.371162	NA	Putative O-methyltransferase YrrM	2.1.1.-
Abiotrophia	defectiva	adef_c_1_405	0.999832	-2.49414	2.78893	-0.8943	0.371162	NA	Probable multidrug resistance protein YoeA
Abiotrophia	defectiva	adef_c_14_2973	0.999832	-2.49414	2.78893	-0.8943	0.371162	NA	Ribosomal large subunit pseudouridine synthase F	5.4.99.-
Abiotrophia	defectiva	adef_c_1_459	0.999832	-2.49414	2.78893	-0.8943	0.371162	NA	Uncharacterized protein Mb2031c
Abiotrophia	defectiva	adef_c_1_464	0.999832	-2.49414	2.78893	-0.8943	0.371162	NA	Maltotriose-binding protein
Abiotrophia	defectiva	adef_c_1_504	0.999832	-2.49414	2.78893	-0.8943	0.371162	NA
Abiotrophia	defectiva	adef_c_1_515	0.999832	-2.49414	2.78893	-0.8943	0.371162	NA	Uncharacterized protein Mb2031c
Abiotrophia	defectiva	adef_c_1_617	0.999832	-2.49414	2.78893	-0.8943	0.371162	NA	Uncharacterized transcriptional regulatory protein YclJ
Abiotrophia	defectiva	adef_c_16_3118	0.999832	-2.49414	2.78893	-0.8943	0.371162	NA
Abiotrophia	defectiva	adef_c_19_3197	0.999832	-2.49414	2.78893	-0.8943	0.371162	NA
Abiotrophia	defectiva	adef_c_2_1043	0.999832	-2.49414	2.78893	-0.8943	0.371162	NA	Putative multidrug export ATP-binding/permease protein SAOUHSC_02003	3.6.3.-
Abiotrophia	defectiva	adef_c_2_1044	0.999832	-2.49414	2.78893	-0.8943	0.371162	NA
Abiotrophia	defectiva	adef_c_2_1067	0.999832	-2.49414	2.78893	-0.8943	0.371162	NA
Abiotrophia	defectiva	adef_c_2_1094	0.999832	-2.49414	2.78893	-0.8943	0.371162	NA	Hemolysin-3
Abiotrophia	defectiva	adef_c_2_691	0.999832	-2.49414	2.78893	-0.8943	0.371162	NA	Suppressor of fused homolog
Abiotrophia	defectiva	adef_c_2_702	0.999832	-2.49414	2.78893	-0.8943	0.371162	NA
Abiotrophia	defectiva	adef_c_2_738	0.999832	-2.49414	2.78893	-0.8943	0.371162	NA	Alpha-xylosidase
Abiotrophia	defectiva	adef_c_2_807	0.999832	-2.49414	2.78893	-0.8943	0.371162	NA	L(+)-tartrate dehydratase subunit beta	4.2.1.32
Abiotrophia	defectiva	adef_c_2_853	0.999832	-2.49414	2.78893	-0.8943	0.371162	NA
Abiotrophia	defectiva	adef_c_2_870	0.999832	-2.49414	2.78893	-0.8943	0.371162	NA	Nucleoid occlusion protein
Abiotrophia	defectiva	adef_c_2_881	0.999832	-2.49414	2.78893	-0.8943	0.371162	NA	8-oxo-dGTP diphosphatase	3.6.1.55
Abiotrophia	defectiva	adef_c_2_897	0.999832	-2.49414	2.78893	-0.8943	0.371162	NA	Cadmium
Abiotrophia	defectiva	adef_c_2_910	0.999832	-2.49414	2.78893	-0.8943	0.371162	NA	Chromosome-partitioning protein Spo0J
Abiotrophia	defectiva	adef_c_3_1164	0.999832	-2.49414	2.78893	-0.8943	0.371162	NA
Abiotrophia	defectiva	adef_c_3_1179	0.999832	-2.49414	2.78893	-0.8943	0.371162	NA	2-iminoacetate synthase	4.1.99.19
Abiotrophia	defectiva	adef_c_3_1329	0.999832	-2.49414	2.78893	-0.8943	0.371162	NA	UPF0065 protein BP0148
Abiotrophia	defectiva	adef_c_3_1460	0.999832	-2.49414	2.78893	-0.8943	0.371162	NA
Abiotrophia	defectiva	adef_c_4_1712	0.999832	-2.49414	2.78893	-0.8943	0.371162	NA	Uncharacterized transporter MTH_841
Abiotrophia	defectiva	adef_c_5_1896	0.999832	-2.49414	2.78893	-0.8943	0.371162	NA	P-protein
Abiotrophia	defectiva	adef_c_5_1973	0.999832	-2.49414	2.78893	-0.8943	0.371162	NA
Abiotrophia	defectiva	adef_c_6_2097	0.999832	-2.49414	2.78893	-0.8943	0.371162	NA	Glycosyl hydrolase family 109 protein	3.2.1.-
Abiotrophia	defectiva	adef_c_7_2217	0.999832	-2.49414	2.78893	-0.8943	0.371162	NA	Nodulation protein V	2.7.13.3
Abiotrophia	defectiva	adef_c_7_2318	0.999832	-2.49414	2.78893	-0.8943	0.371162	NA
Abiotrophia	defectiva	adef_c_8_2385	0.999832	-2.49414	2.78893	-0.8943	0.371162	NA
Abiotrophia	defectiva	adef_c_8_2484	0.999832	-2.49414	2.78893	-0.8943	0.371162	NA
Abiotrophia	defectiva	adef_c_2_791	5.25658	-2.11964	2.374	-0.892855	0.371935	NA	Uncharacterized HTH-type transcriptional regulator HI_1009
Abiotrophia	defectiva	adef_c_13_2945	14.1954	-2.03179	2.27649	-0.89251	0.37212	0.616463	Anaerobic ribonucleoside-triphosphate reductase	1.17.4.2
Abiotrophia	defectiva	adef_c_6_2065	8.78029	2.23019	2.50957	0.888675	0.374178	NA	Lipoprotein LipO
Abiotrophia	defectiva	adef_c_4_1738	2.24924	-2.24656	2.5465	-0.882213	0.377662	NA	30S ribosomal protein S14 type Z
Abiotrophia	defectiva	adef_c_12_2860	11.758	1.98948	2.2687	0.876923	0.380528	0.62393	ATP-dependent Clp protease ATP-binding subunit ClpX
Abiotrophia	defectiva	adef_c_1_352	6.88639	2.05533	2.34676	0.875815	0.381131	NA	DegV domain-containing protein
Abiotrophia	defectiva	adef_c_3_1146	0.357506	2.42663	2.77102	0.875715	0.381185	NA
Abiotrophia	defectiva	adef_c_2_930	2.6991	2.0714	2.36825	0.874657	0.381761	NA	3-demethylubiquinone-9 3-methyltransferase
Abiotrophia	defectiva	adef_c_1_298	34.8586	-2.11551	2.42201	-0.873452	0.382417	0.625664
Abiotrophia	defectiva	adef_c_2_657	15.6743	1.95996	2.24757	0.872034	0.38319	0.626343	DNA gyrase subunit B
Abiotrophia	defectiva	adef_c_1_282	0.7852	2.44034	2.8029	0.870648	0.383946	NA
Abiotrophia	defectiva	adef_c_3_1313	0.7852	2.44034	2.8029	0.870648	0.383946	NA
Abiotrophia	defectiva	adef_c_1_269	3371.58	-1.62454	1.86813	-0.869605	0.384516	0.627497
Abiotrophia	defectiva	adef_c_10_2684	29.9609	1.92503	2.22206	0.866326	0.386311	0.6291	Maltodextrin phosphorylase	2.4.1.1
Abiotrophia	defectiva	adef_c_1_193	6.839	-2.03814	2.35288	-0.86623	0.386364	NA
Abiotrophia	defectiva	adef_c_1_113	0.42482	2.4126	2.79856	0.862087	0.38864	NA
Abiotrophia	defectiva	adef_c_1_123	0.42482	2.4126	2.79856	0.862087	0.38864	NA	Quinolinate synthase A	2.5.1.72
Abiotrophia	defectiva	adef_c_12_2877	0.42482	2.4126	2.79856	0.862087	0.38864	NA
Abiotrophia	defectiva	adef_c_12_2892	0.42482	2.4126	2.79856	0.862087	0.38864	NA	Uncharacterized ABC transporter ATP-binding protein YfiB
Abiotrophia	defectiva	adef_c_1_253	0.42482	2.4126	2.79856	0.862087	0.38864	NA	Putative binding protein BRA0748/BS1330_II0741
Abiotrophia	defectiva	adef_c_1_270	0.42482	2.4126	2.79856	0.862087	0.38864	NA
Abiotrophia	defectiva	adef_c_13_2924	0.42482	2.4126	2.79856	0.862087	0.38864	NA
Abiotrophia	defectiva	adef_c_1_436	0.42482	2.4126	2.79856	0.862087	0.38864	NA
Abiotrophia	defectiva	adef_c_1_45	0.42482	2.4126	2.79856	0.862087	0.38864	NA	N-carbamoylputrescine amidase	3.5.1.53
Abiotrophia	defectiva	adef_c_1_455	0.42482	2.4126	2.79856	0.862087	0.38864	NA
Abiotrophia	defectiva	adef_c_1_472	0.42482	2.4126	2.79856	0.862087	0.38864	NA
Abiotrophia	defectiva	adef_c_15_3031	0.42482	2.4126	2.79856	0.862087	0.38864	NA	UPF0167 protein CbrC
Abiotrophia	defectiva	adef_c_15_3035	0.42482	2.4126	2.79856	0.862087	0.38864	NA
Abiotrophia	defectiva	adef_c_1_59	0.42482	2.4126	2.79856	0.862087	0.38864	NA
Abiotrophia	defectiva	adef_c_17_3159	0.42482	2.4126	2.79856	0.862087	0.38864	NA
Abiotrophia	defectiva	adef_c_17_3173	0.42482	2.4126	2.79856	0.862087	0.38864	NA	Probable methyl-accepting chemotaxis protein BT9727_0469
Abiotrophia	defectiva	adef_c_18_3183	0.42482	2.4126	2.79856	0.862087	0.38864	NA	Probable transposase for insertion sequence element ISRM3-like
Abiotrophia	defectiva	adef_c_2_1047	0.42482	2.4126	2.79856	0.862087	0.38864	NA	Putative hydroxypyruvate isomerase	5.3.1.22
Abiotrophia	defectiva	adef_c_2_1054	0.42482	2.4126	2.79856	0.862087	0.38864	NA	3-oxoacyl-[acyl-carrier-protein] reductase FabG	1.1.1.100
Abiotrophia	defectiva	adef_c_2_960	0.42482	2.4126	2.79856	0.862087	0.38864	NA	Putative multidrug export ATP-binding/permease protein YgaD
Abiotrophia	defectiva	adef_c_3_1113	0.42482	2.4126	2.79856	0.862087	0.38864	NA	Regulatory protein VanR
Abiotrophia	defectiva	adef_c_3_1137	0.42482	2.4126	2.79856	0.862087	0.38864	NA	Lactose transport system permease protein LacG
Abiotrophia	defectiva	adef_c_3_1258	0.42482	2.4126	2.79856	0.862087	0.38864	NA	ATP synthase subunit b
Abiotrophia	defectiva	adef_c_3_1380	0.42482	2.4126	2.79856	0.862087	0.38864	NA
Abiotrophia	defectiva	adef_c_5_1816	0.42482	2.4126	2.79856	0.862087	0.38864	NA
Abiotrophia	defectiva	adef_c_6_2136	0.42482	2.4126	2.79856	0.862087	0.38864	NA	Uncharacterized protein YlqH
Abiotrophia	defectiva	adef_c_7_2317	0.42482	2.4126	2.79856	0.862087	0.38864	NA	Probable ABC transporter permease protein YtcP
Abiotrophia	defectiva	adef_c_7_2326	0.42482	2.4126	2.79856	0.862087	0.38864	NA
Abiotrophia	defectiva	adef_c_8_2434	0.42482	2.4126	2.79856	0.862087	0.38864	NA
Abiotrophia	defectiva	adef_c_8_2448	0.42482	2.4126	2.79856	0.862087	0.38864	NA	Uncharacterized transporter jhp_1155
Abiotrophia	defectiva	adef_c_8_2476	0.42482	2.4126	2.79856	0.862087	0.38864	NA	D-tagatose 3-epimerase
Abiotrophia	defectiva	adef_c_9_2502	0.42482	2.4126	2.79856	0.862087	0.38864	NA	mRNA interferase MazF
Abiotrophia	defectiva	adef_c_2_825	19.4307	-1.92764	2.23674	-0.861807	0.388794	0.631461	Uncharacterized ABC transporter extracellular-binding protein YurO
Abiotrophia	defectiva	adef_c_1_479	37.631	-2.07168	2.42017	-0.856004	0.391996	0.634292	Signaling protein YkoW
Abiotrophia	defectiva	adef_c_13_2912	36.8816	1.89738	2.22182	0.853972	0.39312	0.63529	Phosphoglucomutase	5.4.2.2
Abiotrophia	defectiva	adef_c_1_174	2.34212	-2.26932	2.65925	-0.853368	0.393455	NA	Protein rrf2
Abiotrophia	defectiva	adef_c_1_403	11.5106	-1.92367	2.26966	-0.847559	0.396684	0.638544	UvrABC system protein B
Abiotrophia	defectiva	adef_c_4_1775	11.0492	1.92702	2.2821	0.844406	0.398443	0.64009
Abiotrophia	defectiva	adef_c_4_1734	16.4136	1.80379	2.13833	0.843548	0.398922	0.640511	30S ribosomal protein S5
Abiotrophia	defectiva	adef_c_7_2243	381.882	1.85268	2.20005	0.842105	0.399729	0.641211	Flagellin
Abiotrophia	defectiva	adef_c_11_2817	0.425889	-2.33678	2.79181	-0.837013	0.402585	NA	Uncharacterized multiple-sugar transport system permease YteP
Abiotrophia	defectiva	adef_c_1_484	0.425889	-2.33678	2.79181	-0.837013	0.402585	NA
Abiotrophia	defectiva	adef_c_3_1303	0.425889	-2.33678	2.79181	-0.837013	0.402585	NA	Uncharacterized protein YyzM
Abiotrophia	defectiva	adef_c_9_2511	199.797	1.82062	2.20062	0.827322	0.408054	0.648444
Abiotrophia	defectiva	adef_c_3_1294	4.5775	-2.11964	2.56275	-0.827097	0.408182	NA	Long-chain-fatty-acid--luciferin-component ligase	6.2.1.19
Abiotrophia	defectiva	adef_c_4_1531	25.7114	1.84867	2.23874	0.825764	0.408938	0.649239	Iron import ATP-binding/permease protein IrtA	3.6.3.-
Abiotrophia	defectiva	adef_c_7_2242	278.797	1.80841	2.19442	0.824093	0.409887	0.649986	Flagellin
Abiotrophia	defectiva	adef_c_7_2302	25.9739	1.85065	2.24806	0.823221	0.410382	0.650445	Pyruvate-flavodoxin oxidoreductase	1.2.7.-
Abiotrophia	defectiva	adef_c_9_2505	18.6489	-2.00356	2.43853	-0.821626	0.41129	0.651234	Phosphoribosylaminoimidazole-succinocarboxamide synthase
Abiotrophia	defectiva	adef_c_10_2692	0.666555	-2.29743	2.80099	-0.82022	0.412091	NA
Abiotrophia	defectiva	adef_c_10_2703	0.666555	-2.29743	2.80099	-0.82022	0.412091	NA	UDP-N-acetylenolpyruvoylglucosamine reductase
Abiotrophia	defectiva	adef_c_1_103	0.666555	-2.29743	2.80099	-0.82022	0.412091	NA	Fructoselysine kinase	2.7.1.-
Abiotrophia	defectiva	adef_c_1_122	0.666555	-2.29743	2.80099	-0.82022	0.412091	NA	D-3-phosphoglycerate dehydrogenase	1.1.1.95
Abiotrophia	defectiva	adef_c_1_124	0.666555	-2.29743	2.80099	-0.82022	0.412091	NA	L-aspartate oxidase	1.4.3.16
Abiotrophia	defectiva	adef_c_11_2769	0.666555	-2.29743	2.80099	-0.82022	0.412091	NA	Alpha-xylosidase	3.2.1.177
Abiotrophia	defectiva	adef_c_11_2770	0.666555	-2.29743	2.80099	-0.82022	0.412091	NA	Probable ABC transporter permease protein YurM
Abiotrophia	defectiva	adef_c_11_2789	0.666555	-2.29743	2.80099	-0.82022	0.412091	NA	Multidrug export protein MepA
Abiotrophia	defectiva	adef_c_11_2806	0.666555	-2.29743	2.80099	-0.82022	0.412091	NA	Uncharacterized metalloprotease HI_0409	3.4.24.-
Abiotrophia	defectiva	adef_c_1_175	0.666555	-2.29743	2.80099	-0.82022	0.412091	NA	tRNA-specific 2-thiouridylase MnmA
Abiotrophia	defectiva	adef_c_1_199	0.666555	-2.29743	2.80099	-0.82022	0.412091	NA	Probable cytosol aminopeptidase
Abiotrophia	defectiva	adef_c_1_210	0.666555	-2.29743	2.80099	-0.82022	0.412091	NA
Abiotrophia	defectiva	adef_c_1_211	0.666555	-2.29743	2.80099	-0.82022	0.412091	NA
Abiotrophia	defectiva	adef_c_1_224	0.666555	-2.29743	2.80099	-0.82022	0.412091	NA	Uncharacterized transporter MJ0709
Abiotrophia	defectiva	adef_c_12_2834	0.666555	-2.29743	2.80099	-0.82022	0.412091	NA	Transposase for insertion sequence element IS1111A
Abiotrophia	defectiva	adef_c_12_2894	0.666555	-2.29743	2.80099	-0.82022	0.412091	NA
Abiotrophia	defectiva	adef_c_12_2900	0.666555	-2.29743	2.80099	-0.82022	0.412091	NA	Sensor protein DltS	2.7.13.3
Abiotrophia	defectiva	adef_c_1_291	0.666555	-2.29743	2.80099	-0.82022	0.412091	NA
Abiotrophia	defectiva	adef_c_1_30	0.666555	-2.29743	2.80099	-0.82022	0.412091	NA	Primosomal protein N'
Abiotrophia	defectiva	adef_c_1_421	0.666555	-2.29743	2.80099	-0.82022	0.412091	NA
Abiotrophia	defectiva	adef_c_14_2979	0.666555	-2.29743	2.80099	-0.82022	0.412091	NA
Abiotrophia	defectiva	adef_c_14_2989	0.666555	-2.29743	2.80099	-0.82022	0.412091	NA	Uncharacterized N-acetyltransferase YuaI	2.3.1.-
Abiotrophia	defectiva	adef_c_14_2990	0.666555	-2.29743	2.80099	-0.82022	0.412091	NA	Pullulanase	3.2.1.41
Abiotrophia	defectiva	adef_c_14_2991	0.666555	-2.29743	2.80099	-0.82022	0.412091	NA
Abiotrophia	defectiva	adef_c_1_431	0.666555	-2.29743	2.80099	-0.82022	0.412091	NA
Abiotrophia	defectiva	adef_c_1_461	0.666555	-2.29743	2.80099	-0.82022	0.412091	NA	Neopullulanase
Abiotrophia	defectiva	adef_c_1_462	0.666555	-2.29743	2.80099	-0.82022	0.412091	NA	Putative arabinogalactan oligomer transport system permease protein GanQ
Abiotrophia	defectiva	adef_c_1_500	0.666555	-2.29743	2.80099	-0.82022	0.412091	NA
Abiotrophia	defectiva	adef_c_1_524	0.666555	-2.29743	2.80099	-0.82022	0.412091	NA	Sensor histidine kinase YesM	2.7.13.3
Abiotrophia	defectiva	adef_c_15_3056	0.666555	-2.29743	2.80099	-0.82022	0.412091	NA
Abiotrophia	defectiva	adef_c_15_3069	0.666555	-2.29743	2.80099	-0.82022	0.412091	NA	Uncharacterized RNA methyltransferase BH0687	2.1.1.-
Abiotrophia	defectiva	adef_c_1_554	0.666555	-2.29743	2.80099	-0.82022	0.412091	NA	Demethylmenaquinone methyltransferase
Abiotrophia	defectiva	adef_c_1_62	0.666555	-2.29743	2.80099	-0.82022	0.412091	NA	HTH-type transcriptional repressor PurR
Abiotrophia	defectiva	adef_c_16_3102	0.666555	-2.29743	2.80099	-0.82022	0.412091	NA	N
Abiotrophia	defectiva	adef_c_16_3105	0.666555	-2.29743	2.80099	-0.82022	0.412091	NA	Endoglycoceramidase	3.2.1.123
Abiotrophia	defectiva	adef_c_1_642	0.666555	-2.29743	2.80099	-0.82022	0.412091	NA	Adenosine monophosphate-protein transferase FICD homolog
Abiotrophia	defectiva	adef_c_18_3179	0.666555	-2.29743	2.80099	-0.82022	0.412091	NA
Abiotrophia	defectiva	adef_c_2_1028	0.666555	-2.29743	2.80099	-0.82022	0.412091	NA	Energy-coupling factor transporter transmembrane protein EcfT
Abiotrophia	defectiva	adef_c_2_1034	0.666555	-2.29743	2.80099	-0.82022	0.412091	NA
Abiotrophia	defectiva	adef_c_2_1092	0.666555	-2.29743	2.80099	-0.82022	0.412091	NA	Gluconate 5-dehydrogenase	1.1.1.69
Abiotrophia	defectiva	adef_c_2_662	0.666555	-2.29743	2.80099	-0.82022	0.412091	NA
Abiotrophia	defectiva	adef_c_2_693	0.666555	-2.29743	2.80099	-0.82022	0.412091	NA
Abiotrophia	defectiva	adef_c_2_838	0.666555	-2.29743	2.80099	-0.82022	0.412091	NA	Uncharacterized protein pXO2-09/BXB0008/GBAA_pXO2_0008
Abiotrophia	defectiva	adef_c_2_865	0.666555	-2.29743	2.80099	-0.82022	0.412091	NA	Uncharacterized protein pXO2-78/BXB0107/GBAA_pXO2_0107
Abiotrophia	defectiva	adef_c_2_866	0.666555	-2.29743	2.80099	-0.82022	0.412091	NA	Protein rlx
Abiotrophia	defectiva	adef_c_2_953	0.666555	-2.29743	2.80099	-0.82022	0.412091	NA	Protein rlx
Abiotrophia	defectiva	adef_c_3_1296	0.666555	-2.29743	2.80099	-0.82022	0.412091	NA
Abiotrophia	defectiva	adef_c_3_1328	0.666555	-2.29743	2.80099	-0.82022	0.412091	NA	Uncharacterized sugar kinase YdjH	2.7.1.-
Abiotrophia	defectiva	adef_c_3_1332	0.666555	-2.29743	2.80099	-0.82022	0.412091	NA	Uncharacterized 52.8 kDa protein in TAR-I ttuC' 3'region
Abiotrophia	defectiva	adef_c_3_1385	0.666555	-2.29743	2.80099	-0.82022	0.412091	NA	Uncharacterized sodium-dependent transporter YocR
Abiotrophia	defectiva	adef_c_3_1451	0.666555	-2.29743	2.80099	-0.82022	0.412091	NA	Ribose operon repressor
Abiotrophia	defectiva	adef_c_4_1540	0.666555	-2.29743	2.80099	-0.82022	0.412091	NA	DNA topoisomerase 3
Abiotrophia	defectiva	adef_c_4_1545	0.666555	-2.29743	2.80099	-0.82022	0.412091	NA	Modification methylase AquI subunit alpha	2.1.1.37
Abiotrophia	defectiva	adef_c_4_1552	0.666555	-2.29743	2.80099	-0.82022	0.412091	NA
Abiotrophia	defectiva	adef_c_4_1574	0.666555	-2.29743	2.80099	-0.82022	0.412091	NA	Putative conjugal transfer protein Rv3659c/MT3759
Abiotrophia	defectiva	adef_c_4_1627	0.666555	-2.29743	2.80099	-0.82022	0.412091	NA	Deoxyguanosinetriphosphate triphosphohydrolase-like protein
Abiotrophia	defectiva	adef_c_4_1643	0.666555	-2.29743	2.80099	-0.82022	0.412091	NA
Abiotrophia	defectiva	adef_c_5_1795	0.666555	-2.29743	2.80099	-0.82022	0.412091	NA	tRNA N6-adenosine threonylcarbamoyltransferase
Abiotrophia	defectiva	adef_c_5_1819	0.666555	-2.29743	2.80099	-0.82022	0.412091	NA
Abiotrophia	defectiva	adef_c_5_1873	0.666555	-2.29743	2.80099	-0.82022	0.412091	NA	Ribosomal RNA large subunit methyltransferase H
Abiotrophia	defectiva	adef_c_5_1963	0.666555	-2.29743	2.80099	-0.82022	0.412091	NA	Protein MraZ
Abiotrophia	defectiva	adef_c_5_1977	0.666555	-2.29743	2.80099	-0.82022	0.412091	NA	Thioredoxin reductase	1.8.1.9
Abiotrophia	defectiva	adef_c_6_2009	0.666555	-2.29743	2.80099	-0.82022	0.412091	NA	Uncharacterized RNA pseudouridine synthase YtzG	5.4.99.-
Abiotrophia	defectiva	adef_c_6_2099	0.666555	-2.29743	2.80099	-0.82022	0.412091	NA	Uncharacterized protein YqiI
Abiotrophia	defectiva	adef_c_6_2135	0.666555	-2.29743	2.80099	-0.82022	0.412091	NA	UPF0102 protein THEYE_A1950
Abiotrophia	defectiva	adef_c_6_2184	0.666555	-2.29743	2.80099	-0.82022	0.412091	NA	Lactococcin-G-processing and transport ATP-binding protein LagD	3.4.22.-
Abiotrophia	defectiva	adef_c_7_2212	0.666555	-2.29743	2.80099	-0.82022	0.412091	NA	Probable ABC transporter permease protein BAB2_1148
Abiotrophia	defectiva	adef_c_7_2257	0.666555	-2.29743	2.80099	-0.82022	0.412091	NA
Abiotrophia	defectiva	adef_c_7_2282	0.666555	-2.29743	2.80099	-0.82022	0.412091	NA	Putative mycofactocin radical SAM maturase MftC	2.-.-.-
Abiotrophia	defectiva	adef_c_7_2333	0.666555	-2.29743	2.80099	-0.82022	0.412091	NA	1
Abiotrophia	defectiva	adef_c_8_2355	0.666555	-2.29743	2.80099	-0.82022	0.412091	NA	Uncharacterized protein HI_1395
Abiotrophia	defectiva	adef_c_8_2384	0.666555	-2.29743	2.80099	-0.82022	0.412091	NA	5'-deoxynucleotidase ETA_12010
Abiotrophia	defectiva	adef_c_8_2416	0.666555	-2.29743	2.80099	-0.82022	0.412091	NA
Abiotrophia	defectiva	adef_c_8_2454	0.666555	-2.29743	2.80099	-0.82022	0.412091	NA
Abiotrophia	defectiva	adef_c_8_2460	0.666555	-2.29743	2.80099	-0.82022	0.412091	NA	Protein NatB
Abiotrophia	defectiva	adef_c_9_2487	0.666555	-2.29743	2.80099	-0.82022	0.412091	NA
Abiotrophia	defectiva	adef_c_10_2689	13.2102	-2.01159	2.45594	-0.819072	0.412745	0.652499	Glutamate--tRNA ligase
Abiotrophia	defectiva	adef_c_5_1981	4.25928	2.11241	2.58976	0.815676	0.414685	NA
Abiotrophia	defectiva	adef_c_6_2128	49.0704	1.80524	2.21512	0.814966	0.415092	0.654558
Abiotrophia	defectiva	adef_c_2_1021	12.8769	-1.99744	2.45703	-0.812947	0.416249	0.655495
Abiotrophia	defectiva	adef_c_9_2596	39.8431	-1.96456	2.41861	-0.812268	0.416638	0.655904	ATP-dependent DNA helicase RecG	3.6.4.12
Abiotrophia	defectiva	adef_c_9_2573	13.9288	1.82512	2.24887	0.811571	0.417038	0.656302	Septum site-determining protein MinD
Abiotrophia	defectiva	adef_c_5_1888	10.1605	2.01247	2.49637	0.80616	0.420151	NA	Orotidine 5'-phosphate decarboxylase	4.1.1.23
Abiotrophia	defectiva	adef_c_24_3224	4.0914	-1.95512	2.43199	-0.803917	0.421445	NA
Abiotrophia	defectiva	adef_c_8_2370	246.997	-1.79943	2.24952	-0.799919	0.423758	0.662071	Uncharacterized protein CA_P0160
Abiotrophia	defectiva	adef_c_7_2279	42.5909	1.5685	1.96272	0.799147	0.424205	0.662376	50S ribosomal protein L1
Abiotrophia	defectiva	adef_c_4_1551	0.523467	2.24358	2.81152	0.797996	0.424873	NA	Putative uncharacterized protein YkfC
Abiotrophia	defectiva	adef_c_7_2258	0.523467	2.24358	2.81152	0.797996	0.424873	NA
Abiotrophia	defectiva	adef_c_3_1352	24.9406	-1.77388	2.23675	-0.793063	0.427741	0.664959	Formate acetyltransferase	2.3.1.54
Abiotrophia	defectiva	adef_c_4_1717	3.99754	2.05221	2.59761	0.79004	0.429504	NA	Energy-coupling factor transporter ATP-binding protein EcfA1
Abiotrophia	defectiva	adef_c_4_1657	6.71867	-1.86567	2.37847	-0.784401	0.432805	NA
Abiotrophia	defectiva	adef_c_3_1308	99.8123	1.63687	2.09617	0.780886	0.434869	0.670876	DNA-directed RNA polymerase subunit beta'
Abiotrophia	defectiva	adef_c_1_626	2.70232	-1.93276	2.47934	-0.779548	0.435657	NA
Abiotrophia	defectiva	adef_c_1_294	6.21349	-1.81995	2.34748	-0.775278	0.438176	NA	Activator of (R)-2-hydroxyglutaryl-CoA dehydratase
Abiotrophia	defectiva	adef_c_5_1930	9.3753	1.93224	2.50287	0.772011	0.440108	NA	Ribonucleoside-diphosphate reductase subunit beta	1.17.4.1
Abiotrophia	defectiva	adef_c_12_2880	20.8013	1.71491	2.23705	0.766594	0.443323	0.678065	Desulfoferrodoxin	1.15.1.2
Abiotrophia	defectiva	adef_c_6_2137	39.7222	-1.85209	2.41822	-0.765891	0.443741	0.678402	Ribonuclease HII
Abiotrophia	defectiva	adef_c_12_2840	23.2177	1.69311	2.21224	0.765336	0.444072	0.678647	Glycine/sarcosine/betaine reductase complex component C subunit alpha	1.21.4.2
Abiotrophia	defectiva	adef_c_5_1901	23.2229	1.7066	2.24746	0.759344	0.447647	0.681571	UPF0053 protein sll0260
Abiotrophia	defectiva	adef_c_4_1747	59.6686	1.56189	2.06191	0.757497	0.448752	0.682578	30S ribosomal protein S19
Abiotrophia	defectiva	adef_c_5_1882	21.1447	1.68429	2.23167	0.754722	0.450416	0.683882	TVP38/TMEM64 family inner membrane protein YdjZ
Abiotrophia	defectiva	adef_c_4_1692	29.8975	1.69411	2.25944	0.749794	0.453379	0.686195	Flagellar basal-body rod protein FlgG
Abiotrophia	defectiva	adef_c_5_1846	34.6313	1.57289	2.09886	0.749403	0.453614	0.68638	Chemotaxis response regulator protein-glutamate methylesterase
Abiotrophia	defectiva	adef_c_6_2015	3.75238	-1.8124	2.42858	-0.746278	0.455499	NA
Abiotrophia	defectiva	adef_c_12_2878	16.4989	1.68268	2.26124	0.744143	0.45679	0.688982
Abiotrophia	defectiva	adef_c_1_508	24.0485	1.64326	2.21683	0.741265	0.458533	0.690475	Metalloregulation DNA-binding stress protein
Abiotrophia	defectiva	adef_c_6_2163	6.16295	1.88403	2.54305	0.740854	0.458782	NA	S-adenosylmethionine:tRNA ribosyltransferase-isomerase
Abiotrophia	defectiva	adef_c_1_483	13.7198	1.56823	2.11842	0.740283	0.459128	0.690964	Transketolase
Abiotrophia	defectiva	adef_c_1_154	32.6172	-1.78644	2.42052	-0.738039	0.460491	0.692031	Uncharacterized transporter Mb2703
Abiotrophia	defectiva	adef_c_3_1456	3.26123	-1.92819	2.61325	-0.73785	0.460606	NA	Probable phosphoenolpyruvate synthase
Abiotrophia	defectiva	adef_c_8_2450	4.57723	-1.88283	2.56216	-0.73486	0.462425	NA	Galactose-1-phosphate uridylyltransferase
Abiotrophia	defectiva	adef_c_13_2955	128.718	1.52347	2.07654	0.733658	0.463157	0.694339	4-hydroxy-3-methylbut-2-enyl diphosphate reductase	1.17.1.2
Abiotrophia	defectiva	adef_c_11_2782	20.8342	1.63676	2.23202	0.733312	0.463368	0.694508	Glutamate/gamma-aminobutyrate antiporter
Abiotrophia	defectiva	adef_c_2_711	6.6691	1.70249	2.32809	0.731282	0.464607	NA
Abiotrophia	defectiva	adef_c_14_2984	3118.2	-1.37083	1.88098	-0.728788	0.466131	0.696953
Abiotrophia	defectiva	adef_c_1_446	5.44127	-1.74045	2.39939	-0.725374	0.468223	NA	NADP-reducing hydrogenase subunit HndC
Abiotrophia	defectiva	adef_c_9_2615	57.3264	1.62002	2.23926	0.723461	0.469397	0.699674
Abiotrophia	defectiva	adef_c_9_2602	5.32227	-1.83852	2.54508	-0.72238	0.470061	NA	Acetate kinase
Abiotrophia	defectiva	adef_c_6_2177	63.3813	1.59472	2.22344	0.717233	0.47323	0.702815	50S ribosomal protein L28
Abiotrophia	defectiva	adef_c_1_216	29.951	-1.73584	2.42167	-0.716794	0.473501	0.703053	Putative Gly-rich membrane protein Bcell_0380
Abiotrophia	defectiva	adef_c_6_2152	34.3719	1.47331	2.0672	0.712707	0.476027	0.705161	Signal recognition particle protein
Abiotrophia	defectiva	adef_c_11_2796	7.70847	1.64547	2.3361	0.704364	0.481206	NA
Abiotrophia	defectiva	adef_c_1_48	3.18695	1.83124	2.61309	0.700794	0.483431	NA
Abiotrophia	defectiva	adef_c_10_2624	16.0737	1.45573	2.08103	0.699524	0.484225	0.711637	30S ribosomal protein S12
Abiotrophia	defectiva	adef_c_9_2588	9.11276	-1.60123	2.29316	-0.698263	0.485012	NA	Transcription termination/antitermination protein NusA
Abiotrophia	defectiva	adef_c_9_2498	263.132	1.43241	2.05472	0.697131	0.485721	0.712822	Sarcosine reductase complex component B subunit alpha	1.21.4.3
Abiotrophia	defectiva	adef_c_9_2595	7.8049	1.74582	2.51925	0.692993	0.488314	NA	Riboflavin biosynthesis protein RibF
Abiotrophia	defectiva	adef_c_16_3089	17.5032	-1.55587	2.2473	-0.69233	0.48873	0.715041
Abiotrophia	defectiva	adef_c_3_1478	10.5375	-1.71953	2.48514	-0.691925	0.488984	NA
Abiotrophia	defectiva	adef_c_1_26	3.75211	-1.67332	2.4263	-0.689657	0.49041	NA	Nuclease SbcCD subunit C
Abiotrophia	defectiva	adef_c_1_383	27.9569	1.42586	2.07187	0.688197	0.491329	0.717166	Ferrous iron permease EfeU
Abiotrophia	defectiva	adef_c_7_2230	20.3496	1.52116	2.22014	0.685167	0.493239	0.718489	Negative regulator of flagellin synthesis
Abiotrophia	defectiva	adef_c_10_2621	126.746	1.23494	1.80323	0.684847	0.493441	0.718619	Elongation factor Tu
Abiotrophia	defectiva	adef_c_5_1949	23.8675	1.46175	2.13641	0.68421	0.493843	0.719002
Abiotrophia	defectiva	adef_c_4_1748	30.3386	1.43781	2.1076	0.682203	0.495111	0.720018	50S ribosomal protein L2
Abiotrophia	defectiva	adef_c_1_181	3.6595	-1.65002	2.42012	-0.681793	0.49537	NA	Threonylcarbamoyl-AMP synthase	2.7.7.87
Abiotrophia	defectiva	adef_c_1_426	20.0437	1.51864	2.23341	0.679964	0.496527	0.721114	D-alanine--D-alanine ligase
Abiotrophia	defectiva	adef_c_9_2509	24.4416	1.50471	2.21754	0.678547	0.497425	0.721761	Twitching mobility protein
Abiotrophia	defectiva	adef_c_1_9	12.7678	-1.65713	2.45541	-0.674889	0.499746	0.723404
Abiotrophia	defectiva	adef_c_4_1517	27.2082	1.49978	2.22708	0.67343	0.500674	0.724144	Serine--tRNA ligase
Abiotrophia	defectiva	adef_c_12_2870	43.3232	1.39481	2.07141	0.673366	0.500714	0.724148	Uncharacterized ABC transporter extracellular-binding protein YurO
Abiotrophia	defectiva	adef_c_14_3008	3.9384	-1.73408	2.58033	-0.67204	0.501558	NA	Thiol-disulfide oxidoreductase ResA
Abiotrophia	defectiva	adef_c_2_1014	1.59262	1.74775	2.60715	0.670368	0.502623	NA	UPF0337 protein SP_1805
Abiotrophia	defectiva	adef_c_3_1423	4.47959	-1.53348	2.29426	-0.668399	0.503879	NA
Abiotrophia	defectiva	adef_c_8_2456	6.91855	-1.67476	2.51906	-0.664834	0.506156	NA	Uncharacterized protein YjbB
Abiotrophia	defectiva	adef_c_9_2583	1.95728	-1.6873	2.54297	-0.663514	0.507001	NA	Septum site-determining protein DivIVA
Abiotrophia	defectiva	adef_c_4_1689	12.7156	1.50041	2.26727	0.661768	0.50812	0.729446	Uncharacterized protein YrrC
Abiotrophia	defectiva	adef_c_1_177	3.93065	1.70527	2.57846	0.661352	0.508387	NA	Uncharacterized protein YloA
Abiotrophia	defectiva	adef_c_12_2872	14.156	-1.62904	2.467	-0.66033	0.509042	0.730206	Sensor histidine kinase YesM	2.7.13.3
Abiotrophia	defectiva	adef_c_1_64	11.0182	-1.49812	2.27204	-0.659374	0.509655	0.730672
Abiotrophia	defectiva	adef_c_11_2756	9.68576	-1.63312	2.49145	-0.655488	0.512153	NA	Oligopeptide transport ATP-binding protein AppD
Abiotrophia	defectiva	adef_c_9_2523	46.1618	1.37072	2.09677	0.653731	0.513285	0.733448	Ribonuclease Y
Abiotrophia	defectiva	adef_c_4_1732	19.5658	1.41517	2.17718	0.650004	0.51569	0.735292	50S ribosomal protein L15
Abiotrophia	defectiva	adef_c_10_2651	5.53732	1.62238	2.5182	0.644264	0.519404	NA	Mannose-6-phosphate isomerase ManA	5.3.1.8
Abiotrophia	defectiva	adef_c_3_1160	13.5288	-1.56604	2.44482	-0.640553	0.521813	0.739596	Putative membrane peptidase YdiL	3.4.-.-
Abiotrophia	defectiva	adef_c_1_412	14.768	-1.45032	2.2695	-0.639048	0.522792	0.740336	2
Abiotrophia	defectiva	adef_c_1_384	45.6029	1.31112	2.05365	0.638434	0.523191	0.740608	34 kDa membrane antigen
Abiotrophia	defectiva	adef_c_11_2810	96.7905	1.30981	2.05769	0.636542	0.524423	0.741511	Maltodextrin import ATP-binding protein MsmX	3.6.3.-
Abiotrophia	defectiva	adef_c_3_1240	7.93372	-1.4616	2.30529	-0.634019	0.526068	NA	Alanyl-tRNA editing protein AlaX-L
Abiotrophia	defectiva	adef_c_5_1856	10.0466	-1.44442	2.27966	-0.633614	0.526333	NA	Flagellar motor switch phosphatase FliY	3.-.-.-
Abiotrophia	defectiva	adef_c_5_1885	29.3833	1.31054	2.07058	0.632936	0.526776	0.743224
Abiotrophia	defectiva	adef_c_9_2613	3.43898	-1.63058	2.57818	-0.632455	0.52709	NA	Trk system potassium uptake protein TrkH
Abiotrophia	defectiva	adef_c_10_2699	0.318615	1.7657	2.79506	0.631721	0.527569	NA	Probable poly(beta-D-mannuronate) O-acetylase	2.3.1.-
Abiotrophia	defectiva	adef_c_10_2736	0.318615	1.7657	2.79506	0.631721	0.527569	NA	Sucrose operon repressor
Abiotrophia	defectiva	adef_c_11_2777	0.318615	1.7657	2.79506	0.631721	0.527569	NA
Abiotrophia	defectiva	adef_c_11_2822	0.318615	1.7657	2.79506	0.631721	0.527569	NA	UPF0750 membrane protein YpjC
Abiotrophia	defectiva	adef_c_1_21	0.318615	1.7657	2.79506	0.631721	0.527569	NA
Abiotrophia	defectiva	adef_c_12_2861	0.318615	1.7657	2.79506	0.631721	0.527569	NA	ATP-dependent Clp protease proteolytic subunit
Abiotrophia	defectiva	adef_c_1_251	0.318615	1.7657	2.79506	0.631721	0.527569	NA	Putative ribosomal-protein-alanine acetyltransferase	2.3.1.128
Abiotrophia	defectiva	adef_c_13_2941	0.318615	1.7657	2.79506	0.631721	0.527569	NA
Abiotrophia	defectiva	adef_c_13_2948	0.318615	1.7657	2.79506	0.631721	0.527569	NA	L-threonine dehydratase catabolic TdcB
Abiotrophia	defectiva	adef_c_1_363	0.318615	1.7657	2.79506	0.631721	0.527569	NA
Abiotrophia	defectiva	adef_c_1_391	0.318615	1.7657	2.79506	0.631721	0.527569	NA
Abiotrophia	defectiva	adef_c_1_399	0.318615	1.7657	2.79506	0.631721	0.527569	NA	Organic hydroperoxide resistance transcriptional regulator
Abiotrophia	defectiva	adef_c_15_3029	0.318615	1.7657	2.79506	0.631721	0.527569	NA	Uncharacterized AAA family ATPase y4kL
Abiotrophia	defectiva	adef_c_15_3076	0.318615	1.7657	2.79506	0.631721	0.527569	NA
Abiotrophia	defectiva	adef_c_1_594	0.318615	1.7657	2.79506	0.631721	0.527569	NA	Probable ABC transporter permease protein BRA0749/BS1330_II0742
Abiotrophia	defectiva	adef_c_16_3108	0.318615	1.7657	2.79506	0.631721	0.527569	NA	Uncharacterized transporter MJ1031
Abiotrophia	defectiva	adef_c_18_3187	0.318615	1.7657	2.79506	0.631721	0.527569	NA
Abiotrophia	defectiva	adef_c_19_3199	0.318615	1.7657	2.79506	0.631721	0.527569	NA
Abiotrophia	defectiva	adef_c_2_1012	0.318615	1.7657	2.79506	0.631721	0.527569	NA
Abiotrophia	defectiva	adef_c_2_884	0.318615	1.7657	2.79506	0.631721	0.527569	NA	Toxin YoeB	3.1.-.-
Abiotrophia	defectiva	adef_c_2_889	0.318615	1.7657	2.79506	0.631721	0.527569	NA	Probable starch degradation products transport system permease protein AmyC
Abiotrophia	defectiva	adef_c_2_932	0.318615	1.7657	2.79506	0.631721	0.527569	NA
Abiotrophia	defectiva	adef_c_2_970	0.318615	1.7657	2.79506	0.631721	0.527569	NA
Abiotrophia	defectiva	adef_c_2_986	0.318615	1.7657	2.79506	0.631721	0.527569	NA
Abiotrophia	defectiva	adef_c_3_1265	0.318615	1.7657	2.79506	0.631721	0.527569	NA	UDP-N-acetylbacillosamine N-acetyltransferase
Abiotrophia	defectiva	adef_c_3_1293	0.318615	1.7657	2.79506	0.631721	0.527569	NA
Abiotrophia	defectiva	adef_c_3_1318	0.318615	1.7657	2.79506	0.631721	0.527569	NA	Imidazoleglycerol-phosphate dehydratase
Abiotrophia	defectiva	adef_c_3_1409	0.318615	1.7657	2.79506	0.631721	0.527569	NA
Abiotrophia	defectiva	adef_c_3_1442	0.318615	1.7657	2.79506	0.631721	0.527569	NA	Probable GTP-binding protein EngB
Abiotrophia	defectiva	adef_c_3_1481	0.318615	1.7657	2.79506	0.631721	0.527569	NA	Putative aspartate aminotransferase YhdR	2.6.1.1
Abiotrophia	defectiva	adef_c_4_1587	0.318615	1.7657	2.79506	0.631721	0.527569	NA	DNA polymerase III subunit delta'	2.7.7.7
Abiotrophia	defectiva	adef_c_4_1594	0.318615	1.7657	2.79506	0.631721	0.527569	NA	Uncharacterized transporter YeeO
Abiotrophia	defectiva	adef_c_4_1653	0.318615	1.7657	2.79506	0.631721	0.527569	NA	DNA double-strand break repair Rad50 ATPase
Abiotrophia	defectiva	adef_c_4_1661	0.318615	1.7657	2.79506	0.631721	0.527569	NA
Abiotrophia	defectiva	adef_c_5_1851	0.318615	1.7657	2.79506	0.631721	0.527569	NA	Flagellar biosynthetic protein FlhB
Abiotrophia	defectiva	adef_c_5_1875	0.318615	1.7657	2.79506	0.631721	0.527569	NA	Holo-[acyl-carrier-protein] synthase
Abiotrophia	defectiva	adef_c_6_2048	0.318615	1.7657	2.79506	0.631721	0.527569	NA
Abiotrophia	defectiva	adef_c_6_2050	0.318615	1.7657	2.79506	0.631721	0.527569	NA	Oligo-1
Abiotrophia	defectiva	adef_c_6_2066	0.318615	1.7657	2.79506	0.631721	0.527569	NA	Probable ABC transporter permease protein YtcP
Abiotrophia	defectiva	adef_c_6_2140	0.318615	1.7657	2.79506	0.631721	0.527569	NA	Signal peptidase I	3.4.21.89
Abiotrophia	defectiva	adef_c_6_2148	0.318615	1.7657	2.79506	0.631721	0.527569	NA	Ribosome maturation factor RimM
Abiotrophia	defectiva	adef_c_7_2291	0.318615	1.7657	2.79506	0.631721	0.527569	NA
Abiotrophia	defectiva	adef_c_7_2338	0.318615	1.7657	2.79506	0.631721	0.527569	NA
Abiotrophia	defectiva	adef_c_9_2496	0.318615	1.7657	2.79506	0.631721	0.527569	NA
Abiotrophia	defectiva	adef_c_9_2546	0.318615	1.7657	2.79506	0.631721	0.527569	NA	Putative ribitol-5-phosphate dehydrogenase	1.1.1.137
Abiotrophia	defectiva	adef_c_3_1366	12.1457	-1.42879	2.26256	-0.631495	0.527717	0.743909	Leucine--tRNA ligase
Abiotrophia	defectiva	adef_c_16_3119	230.194	-1.26244	1.99968	-0.631322	0.52783	0.74396	Probable methyl-accepting chemotaxis protein BT9727_0469
Abiotrophia	defectiva	adef_c_4_1752	14.2192	-1.38176	2.18962	-0.631051	0.528007	0.744044	30S ribosomal protein S10
Abiotrophia	defectiva	adef_c_9_2516	43.1768	1.32357	2.10228	0.629587	0.528965	0.744767
Abiotrophia	defectiva	adef_c_9_2560	8.1924	1.45109	2.30576	0.629332	0.529131	NA	Ribonuclease TTHA0252	3.1.-.-
Abiotrophia	defectiva	adef_c_2_980	3.56784	1.53637	2.44142	0.629294	0.529156	NA	Lipid A export ATP-binding/permease protein MsbA
Abiotrophia	defectiva	adef_c_5_1857	5.1125	1.57821	2.52541	0.624933	0.532015	NA	Flagellar motor switch protein FliM
Abiotrophia	defectiva	adef_c_11_2764	17.1957	1.39808	2.2449	0.62278	0.533429	0.748317	Endonuclease YhcR	3.1.31.-
Abiotrophia	defectiva	adef_c_15_3042	34.8285	1.33636	2.16211	0.618081	0.536522	0.750468	Bifunctional transcriptional activator/DNA repair enzyme AdaA
Abiotrophia	defectiva	adef_c_15_3054	1.2774	-1.69999	2.75109	-0.617934	0.536619	NA
Abiotrophia	defectiva	adef_c_1_620	14.9202	1.30724	2.12327	0.615673	0.53811	0.751633
Abiotrophia	defectiva	adef_c_11_2741	32.6852	1.28078	2.09332	0.61184	0.540644	0.75336	Fe(3+)-citrate import system permease protein YfmD
Abiotrophia	defectiva	adef_c_1_498	3.67309	-1.47105	2.40946	-0.610533	0.541509	NA	Uncharacterized protein YoaR
Abiotrophia	defectiva	adef_c_1_133	0.319416	-1.70068	2.78736	-0.61014	0.541769	NA	Uncharacterized protein YesL
Abiotrophia	defectiva	adef_c_17_3170	0.319416	-1.70068	2.78736	-0.61014	0.541769	NA	HTH-type transcriptional regulator CymR
Abiotrophia	defectiva	adef_c_1_163	4.36402	-1.56235	2.56355	-0.609449	0.542227	NA	Flagellar motor switch protein FliG
Abiotrophia	defectiva	adef_c_8_2364	4.79388	1.54216	2.53155	0.609177	0.542407	NA	NADPH-dependent butanol dehydrogenase	1.1.1.-
Abiotrophia	defectiva	adef_c_4_1672	14.4062	1.36936	2.25246	0.607941	0.543227	0.755081
Abiotrophia	defectiva	adef_c_2_907	3.1057	-1.57388	2.59136	-0.607355	0.543615	NA	Uncharacterized protein YfcC
Abiotrophia	defectiva	adef_c_7_2244	14.2987	1.35798	2.24292	0.605452	0.544879	0.75624
Abiotrophia	defectiva	adef_c_25_3226	79.6471	-1.35218	2.23348	-0.605414	0.544904	0.756251
Abiotrophia	defectiva	adef_c_9_2515	4.68768	1.5295	2.53375	0.603652	0.546075	NA
Abiotrophia	defectiva	adef_c_11_2803	10.7575	1.36119	2.27433	0.598501	0.549506	NA	Elongation factor Ts
Abiotrophia	defectiva	adef_c_6_2033	14.1608	1.35441	2.26464	0.598069	0.549794	0.759783	GTPase Der
Abiotrophia	defectiva	adef_c_1_385	4.58147	1.5165	2.53604	0.597979	0.549854	NA
Abiotrophia	defectiva	adef_c_10_2623	40.3919	1.32358	2.21673	0.597088	0.550449	0.760117	30S ribosomal protein S7
Abiotrophia	defectiva	adef_c_10_2641	2.2623	-1.49879	2.51329	-0.596346	0.550944	NA
Abiotrophia	defectiva	adef_c_3_1244	14.5455	1.33772	2.25848	0.592309	0.553644	0.762302	Probable isocitrate dehydrogenase [NADP]
Abiotrophia	defectiva	adef_c_1_518	16.5137	-1.44232	2.43514	-0.592295	0.553653	0.762302	Galactoside transport system permease protein MglC homolog
Abiotrophia	defectiva	adef_c_11_2743	4.47527	1.50313	2.53842	0.592151	0.553749	NA	Uncharacterized protein YuxH
Abiotrophia	defectiva	adef_c_8_2486	0.290193	1.64929	2.79349	0.590404	0.55492	NA
Abiotrophia	defectiva	adef_c_12_2862	96.6546	1.30104	2.20748	0.589377	0.555608	0.763612	Trigger factor
Abiotrophia	defectiva	adef_c_9_2608	9.09003	-1.45291	2.46611	-0.589149	0.555761	NA	Uncharacterized protein Cbei_0202
Abiotrophia	defectiva	adef_c_2_890	10.5039	1.24887	2.1281	0.586848	0.557306	NA	Probable starch degradation products transport system permease protein AmyD
Abiotrophia	defectiva	adef_c_2_879	2.42714	1.56056	2.66662	0.585218	0.558401	NA	Cyclodextrin-binding protein
Abiotrophia	defectiva	adef_c_5_1942	6.96771	1.36027	2.32676	0.584618	0.558804	NA	Uncharacterized protein YbhJ
Abiotrophia	defectiva	adef_c_3_1432	5.40976	1.37068	2.35877	0.581101	0.561172	NA	Uncharacterized protein YybT
Abiotrophia	defectiva	adef_c_4_1601	7.40297	1.33477	2.30075	0.580147	0.561815	NA
Abiotrophia	defectiva	adef_c_12_2846	4.87829	-1.46216	2.52414	-0.57927	0.562407	NA	Glycine betaine transporter OpuD
Abiotrophia	defectiva	adef_c_1_382	5.32174	-1.47178	2.54228	-0.578922	0.562642	NA	Macrolide export ATP-binding/permease protein MacB
Abiotrophia	defectiva	adef_c_11_2761	18.7257	-1.40132	2.43083	-0.576479	0.564292	0.769646
Abiotrophia	defectiva	adef_c_2_843	1.06232	1.59118	2.77271	0.573872	0.566054	NA
Abiotrophia	defectiva	adef_c_6_2026	19.792	1.20126	2.10435	0.570847	0.568103	0.77224	NADP-dependent isopropanol dehydrogenase	1.1.1.80
Abiotrophia	defectiva	adef_c_4_1745	23.9773	1.07606	1.88962	0.569456	0.569046	0.772817	30S ribosomal protein S3
Abiotrophia	defectiva	adef_c_9_2494	10.9777	1.29472	2.27548	0.568988	0.569364	0.77306	DNA translocase FtsK
Abiotrophia	defectiva	adef_c_2_645	6595.81	-1.09337	1.92449	-0.568135	0.569943	0.773495
Abiotrophia	defectiva	adef_c_7_2203	4.05045	1.4456	2.54897	0.567132	0.570625	NA
Abiotrophia	defectiva	adef_c_1_612	7.61471	1.4274	2.5169	0.567128	0.570627	NA
Abiotrophia	defectiva	adef_c_3_1144	7.03594	-1.33675	2.36193	-0.565956	0.571424	NA	Carboxynorspermidine synthase	1.5.1.43
Abiotrophia	defectiva	adef_c_10_2709	0.21241	1.57792	2.80376	0.562786	0.57358	NA
Abiotrophia	defectiva	adef_c_11_2797	0.21241	1.57792	2.80376	0.562786	0.57358	NA
Abiotrophia	defectiva	adef_c_11_2816	0.21241	1.57792	2.80376	0.562786	0.57358	NA	Probable ABC transporter permease protein YtcP
Abiotrophia	defectiva	adef_c_1_249	0.21241	1.57792	2.80376	0.562786	0.57358	NA	UPF0702 transmembrane protein YrbG
Abiotrophia	defectiva	adef_c_1_34	0.21241	1.57792	2.80376	0.562786	0.57358	NA	Probable dual-specificity RNA methyltransferase RlmN
Abiotrophia	defectiva	adef_c_1_35	0.21241	1.57792	2.80376	0.562786	0.57358	NA	Serine/threonine phosphatase stp	3.1.3.16
Abiotrophia	defectiva	adef_c_1_400	0.21241	1.57792	2.80376	0.562786	0.57358	NA	Transcriptional regulator MntR
Abiotrophia	defectiva	adef_c_15_3072	0.21241	1.57792	2.80376	0.562786	0.57358	NA	Alkaline phosphatase synthesis sensor protein PhoR	2.7.13.3
Abiotrophia	defectiva	adef_c_1_592	0.21241	1.57792	2.80376	0.562786	0.57358	NA	Sensor histidine kinase YesM	2.7.13.3
Abiotrophia	defectiva	adef_c_1_610	0.21241	1.57792	2.80376	0.562786	0.57358	NA
Abiotrophia	defectiva	adef_c_22_3218	0.21241	1.57792	2.80376	0.562786	0.57358	NA
Abiotrophia	defectiva	adef_c_2_802	0.21241	1.57792	2.80376	0.562786	0.57358	NA
Abiotrophia	defectiva	adef_c_3_1249	0.21241	1.57792	2.80376	0.562786	0.57358	NA	Purine catabolism regulatory protein
Abiotrophia	defectiva	adef_c_3_1278	0.21241	1.57792	2.80376	0.562786	0.57358	NA	Putative glycosyltransferase YtcC	2.4.-.-
Abiotrophia	defectiva	adef_c_3_1319	0.21241	1.57792	2.80376	0.562786	0.57358	NA	ATP phosphoribosyltransferase regulatory subunit
Abiotrophia	defectiva	adef_c_3_1373	0.21241	1.57792	2.80376	0.562786	0.57358	NA	Mini-ribonuclease 3
Abiotrophia	defectiva	adef_c_3_1474	0.21241	1.57792	2.80376	0.562786	0.57358	NA
Abiotrophia	defectiva	adef_c_4_1683	0.21241	1.57792	2.80376	0.562786	0.57358	NA	3-dehydroquinate dehydratase
Abiotrophia	defectiva	adef_c_5_1847	0.21241	1.57792	2.80376	0.562786	0.57358	NA
Abiotrophia	defectiva	adef_c_5_1934	0.21241	1.57792	2.80376	0.562786	0.57358	NA	Uncharacterized protein TP_0572
Abiotrophia	defectiva	adef_c_5_1939	0.21241	1.57792	2.80376	0.562786	0.57358	NA	Toxin YoeB	3.1.-.-
Abiotrophia	defectiva	adef_c_6_2020	0.21241	1.57792	2.80376	0.562786	0.57358	NA
Abiotrophia	defectiva	adef_c_6_2046	0.21241	1.57792	2.80376	0.562786	0.57358	NA	Probable ABC transporter permease protein YurN
Abiotrophia	defectiva	adef_c_6_2087	0.21241	1.57792	2.80376	0.562786	0.57358	NA
Abiotrophia	defectiva	adef_c_8_2429	0.21241	1.57792	2.80376	0.562786	0.57358	NA	Uncharacterized protein YdjY
Abiotrophia	defectiva	adef_c_8_2462	0.21241	1.57792	2.80376	0.562786	0.57358	NA	Uncharacterized ABC transporter ATP-binding protein TM_0288
Abiotrophia	defectiva	adef_c_4_1707	19.2257	1.25674	2.23781	0.561592	0.574394	0.776315	Calcium-binding acidic-repeat protein
Abiotrophia	defectiva	adef_c_3_1403	8.70831	1.29894	2.31744	0.560509	0.575132	NA	Methyl-accepting chemotaxis protein McpC
Abiotrophia	defectiva	adef_c_10_2626	50.3227	1.24659	2.23213	0.558473	0.576522	0.77766	DNA-binding protein HU
Abiotrophia	defectiva	adef_c_9_2525	22.3816	-1.24139	2.22502	-0.557923	0.576897	0.777924	Aldehyde-alcohol dehydrogenase
Abiotrophia	defectiva	adef_c_9_2553	5.64088	-1.41156	2.53712	-0.556365	0.577961	NA	Probable transcriptional regulatory protein SYNPCC7002_A0851
Abiotrophia	defectiva	adef_c_1_66	7.20234	1.28323	2.31526	0.55425	0.579408	NA	PI-type proteinase	3.4.21.-
Abiotrophia	defectiva	adef_c_2_966	2.43915	-1.43988	2.62543	-0.548438	0.583391	NA	DNA polymerase IV
Abiotrophia	defectiva	adef_c_3_1242	3.73183	1.39745	2.5582	0.546263	0.584885	NA	Chemotaxis protein CheY
Abiotrophia	defectiva	adef_c_1_372	4.3815	-1.30292	2.3872	-0.545795	0.585207	NA	Queuosine precursor transporter QueT
Abiotrophia	defectiva	adef_c_4_1530	30.3758	1.14248	2.09763	0.544652	0.585993	0.784236	Lipid A export ATP-binding/permease protein MsbA
Abiotrophia	defectiva	adef_c_14_3017	0.212944	-1.5202	2.79546	-0.543811	0.586571	NA	HTH-type transcriptional repressor PurR
Abiotrophia	defectiva	adef_c_3_1233	0.212944	-1.5202	2.79546	-0.543811	0.586571	NA
Abiotrophia	defectiva	adef_c_9_2512	104.485	1.16972	2.15972	0.541606	0.58809	0.785551	Type 4 prepilin-like proteins leader peptide-processing enzyme
Abiotrophia	defectiva	adef_c_6_2142	7.42364	-1.33624	2.47913	-0.538996	0.58989	NA	Cystathionine beta-lyase PatB	4.4.1.8
Abiotrophia	defectiva	adef_c_3_1398	4.25728	-1.38386	2.56801	-0.538884	0.589967	NA	NAD(P) transhydrogenase subunit beta	1.6.1.2
Abiotrophia	defectiva	adef_c_8_2459	2.33731	1.42675	2.65105	0.538183	0.590451	NA	GTP pyrophosphokinase YwaC	2.7.6.5
Abiotrophia	defectiva	adef_c_6_2126	198.286	1.09378	2.03446	0.537629	0.590833	0.787485	Ribosome-recycling factor
Abiotrophia	defectiva	adef_c_1_145	2.44806	-1.41305	2.64216	-0.534807	0.592783	NA
Abiotrophia	defectiva	adef_c_1_200	21.1307	1.08746	2.05598	0.528925	0.596858	0.791795	Zinc-binding protein AdcA
Abiotrophia	defectiva	adef_c_2_658	0.957982	-1.45789	2.76872	-0.526559	0.5985	NA	DNA replication and repair protein RecF
Abiotrophia	defectiva	adef_c_3_1369	8.26882	1.22327	2.3454	0.521563	0.601975	NA	Uncharacterized protein MJ1445
Abiotrophia	defectiva	adef_c_1_158	24.0458	1.15201	2.22943	0.516726	0.605348	0.797457	GTP-sensing transcriptional pleiotropic repressor CodY
Abiotrophia	defectiva	adef_c_1_337	3.30701	1.32551	2.57254	0.515254	0.606375	NA	Putative NADH dehydrogenase/NAD(P)H nitroreductase AF_0226
Abiotrophia	defectiva	adef_c_5_1842	5.10852	-1.31039	2.54867	-0.514148	0.607149	NA	Probable chemoreceptor glutamine deamidase CheD
Abiotrophia	defectiva	adef_c_4_1655	10.5627	-1.16999	2.27567	-0.514133	0.607159	NA
Abiotrophia	defectiva	adef_c_4_1790	5.39882	1.28334	2.49872	0.513601	0.607531	NA	Putative multidrug export ATP-binding/permease protein YgaD
Abiotrophia	defectiva	adef_c_5_1870	32.948	1.0537	2.05454	0.512865	0.608045	0.7991	Enolase
Abiotrophia	defectiva	adef_c_4_1666	2.10587	-1.35709	2.6478	-0.512535	0.608277	NA	Transcription elongation factor GreA
Abiotrophia	defectiva	adef_c_7_2335	2.10587	-1.35709	2.6478	-0.512535	0.608277	NA	Endo-alpha-N-acetylgalactosaminidase	3.2.1.97
Abiotrophia	defectiva	adef_c_4_1742	34.2157	1.14233	2.23246	0.511692	0.608866	0.7997	30S ribosomal protein S17
Abiotrophia	defectiva	adef_c_4_1744	6.24695	1.19181	2.33215	0.511036	0.609326	NA	50S ribosomal protein L16
Abiotrophia	defectiva	adef_c_11_2738	8.20972	1.27807	2.50807	0.509582	0.610344	NA
Abiotrophia	defectiva	adef_c_3_1479	8.20972	1.27807	2.50807	0.509582	0.610344	NA
Abiotrophia	defectiva	adef_c_1_525	20.9051	1.04691	2.05783	0.508745	0.610931	0.801092	Bacillopeptidase F
Abiotrophia	defectiva	adef_c_1_339	8.60523	1.0379	2.0468	0.507086	0.612094	NA	60 kDa chaperonin
Abiotrophia	defectiva	adef_c_2_826	17.4168	-1.14037	2.24955	-0.506934	0.612201	0.801896	Probable starch degradation products transport system permease protein AmyD
Abiotrophia	defectiva	adef_c_3_1198	3.20081	1.30599	2.57666	0.506856	0.612256	NA
Abiotrophia	defectiva	adef_c_8_2451	22.6489	1.04237	2.05778	0.506552	0.612469	0.80208	Bacillopeptidase F
Abiotrophia	defectiva	adef_c_1_51	93.3812	1.11436	2.2005	0.506413	0.612567	0.802098	50S ribosomal protein L31
Abiotrophia	defectiva	adef_c_10_2669	3.20562	-1.24825	2.46556	-0.506274	0.612665	NA	Uncharacterized ABC transporter ATP-binding protein MJ0412
Abiotrophia	defectiva	adef_c_3_1489	28.8723	1.0351	2.04722	0.505611	0.61313	0.802364	Thioredoxin reductase	1.8.1.9
Abiotrophia	defectiva	adef_c_4_1731	6.29541	1.26109	2.49468	0.505511	0.6132	NA	Protein translocase subunit SecY
Abiotrophia	defectiva	adef_c_1_449	2.88647	-1.25217	2.4832	-0.504257	0.614081	NA	CCA-adding enzyme
Abiotrophia	defectiva	adef_c_10_2722	10.3494	1.14694	2.27631	0.503861	0.614359	NA	V-type sodium ATPase subunit C
Abiotrophia	defectiva	adef_c_10_2719	13.5112	-1.01606	2.02835	-0.500929	0.616421	0.804571	V-type ATP synthase beta chain
Abiotrophia	defectiva	adef_c_3_1259	12.664	-1.23991	2.4766	-0.500651	0.616617	0.804663	ATP synthase subunit alpha
Abiotrophia	defectiva	adef_c_3_1344	7.55605	-1.25736	2.51263	-0.500418	0.616781	NA
Abiotrophia	defectiva	adef_c_1_88	1.33845	1.31267	2.63126	0.498873	0.617869	NA	Histidine--tRNA ligase
Abiotrophia	defectiva	adef_c_1_340	3.09461	1.28475	2.58102	0.49777	0.618646	NA
Abiotrophia	defectiva	adef_c_2_821	51.3338	1.10388	2.21799	0.497695	0.618699	0.806045	Translation initiation factor IF-3
Abiotrophia	defectiva	adef_c_9_2610	1.94288	-1.26195	2.54039	-0.496754	0.619363	NA	Gamma-glutamyl phosphate reductase
Abiotrophia	defectiva	adef_c_11_2757	31.3202	1.10106	2.21813	0.496392	0.619618	0.806657	Oligopeptide transport system permease protein AppC
Abiotrophia	defectiva	adef_c_12_2843	12.0339	1.11814	2.25695	0.495424	0.620301	0.807057	Glycine/sarcosine/betaine reductase complex component A	1.21.4.2
Abiotrophia	defectiva	adef_c_7_2346	3.73745	-1.2059	2.44046	-0.494129	0.621215	NA
Abiotrophia	defectiva	adef_c_1_86	19.333	1.11305	2.25445	0.493714	0.621508	0.807834	Oxygen-independent coproporphyrinogen-III oxidase 2	1.3.99.-
Abiotrophia	defectiva	adef_c_13_2944	2.9884	1.26361	2.58562	0.488708	0.625048	NA	Anaerobic ribonucleoside-triphosphate reductase-activating protein	1.97.1.-
Abiotrophia	defectiva	adef_c_1_36	7.54363	1.12676	2.32054	0.485559	0.62728	NA	Probable serine/threonine-protein kinase CA_C1728	2.7.11.1
Abiotrophia	defectiva	adef_c_15_3052	6.27892	-1.22391	2.52943	-0.483868	0.62848	NA	L-glyceraldehyde 3-phosphate reductase	1.1.1.-
Abiotrophia	defectiva	adef_c_1_543	1.59655	-1.30866	2.70981	-0.482935	0.629142	NA	Uncharacterized protein YhcG
Abiotrophia	defectiva	adef_c_11_2812	19.363	-1.17161	2.42933	-0.482278	0.629608	0.812938	Xylose isomerase
Abiotrophia	defectiva	adef_c_9_2517	8.72644	-1.20492	2.50204	-0.481573	0.630109	NA
Abiotrophia	defectiva	adef_c_12_2848	15.0048	-1.18409	2.46724	-0.479922	0.631283	0.814021	Betaine reductase complex component B subunit beta	1.21.4.4
Abiotrophia	defectiva	adef_c_13_2916	2.8822	1.24136	2.59046	0.479206	0.631792	NA	Ribonuclease J 1
Abiotrophia	defectiva	adef_c_8_2410	16.8383	1.05965	2.25124	0.470695	0.637859	0.818124
Abiotrophia	defectiva	adef_c_1_259	3.61845	-1.21875	2.58994	-0.47057	0.637948	NA	HTH-type transcriptional repressor PurR
Abiotrophia	defectiva	adef_c_2_661	2.77599	1.21811	2.59558	0.469301	0.638854	NA	Chromosomal replication initiator protein DnaA
Abiotrophia	defectiva	adef_c_6_2000	5.01378	-1.12385	2.39771	-0.468716	0.639272	NA	DNA polymerase I	2.7.7.7
Abiotrophia	defectiva	adef_c_1_233	4.31794	-1.18139	2.5309	-0.466788	0.640652	NA	UPF0718 protein YraQ
Abiotrophia	defectiva	adef_c_5_1841	8.46769	1.061	2.289	0.463522	0.64299	NA
Abiotrophia	defectiva	adef_c_1_81	29.4124	1.03311	2.23925	0.461362	0.644539	0.82231	Protein translocase subunit SecA
Abiotrophia	defectiva	adef_c_7_2198	18.8026	-1.11962	2.43005	-0.46074	0.644985	0.822619
Abiotrophia	defectiva	adef_c_8_2406	2.66979	1.19396	2.60102	0.459035	0.646209	NA	GTP-binding protein TypA/BipA homolog
Abiotrophia	defectiva	adef_c_9_2513	24.1344	0.947274	2.06461	0.458816	0.646366	0.823417
Abiotrophia	defectiva	adef_c_1_7	12.6239	1.03936	2.28876	0.454113	0.649748	0.825508
Abiotrophia	defectiva	adef_c_4_1663	30.9544	-1.09813	2.42174	-0.453446	0.650228	0.825829
Abiotrophia	defectiva	adef_c_5_1951	11.8535	1.10019	2.43968	0.450957	0.652021	0.826835	Uncharacterized multiple-sugar transport system permease YteP
Abiotrophia	defectiva	adef_c_11_2740	22.2465	-1.02965	2.28648	-0.45032	0.65248	0.827143	Ferric enterobactin transport system permease protein FepG
Abiotrophia	defectiva	adef_c_12_2835	7.66198	-1.12844	2.51352	-0.448948	0.653469	NA	Uncharacterized transporter HI_0883
Abiotrophia	defectiva	adef_c_1_488	7.30278	-1.11192	2.47685	-0.448924	0.653486	NA	tRNA (guanine-N(7)-)-methyltransferase
Abiotrophia	defectiva	adef_c_3_1361	2.33758	1.18178	2.64982	0.445985	0.655608	NA	Putative peptide permease protein BMEII0860
Abiotrophia	defectiva	adef_c_9_2585	2.33758	1.18178	2.64982	0.445985	0.655608	NA	Lipoprotein signal peptidase
Abiotrophia	defectiva	adef_c_10_2674	7.16279	1.1204	2.5187	0.444832	0.656441	NA	Methionine-binding lipoprotein MetQ
Abiotrophia	defectiva	adef_c_1_420	9.95433	-1.07727	2.45553	-0.438709	0.660872	NA	Biotin transporter BioY2
Abiotrophia	defectiva	adef_c_4_1721	33.5858	0.904968	2.06772	0.437665	0.661629	0.832867	30S ribosomal protein S4
Abiotrophia	defectiva	adef_c_4_1784	2.45738	1.14218	2.61291	0.43713	0.662017	NA
Abiotrophia	defectiva	adef_c_4_1674	3.63071	-1.06151	2.44166	-0.434748	0.663745	NA	Aspartate ammonia-lyase	4.3.1.1
Abiotrophia	defectiva	adef_c_2_783	4.75742	-1.08164	2.51734	-0.429678	0.66743	NA	Sensor protein IrlS	2.7.13.3
Abiotrophia	defectiva	adef_c_5_1850	30.7757	0.949288	2.21104	0.429339	0.667676	0.836771	Flagellar biosynthesis protein FlhA
Abiotrophia	defectiva	adef_c_5_1986	12.3875	0.970034	2.27713	0.425989	0.670116	0.838001
Abiotrophia	defectiva	adef_c_11_2759	2.35117	1.11316	2.61965	0.424926	0.67089	NA	Oligopeptide-binding protein OppA
Abiotrophia	defectiva	adef_c_1_58	2.35117	1.11316	2.61965	0.424926	0.67089	NA
Abiotrophia	defectiva	adef_c_2_762	2.35117	1.11316	2.61965	0.424926	0.67089	NA
Abiotrophia	defectiva	adef_c_3_1302	2.35117	1.11316	2.61965	0.424926	0.67089	NA	Twitching mobility protein
Abiotrophia	defectiva	adef_c_9_2536	2.35117	1.11316	2.61965	0.424926	0.67089	NA	YbbR-like domain-containing protein YbbR
Abiotrophia	defectiva	adef_c_2_756	14.7522	0.961357	2.26754	0.423966	0.671591	0.83888	Beta-glucosidase A
Abiotrophia	defectiva	adef_c_9_2599	20.8816	0.947316	2.23862	0.423169	0.672172	0.839251
Abiotrophia	defectiva	adef_c_5_1862	7.66172	-1.0611	2.51464	-0.421971	0.673046	NA	Putative L
Abiotrophia	defectiva	adef_c_7_2237	8.554	0.984737	2.33767	0.421248	0.673574	NA
Abiotrophia	defectiva	adef_c_7_2246	1.43931	-1.14005	2.70747	-0.421075	0.6737	NA	GMP synthase [glutamine-hydrolyzing]
Abiotrophia	defectiva	adef_c_2_667	7.48635	-0.970343	2.31638	-0.418904	0.675286	NA	Protein jag
Abiotrophia	defectiva	adef_c_4_1788	2.93675	1.07286	2.57397	0.416811	0.676817	NA	Putative ABC transporter ATP-binding protein TDE_0282	3.6.3.-
Abiotrophia	defectiva	adef_c_10_2734	1.80922	-1.11845	2.691	-0.415625	0.677685	NA	Branched-chain-amino-acid aminotransferase	2.6.1.42
Abiotrophia	defectiva	adef_c_9_2518	7.55525	-1.04535	2.51606	-0.41547	0.677798	NA
Abiotrophia	defectiva	adef_c_14_2988	13.3796	0.883894	2.13063	0.414851	0.678251	0.842958	HTH-type transcriptional activator mta
Abiotrophia	defectiva	adef_c_3_1418	31.6416	-0.962972	2.32529	-0.414129	0.678779	0.843236	DNA gyrase subunit A
Abiotrophia	defectiva	adef_c_3_1263	14.5275	0.897352	2.17016	0.413496	0.679244	0.843511	Anaerobic nitric oxide reductase flavorubredoxin
Abiotrophia	defectiva	adef_c_1_591	2.24497	1.08285	2.6266	0.412262	0.680147	NA	Uncharacterized HTH-type transcriptional regulator YtdP
Abiotrophia	defectiva	adef_c_2_1079	2.24497	1.08285	2.6266	0.412262	0.680147	NA
Abiotrophia	defectiva	adef_c_2_753	2.24497	1.08285	2.6266	0.412262	0.680147	NA
Abiotrophia	defectiva	adef_c_8_2438	2.24497	1.08285	2.6266	0.412262	0.680147	NA	Lipid A export ATP-binding/permease protein MsbA
Abiotrophia	defectiva	adef_c_9_2575	2.24497	1.08285	2.6266	0.412262	0.680147	NA	Lipid II flippase FtsW
Abiotrophia	defectiva	adef_c_1_597	4.42415	-1.039	2.52494	-0.411496	0.680709	NA	Trehalose/maltose-binding protein MalE
Abiotrophia	defectiva	adef_c_5_1965	4.42415	-1.039	2.52494	-0.411496	0.680709	NA	Ribosome-binding ATPase YchF
Abiotrophia	defectiva	adef_c_6_2130	4.89505	-1.04948	2.55712	-0.410416	0.6815	NA	Uncharacterized protein TM_1158.1
Abiotrophia	defectiva	adef_c_15_3073	8.62122	-0.989866	2.46368	-0.401783	0.687844	NA	Xylulose kinase	2.7.1.17
Abiotrophia	defectiva	adef_c_16_3116	11.3322	0.913911	2.28526	0.399916	0.689219	0.849202
Abiotrophia	defectiva	adef_c_3_1133	2.13876	1.05074	2.63405	0.398906	0.689962	NA	Protein CobW
Abiotrophia	defectiva	adef_c_1_501	10.3179	0.900942	2.27534	0.39596	0.692134	NA	Endonuclease III
Abiotrophia	defectiva	adef_c_1_300	5.95897	-0.997183	2.53802	-0.392897	0.694395	NA	Nicotinate phosphoribosyltransferase	6.3.4.21
Abiotrophia	defectiva	adef_c_13_2940	8.86793	0.964207	2.45508	0.39274	0.694512	NA	Holliday junction ATP-dependent DNA helicase RuvA
Abiotrophia	defectiva	adef_c_1_160	8.40622	-0.98202	2.50864	-0.391455	0.695461	NA	Flagellar basal-body rod protein FlgC
Abiotrophia	defectiva	adef_c_1_17	4.25648	-1.00235	2.57348	-0.389494	0.696911	NA
Abiotrophia	defectiva	adef_c_1_84	18.902	0.871289	2.23769	0.389369	0.697003	0.853711	GTP pyrophosphokinase	2.7.6.5
Abiotrophia	defectiva	adef_c_24_3221	2.21207	-1.01793	2.62704	-0.387481	0.6984	NA
Abiotrophia	defectiva	adef_c_5_1908	2.21207	-1.01793	2.62704	-0.387481	0.6984	NA
Abiotrophia	defectiva	adef_c_3_1475	26.1841	0.86432	2.23482	0.386752	0.69894	0.854624	ATP-dependent zinc metalloprotease FtsH
Abiotrophia	defectiva	adef_c_9_2547	2.03256	1.01659	2.64202	0.384779	0.700401	NA	Putative polyribitolphosphotransferase	2.7.8.14
Abiotrophia	defectiva	adef_c_4_1508	8.24394	0.888466	2.31688	0.383475	0.701368	NA
Abiotrophia	defectiva	adef_c_3_1238	7.18191	-0.943503	2.47632	-0.381011	0.703195	NA	Probable cation-transporting P-type ATPase C
Abiotrophia	defectiva	adef_c_3_1325	1.7582	-0.977936	2.57108	-0.380361	0.703678	NA	Phosphoribosyl-AMP cyclohydrolase
Abiotrophia	defectiva	adef_c_5_1831	5.7708	-0.891915	2.35659	-0.378477	0.705076	NA	Uncharacterized lipoprotein YufN
Abiotrophia	defectiva	adef_c_7_2202	8.31014	-0.883568	2.33737	-0.378018	0.705417	NA	Uncharacterized membrane protein YozV
Abiotrophia	defectiva	adef_c_1_189	5.67285	0.93637	2.49805	0.37484	0.707779	NA	Uncharacterized protein YloV
Abiotrophia	defectiva	adef_c_3_1386	3.7465	0.943962	2.54555	0.370829	0.710765	NA	Probable methyl-accepting chemotaxis protein BT9727_0469
Abiotrophia	defectiva	adef_c_13_2950	1.92635	0.980053	2.6506	0.369747	0.711571	NA	Chromosome partition protein Smc
Abiotrophia	defectiva	adef_c_13_2962	1.92635	0.980053	2.6506	0.369747	0.711571	NA	Ribosomal protein S12 methylthiotransferase RimO
Abiotrophia	defectiva	adef_c_2_1015	1.92635	0.980053	2.6506	0.369747	0.711571	NA	Superoxide dismutase [Mn/Fe]	1.15.1.1
Abiotrophia	defectiva	adef_c_3_1224	1.92635	0.980053	2.6506	0.369747	0.711571	NA
Abiotrophia	defectiva	adef_c_3_1235	1.92635	0.980053	2.6506	0.369747	0.711571	NA	Probable polysaccharide biosynthesis protein EpsC
Abiotrophia	defectiva	adef_c_4_1592	1.92635	0.980053	2.6506	0.369747	0.711571	NA
Abiotrophia	defectiva	adef_c_6_2123	1.92635	0.980053	2.6506	0.369747	0.711571	NA	1-deoxy-D-xylulose 5-phosphate reductoisomerase
Abiotrophia	defectiva	adef_c_2_717	5.30311	-0.922359	2.50313	-0.368482	0.712514	NA
Abiotrophia	defectiva	adef_c_1_443	4.18945	-0.878899	2.38755	-0.368117	0.712786	NA	Putative surface protein bspA-like
Abiotrophia	defectiva	adef_c_6_2179	3.5069	0.950373	2.59032	0.366894	0.713698	NA	Uncharacterized protein in adh 3'region
Abiotrophia	defectiva	adef_c_5_1956	19.1491	0.770536	2.10677	0.365742	0.714557	0.863477	Cell division protein FtsZ
Abiotrophia	defectiva	adef_c_9_2492	20.6775	0.82046	2.25531	0.36379	0.716015	0.864326	UPF0750 membrane protein YvjA
Abiotrophia	defectiva	adef_c_8_2405	8.42913	-0.833536	2.3144	-0.360152	0.718734	NA	Threonine--tRNA ligase
Abiotrophia	defectiva	adef_c_2_928	0.913625	0.961034	2.7052	0.355254	0.722399	NA	HTH-type transcriptional regulator ImmR
Abiotrophia	defectiva	adef_c_5_1823	7.03354	-0.835443	2.35313	-0.355036	0.722563	NA	Isoleucine--tRNA ligase
Abiotrophia	defectiva	adef_c_5_1954	3.93706	-0.915398	2.5841	-0.354243	0.723157	NA
Abiotrophia	defectiva	adef_c_2_780	1.82015	0.941239	2.65984	0.35387	0.723437	NA	Putative HTH-type transcriptional regulator YwnA
Abiotrophia	defectiva	adef_c_3_1436	1.82015	0.941239	2.65984	0.35387	0.723437	NA	Uncharacterized oxidoreductase YcsN	1.-.-.-
Abiotrophia	defectiva	adef_c_4_1749	5.24803	0.886108	2.50504	0.35373	0.723541	NA	50S ribosomal protein L23
Abiotrophia	defectiva	adef_c_11_2758	6.76903	-0.81102	2.31987	-0.349597	0.726641	NA	Oligopeptide transport system permease protein AppB
Abiotrophia	defectiva	adef_c_12_2845	11.0656	-0.865215	2.48692	-0.347906	0.727911	0.870845	Thioredoxin reductase	1.8.1.9
Abiotrophia	defectiva	adef_c_1_527	1.8788	-0.921893	2.65362	-0.34741	0.728283	NA	Anaerobic sulfatase-maturating enzyme
Abiotrophia	defectiva	adef_c_2_761	1.8788	-0.921893	2.65362	-0.34741	0.728283	NA	Putative multidrug export ATP-binding/permease protein YgaD
Abiotrophia	defectiva	adef_c_4_1658	1.8788	-0.921893	2.65362	-0.34741	0.728283	NA
Abiotrophia	defectiva	adef_c_8_2374	1.8788	-0.921893	2.65362	-0.34741	0.728283	NA	Alkaline phosphatase synthesis sensor protein PhoR	2.7.13.3
Abiotrophia	defectiva	adef_c_6_2165	2.65156	-0.897961	2.59343	-0.346244	0.729159	NA	Diacylglycerol kinase	2.7.1.107
Abiotrophia	defectiva	adef_c_17_3167	3.43109	-0.839368	2.42767	-0.34575	0.72953	NA	Probable spermidine synthase
Abiotrophia	defectiva	adef_c_5_1904	8.34526	0.788838	2.29981	0.343001	0.731597	NA	Arginine--tRNA ligase
Abiotrophia	defectiva	adef_c_11_2763	7.98007	-0.86213	2.51351	-0.342999	0.731599	NA
Abiotrophia	defectiva	adef_c_3_1161	23.7316	0.762314	2.22591	0.342473	0.731995	0.873132	Cobalt-dependent inorganic pyrophosphatase
Abiotrophia	defectiva	adef_c_5_1922	2.49869	0.90592	2.65684	0.340977	0.733121	NA	Acyl carrier protein
Abiotrophia	defectiva	adef_c_6_2016	7.55444	-0.855405	2.51843	-0.339658	0.734114	NA	Ribosomal large subunit pseudouridine synthase C	5.4.99.24
Abiotrophia	defectiva	adef_c_15_3038	1.71394	0.899391	2.66976	0.336881	0.736207	NA	Lipid A export ATP-binding/permease protein MsbA
Abiotrophia	defectiva	adef_c_2_1010	1.71394	0.899391	2.66976	0.336881	0.736207	NA	Dehydrosqualene desaturase	1.3.8.2
Abiotrophia	defectiva	adef_c_3_1282	1.71394	0.899391	2.66976	0.336881	0.736207	NA	Protein glycosylation K
Abiotrophia	defectiva	adef_c_6_2112	1.71394	0.899391	2.66976	0.336881	0.736207	NA	CRP-like protein Clp
Abiotrophia	defectiva	adef_c_4_1625	0.985437	-0.906103	2.69887	-0.335734	0.737072	NA	RNA polymerase sigma factor SigA
Abiotrophia	defectiva	adef_c_6_2045	9.75262	0.816988	2.45593	0.33266	0.739391	NA	Putative binding protein BRA0748/BS1330_II0741
Abiotrophia	defectiva	adef_c_4_1724	0.727745	0.902079	2.72121	0.331499	0.740267	NA	Maltogenic alpha-amylase	3.2.1.133
Abiotrophia	defectiva	adef_c_1_395	5.73907	0.836436	2.53051	0.33054	0.740992	NA
Abiotrophia	defectiva	adef_c_6_2007	2.97935	-0.862051	2.62066	-0.328944	0.742198	NA	Ribosomal RNA small subunit methyltransferase F
Abiotrophia	defectiva	adef_c_4_1727	3.72412	-0.85229	2.59192	-0.328825	0.742288	NA	Translation initiation factor IF-1
Abiotrophia	defectiva	adef_c_13_2913	14.3274	0.746891	2.28503	0.326863	0.743772	0.879509	Uncharacterized protease YrrO	3.4.-.-
Abiotrophia	defectiva	adef_c_9_2510	19.4181	0.728992	2.25947	0.322638	0.746969	0.881298	Type IV pilus assembly protein TapC
Abiotrophia	defectiva	adef_c_14_3009	3.09104	-0.825885	2.56859	-0.321532	0.747807	NA	Uncharacterized protein MJ0750
Abiotrophia	defectiva	adef_c_12_2839	5.10719	-0.819045	2.5566	-0.320365	0.748692	NA
Abiotrophia	defectiva	adef_c_9_2537	0.531292	0.891711	2.78438	0.320254	0.748776	NA	O-antigen export system permease protein RfbA
Abiotrophia	defectiva	adef_c_1_571	6.28828	-0.792816	2.48588	-0.318927	0.749782	NA
Abiotrophia	defectiva	adef_c_1_491	1.60774	0.85398	2.68058	0.318581	0.750044	NA	Endonuclease MutS2
Abiotrophia	defectiva	adef_c_4_1729	1.60774	0.85398	2.68058	0.318581	0.750044	NA	Methionine aminopeptidase
Abiotrophia	defectiva	adef_c_5_1958	1.60774	0.85398	2.68058	0.318581	0.750044	NA	Lipid II flippase FtsW
Abiotrophia	defectiva	adef_c_1_356	8.86728	-0.726075	2.29498	-0.316375	0.751718	NA	Phosphoglycerate kinase
Abiotrophia	defectiva	adef_c_7_2238	43.1587	0.695423	2.20117	0.315933	0.752054	0.884033	Flagellar hook-associated protein 2
Abiotrophia	defectiva	adef_c_16_3121	4.30328	-0.793861	2.52436	-0.314481	0.753156	NA	Penicillin-binding protein 4
Abiotrophia	defectiva	adef_c_1_165	26.8959	0.664738	2.11641	0.314087	0.753455	0.88488	Flagellum-specific ATP synthase	3.6.3.14
Abiotrophia	defectiva	adef_c_1_179	24.4219	-0.645279	2.07857	-0.310444	0.756223	0.88653
Abiotrophia	defectiva	adef_c_5_1876	5.00072	-0.794042	2.55927	-0.310261	0.756362	NA	Redox-sensing transcriptional repressor rex
Abiotrophia	defectiva	adef_c_17_3168	3.00306	0.797147	2.57348	0.309754	0.756748	NA	Prostaglandin F synthase	1.1.1.188
Abiotrophia	defectiva	adef_c_12_2875	0.532093	-0.856058	2.77458	-0.308536	0.757675	NA	Elongation factor 4
Abiotrophia	defectiva	adef_c_7_2324	13.7635	0.701919	2.28042	0.307803	0.758232	0.887595	Penicillin-binding protein 1A
Abiotrophia	defectiva	adef_c_8_2436	6.07582	-0.726807	2.36757	-0.306984	0.758856	NA	Putative ABC transporter ATP-binding protein TDE_0282	3.6.3.-
Abiotrophia	defectiva	adef_c_11_2824	1.50153	0.808101	2.68745	0.300694	0.763648	NA
Abiotrophia	defectiva	adef_c_1_41	1.50153	0.808101	2.68745	0.300694	0.763648	NA	ATP-dependent DNA helicase PcrA	3.6.4.12
Abiotrophia	defectiva	adef_c_1_447	1.50153	0.808101	2.68745	0.300694	0.763648	NA	Protein Veg
Abiotrophia	defectiva	adef_c_2_665	1.50153	0.808101	2.68745	0.300694	0.763648	NA	Putative membrane protein insertion efficiency factor
Abiotrophia	defectiva	adef_c_2_894	1.50153	0.808101	2.68745	0.300694	0.763648	NA	Sensor histidine kinase YesM	2.7.13.3
Abiotrophia	defectiva	adef_c_2_984	1.50153	0.808101	2.68745	0.300694	0.763648	NA	ATP-dependent DNA helicase RecG
Abiotrophia	defectiva	adef_c_3_1147	1.50153	0.808101	2.68745	0.300694	0.763648	NA	Arginine decarboxylase	4.1.1.19
Abiotrophia	defectiva	adef_c_6_2151	1.54552	-0.80555	2.68699	-0.299797	0.764332	NA	30S ribosomal protein S16
Abiotrophia	defectiva	adef_c_9_2557	1.54552	-0.80555	2.68699	-0.299797	0.764332	NA
Abiotrophia	defectiva	adef_c_11_2788	2.89686	0.772166	2.57819	0.299499	0.76456	NA
Abiotrophia	defectiva	adef_c_3_1199	2.89686	0.772166	2.57819	0.299499	0.76456	NA	Transcriptional regulatory protein ResD
Abiotrophia	defectiva	adef_c_3_1408	3.57941	-0.722305	2.41268	-0.299378	0.764651	NA	Methionine--tRNA ligase	6.1.1.10
Abiotrophia	defectiva	adef_c_3_1427	20.9458	-0.724619	2.42368	-0.298975	0.764959	0.89133	ATP-dependent helicase/deoxyribonuclease subunit B
Abiotrophia	defectiva	adef_c_1_368	4.29218	0.751848	2.52516	0.297743	0.765899	NA	Asparagine--tRNA ligase
Abiotrophia	defectiva	adef_c_10_2683	16.1715	-0.731064	2.45696	-0.297548	0.766048	0.89191	Putative diguanylate cyclase YeaJ	2.7.7.65
Abiotrophia	defectiva	adef_c_6_2159	5.33065	0.754882	2.5458	0.29652	0.766833	NA	Protein GrpE
Abiotrophia	defectiva	adef_c_1_429	29.6082	0.66334	2.23712	0.296514	0.766837	0.892239
Abiotrophia	defectiva	adef_c_5_1809	5.18224	-0.739919	2.50348	-0.295556	0.767569	NA
Abiotrophia	defectiva	adef_c_10_2637	8.55958	0.669969	2.3018	0.291063	0.771003	NA
Abiotrophia	defectiva	adef_c_1_471	3.08555	-0.761596	2.61761	-0.290951	0.771089	NA	Uncharacterized sodium-dependent transporter YhdH
Abiotrophia	defectiva	adef_c_9_2521	5.62173	-0.721915	2.49542	-0.289296	0.772355	NA	Protein RecA
Abiotrophia	defectiva	adef_c_1_422	3.4047	-0.748323	2.60498	-0.287266	0.773909	NA
Abiotrophia	defectiva	adef_c_1_398	9.14084	0.710877	2.48647	0.285898	0.774956	NA	Thioredoxin
Abiotrophia	defectiva	adef_c_1_427	6.1874	0.716153	2.52693	0.283408	0.776864	NA	Uncharacterized HTH-type transcriptional regulator YdhC
Abiotrophia	defectiva	adef_c_12_2831	1.39533	0.762082	2.68932	0.283374	0.77689	NA	Selenocysteine-specific elongation factor
Abiotrophia	defectiva	adef_c_1_478	1.39533	0.762082	2.68932	0.283374	0.77689	NA	Minor teichoic acid biosynthesis protein GgaB
Abiotrophia	defectiva	adef_c_15_3079	1.39533	0.762082	2.68932	0.283374	0.77689	NA	Tetracenomycin polyketide synthesis O-methyltransferase TcmP	2.1.1.-
Abiotrophia	defectiva	adef_c_4_1501	1.39533	0.762082	2.68932	0.283374	0.77689	NA
Abiotrophia	defectiva	adef_c_1_481	15.0462	0.587453	2.08287	0.28204	0.777913	0.897951	Magnesium transporter MgtE
Abiotrophia	defectiva	adef_c_12_2854	44.6435	0.625886	2.2203	0.281892	0.778026	0.897962
Abiotrophia	defectiva	adef_c_2_745	3.19724	-0.715497	2.56195	-0.279279	0.780031	NA	Para-nitrobenzyl esterase
Abiotrophia	defectiva	adef_c_1_79	27.1694	0.579044	2.08186	0.278138	0.780907	0.899295	Gamma-D-glutamyl-L-lysine endopeptidase	3.4.-.-
Abiotrophia	defectiva	adef_c_12_2864	6.94017	-0.683272	2.47717	-0.275828	0.78268	NA
Abiotrophia	defectiva	adef_c_14_2985	228.42	-0.548752	1.99292	-0.275351	0.783047	0.900513
Abiotrophia	defectiva	adef_c_15_3060	0.77276	-0.750097	2.72683	-0.27508	0.783255	NA	Uncharacterized HTH-type transcriptional regulator YdeP
Abiotrophia	defectiva	adef_c_2_1077	0.77276	-0.750097	2.72683	-0.27508	0.783255	NA	Probable ABC transporter permease protein YurN
Abiotrophia	defectiva	adef_c_2_899	0.77276	-0.750097	2.72683	-0.27508	0.783255	NA	Sensor histidine kinase YesM	2.7.13.3
Abiotrophia	defectiva	adef_c_5_1974	7.11909	0.632889	2.33067	0.271548	0.78597	NA	Aspartate-semialdehyde dehydrogenase
Abiotrophia	defectiva	adef_c_1_55	4.1452	0.696461	2.56931	0.271069	0.786338	NA	NAD-dependent malic enzyme	1.1.1.38
Abiotrophia	defectiva	adef_c_5_1818	10.9308	0.662098	2.44392	0.270917	0.786455	0.902255
Abiotrophia	defectiva	adef_c_1_272	3.20428	-0.665181	2.45532	-0.270914	0.786457	NA
Abiotrophia	defectiva	adef_c_1_23	3.63673	-0.687217	2.54396	-0.270137	0.787055	NA	Putative glycosyltransferase EpsH	2.4.-.-
Abiotrophia	defectiva	adef_c_6_2118	18.325	0.556693	2.06329	0.269808	0.787308	0.902716	Uncharacterized lipoprotein YufN
Abiotrophia	defectiva	adef_c_3_1230	11.7759	0.614219	2.28427	0.26889	0.788014	0.903057	UPF0603 protein YdjH
Abiotrophia	defectiva	adef_c_3_1247	3.86736	0.680649	2.53681	0.268309	0.788462	NA	Kyphoscoliosis peptidase
Abiotrophia	defectiva	adef_c_5_1893	3.42815	0.655981	2.4544	0.267268	0.789263	NA	Uncharacterized serine protease YyxA	3.4.21.-
Abiotrophia	defectiva	adef_c_3_1185	1.28912	0.711294	2.69143	0.264281	0.791563	NA	Phosphorylated carbohydrates phosphatase TM_1254	3.1.3.-
Abiotrophia	defectiva	adef_c_4_1514	1.28912	0.711294	2.69143	0.264281	0.791563	NA
Abiotrophia	defectiva	adef_c_5_1937	1.28912	0.711294	2.69143	0.264281	0.791563	NA
Abiotrophia	defectiva	adef_c_9_2611	1.28912	0.711294	2.69143	0.264281	0.791563	NA	(Dimethylallyl)adenosine tRNA methylthiotransferase MiaB
Abiotrophia	defectiva	adef_c_1_239	8.75763	0.646237	2.48795	0.259747	0.795059	NA	Coenzyme A disulfide reductase
Abiotrophia	defectiva	adef_c_3_1268	3.08235	0.666201	2.60927	0.255321	0.798475	NA
Abiotrophia	defectiva	adef_c_1_380	2.44458	0.670117	2.64342	0.253503	0.799879	NA
Abiotrophia	defectiva	adef_c_1_355	68.6206	0.446053	1.77651	0.251084	0.80175	0.910662	Glyceraldehyde-3-phosphate dehydrogenase
Abiotrophia	defectiva	adef_c_3_1412	2.86397	-0.645817	2.57696	-0.250612	0.802114	NA
Abiotrophia	defectiva	adef_c_11_2790	14.1598	0.61162	2.44422	0.250231	0.802409	0.911012	Uncharacterized HTH-type transcriptional regulator YerO
Abiotrophia	defectiva	adef_c_9_2514	8.82249	0.61728	2.49014	0.24789	0.80422	NA
Abiotrophia	defectiva	adef_c_12_2867	6.02079	0.615483	2.48914	0.247268	0.804701	NA	Beta-fructosidase	3.2.1.26
Abiotrophia	defectiva	adef_c_4_1628	1.92662	0.630874	2.56103	0.246336	0.805422	NA	Signaling protein YkoW
Abiotrophia	defectiva	adef_c_15_3047	24.5239	0.547702	2.23203	0.245383	0.80616	0.912999	Beta-hexosaminidase	3.2.1.52
Abiotrophia	defectiva	adef_c_10_2685	1.18292	0.654608	2.69386	0.243	0.808005	NA	4-alpha-glucanotransferase	2.4.1.25
Abiotrophia	defectiva	adef_c_13_2954	1.18292	0.654608	2.69386	0.243	0.808005	NA	Chemotaxis protein methyltransferase	2.1.1.80
Abiotrophia	defectiva	adef_c_2_760	1.18292	0.654608	2.69386	0.243	0.808005	NA
Abiotrophia	defectiva	adef_c_3_1183	1.18292	0.654608	2.69386	0.243	0.808005	NA	Magnesium-transporting ATPase
Abiotrophia	defectiva	adef_c_3_1229	1.18292	0.654608	2.69386	0.243	0.808005	NA	Uncharacterized protein YdjG
Abiotrophia	defectiva	adef_c_6_2018	1.18292	0.654608	2.69386	0.243	0.808005	NA	50S ribosomal protein L32
Abiotrophia	defectiva	adef_c_6_2031	1.18292	0.654608	2.69386	0.243	0.808005	NA	Uncharacterized ABC transporter ATP-binding protein HI_1470
Abiotrophia	defectiva	adef_c_7_2334	1.18292	0.654608	2.69386	0.243	0.808005	NA	N-acetylhexosamine 1-kinase	2.7.1.162
Abiotrophia	defectiva	adef_c_9_2539	1.18292	0.654608	2.69386	0.243	0.808005	NA	UDP-glucose:undecaprenyl-phosphate glucose-1-phosphate transferase	2.7.8.31
Abiotrophia	defectiva	adef_c_3_1228	3.54875	0.617547	2.54713	0.242448	0.808433	NA	Uncharacterized protein YdjI
Abiotrophia	defectiva	adef_c_11_2821	3.72359	-0.628268	2.596	-0.242014	0.808769	NA	Beta-glucosidase	3.2.1.21
Abiotrophia	defectiva	adef_c_5_1960	4.90543	-0.577676	2.39205	-0.241499	0.809169	NA	Stage V sporulation protein D
Abiotrophia	defectiva	adef_c_1_359	2.36583	0.625666	2.60788	0.239914	0.810397	NA	Threonine synthase-like 1
Abiotrophia	defectiva	adef_c_5_1988	2.36583	0.625666	2.60788	0.239914	0.810397	NA	Glutamine--tRNA ligase
Abiotrophia	defectiva	adef_c_10_2648	1.21224	-0.644026	2.69455	-0.23901	0.811098	NA	K(+)/H(+) antiporter NhaP2
Abiotrophia	defectiva	adef_c_10_2720	19.8834	0.487419	2.06387	0.236168	0.813303	0.91677	V-type ATP synthase alpha chain
Abiotrophia	defectiva	adef_c_2_929	1.97172	-0.616014	2.63308	-0.233952	0.815022	NA
Abiotrophia	defectiva	adef_c_1_263	5.21286	-0.597922	2.55596	-0.233932	0.815037	NA	UPF0410 protein YwzA
Abiotrophia	defectiva	adef_c_5_1980	6.33005	-0.538921	2.36447	-0.227925	0.819705	NA	Glycine--tRNA ligase
Abiotrophia	defectiva	adef_c_4_1595	1.65172	-0.607005	2.67059	-0.227293	0.820196	NA	Undecaprenyl phosphate N
Abiotrophia	defectiva	adef_c_3_1128	2.25963	0.59094	2.61504	0.225977	0.821219	NA	Sensor protein GacS	2.7.13.3
Abiotrophia	defectiva	adef_c_7_2299	2.25963	0.59094	2.61504	0.225977	0.821219	NA	2-isopropylmalate synthase
Abiotrophia	defectiva	adef_c_1_593	3.33634	0.5712	2.55492	0.223569	0.823093	NA	Probable arabinose-binding protein
Abiotrophia	defectiva	adef_c_8_2453	2.09121	-0.580504	2.6278	-0.220909	0.825164	NA
Abiotrophia	defectiva	adef_c_3_1306	1.07671	0.590442	2.6967	0.21895	0.826689	NA	30S ribosomal protein S18
Abiotrophia	defectiva	adef_c_5_1844	1.07671	0.590442	2.6967	0.21895	0.826689	NA	Chemotaxis protein CheW
Abiotrophia	defectiva	adef_c_7_2201	1.07671	0.590442	2.6967	0.21895	0.826689	NA	Putative glycerophosphoryl diester phosphodiesterase YhdW	3.1.4.46
Abiotrophia	defectiva	adef_c_12_2871	2.53069	-0.564709	2.59532	-0.217587	0.827751	NA	Uncharacterized transcriptional regulatory protein YesN
Abiotrophia	defectiva	adef_c_16_3091	2.53069	-0.564709	2.59532	-0.217587	0.827751	NA	Levanase	3.2.1.80
Abiotrophia	defectiva	adef_c_3_1175	2.53069	-0.564709	2.59532	-0.217587	0.827751	NA	Uncharacterized protein CA_P0160
Abiotrophia	defectiva	adef_c_5_1859	2.53069	-0.564709	2.59532	-0.217587	0.827751	NA	Uncharacterized protein YtxE
Abiotrophia	defectiva	adef_c_2_876	11.0443	-0.473112	2.18594	-0.216434	0.828649	0.924317	Alpha-galactosidase 1	3.2.1.22
Abiotrophia	defectiva	adef_c_9_2604	2.97017	-0.554979	2.57063	-0.215892	0.829072	NA	PhoH-like protein
Abiotrophia	defectiva	adef_c_8_2442	3.40965	-0.549184	2.55106	-0.215277	0.829551	NA	HTH-type transcriptional regulator RegA
Abiotrophia	defectiva	adef_c_1_494	4.7281	-0.539548	2.51148	-0.214832	0.829898	NA	CheY-P phosphatase CheX
Abiotrophia	defectiva	adef_c_7_2280	4.28862	-0.541159	2.5223	-0.21455	0.830119	NA	Probable multidrug resistance protein YoeA
Abiotrophia	defectiva	adef_c_9_2535	3.84914	-0.543859	2.53528	-0.214517	0.830144	NA	Uncharacterized protein YbbP
Abiotrophia	defectiva	adef_c_10_2725	12.14	-0.449273	2.09877	-0.214064	0.830497	0.925282	V-type sodium ATPase subunit I
Abiotrophia	defectiva	adef_c_11_2787	3.23014	0.546497	2.55913	0.213548	0.8309	NA	Bacitracin transport ATP-binding protein BcrA
Abiotrophia	defectiva	adef_c_1_50	12.6025	0.458053	2.14641	0.213404	0.831012	0.925638
Abiotrophia	defectiva	adef_c_4_1582	3.51064	-0.554298	2.60353	-0.212902	0.831403	NA
Abiotrophia	defectiva	adef_c_3_1218	6.48919	-0.538668	2.53321	-0.212642	0.831606	NA	Putative L-lactate permease
Abiotrophia	defectiva	adef_c_4_1708	6.2717	0.5339	2.52306	0.211608	0.832413	NA	50S ribosomal protein L7/L12
Abiotrophia	defectiva	adef_c_1_474	10.3187	-0.526215	2.48938	-0.211384	0.832588	NA	Antitoxin HicB 1
Abiotrophia	defectiva	adef_c_17_3166	2.15342	0.553676	2.62293	0.211091	0.832816	NA
Abiotrophia	defectiva	adef_c_2_904	2.15342	0.553676	2.62293	0.211091	0.832816	NA	3-hexulose-6-phosphate isomerase	5.3.1.27
Abiotrophia	defectiva	adef_c_11_2783	11.8221	0.468402	2.28895	0.204636	0.837856	0.92906	Glutamate decarboxylase	4.1.1.15
Abiotrophia	defectiva	adef_c_5_1865	13.1129	0.50009	2.4494	0.204168	0.838222	0.92906	Probable acetolactate synthase small subunit	2.2.1.6
Abiotrophia	defectiva	adef_c_3_1346	4.04247	-0.527783	2.586	-0.204092	0.838281	NA
Abiotrophia	defectiva	adef_c_1_616	22.1686	0.42468	2.10546	0.201704	0.840148	0.929956
Abiotrophia	defectiva	adef_c_4_1750	10.4485	0.490516	2.45142	0.200095	0.841406	NA	50S ribosomal protein L4
Abiotrophia	defectiva	adef_c_1_171	13.0558	0.424792	2.14143	0.198368	0.842757	0.931292	Flagellar hook protein FlgE
Abiotrophia	defectiva	adef_c_1_357	2.04722	0.51378	2.6311	0.195272	0.84518	NA	Triosephosphate isomerase
Abiotrophia	defectiva	adef_c_1_74	1.91489	-0.524148	2.68713	-0.195058	0.845347	NA
Abiotrophia	defectiva	adef_c_9_2612	9.88102	-0.477486	2.45398	-0.194576	0.845725	NA	Trk system potassium uptake protein TrkA homolog
Abiotrophia	defectiva	adef_c_6_2024	42.4566	0.393296	2.04477	0.192343	0.847474	0.933243	Elongation factor G
Abiotrophia	defectiva	adef_c_10_2727	0.970507	0.516468	2.7001	0.191278	0.848308	NA
Abiotrophia	defectiva	adef_c_1_194	0.970507	0.516468	2.7001	0.191278	0.848308	NA	Uncharacterized multiple-sugar transport system permease YteP
Abiotrophia	defectiva	adef_c_1_470	0.970507	0.516468	2.7001	0.191278	0.848308	NA
Abiotrophia	defectiva	adef_c_5_1903	0.970507	0.516468	2.7001	0.191278	0.848308	NA
Abiotrophia	defectiva	adef_c_8_2424	0.970507	0.516468	2.7001	0.191278	0.848308	NA
Abiotrophia	defectiva	adef_c_1_43	8.50441	0.473345	2.4946	0.189748	0.849506	NA
Abiotrophia	defectiva	adef_c_8_2386	3.98823	0.480243	2.53095	0.189748	0.849507	NA
Abiotrophia	defectiva	adef_c_1_404	3.51586	-0.482274	2.5464	-0.189395	0.849783	NA	Probable multidrug resistance protein YoeA
Abiotrophia	defectiva	adef_c_4_1665	10.4267	-0.46128	2.45128	-0.188179	0.850736	NA	Lysine--tRNA ligase
Abiotrophia	defectiva	adef_c_12_2906	5.71493	0.448054	2.38571	0.187808	0.851027	NA	Putative uncharacterized protein YkfC
Abiotrophia	defectiva	adef_c_3_1345	3.07638	-0.477834	2.56481	-0.186304	0.852206	NA	Uncharacterized ABC transporter ATP-binding protein YfmM	3.6.3.-
Abiotrophia	defectiva	adef_c_6_2100	3.07638	-0.477834	2.56481	-0.186304	0.852206	NA	Pyruvate carboxylase subunit B	6.4.1.1
Abiotrophia	defectiva	adef_c_2_733	4.88997	0.473667	2.55095	0.185682	0.852694	NA	Multiple sugar-binding protein
Abiotrophia	defectiva	adef_c_12_2838	8.71709	0.46276	2.49255	0.185657	0.852713	NA	Glycine reductase complex component B subunits alpha and beta	1.21.4.2
Abiotrophia	defectiva	adef_c_1_344	5.81947	-0.461047	2.49083	-0.185098	0.853153	NA
Abiotrophia	defectiva	adef_c_5_1812	6.85395	0.462615	2.51204	0.184159	0.853889	NA
Abiotrophia	defectiva	adef_c_1_286	2.63689	-0.473156	2.58777	-0.182843	0.854921	NA	UDP-N-acetylmuramoyl-tripeptide--D-alanyl-D-alanine ligase
Abiotrophia	defectiva	adef_c_8_2369	9.15056	-0.394516	2.18894	-0.180232	0.856971	NA
Abiotrophia	defectiva	adef_c_4_1776	2.19741	-0.469204	2.61769	-0.179243	0.857747	NA
Abiotrophia	defectiva	adef_c_7_2225	2.19741	-0.469204	2.61769	-0.179243	0.857747	NA	Rhomboid protease GlpG
Abiotrophia	defectiva	adef_c_4_1591	4.94051	-0.448163	2.50641	-0.178806	0.85809	NA
Abiotrophia	defectiva	adef_c_1_85	1.94101	0.470706	2.63989	0.178305	0.858484	NA	Uncharacterized protein YqgX	3.-.-.-
Abiotrophia	defectiva	adef_c_7_2191	1.94101	0.470706	2.63989	0.178305	0.858484	NA	Carbamate kinase-like protein YqeA
Abiotrophia	defectiva	adef_c_4_1620	1.75793	-0.464445	2.65716	-0.17479	0.861244	NA	Queuine tRNA-ribosyltransferase
Abiotrophia	defectiva	adef_c_6_2011	1.75793	-0.464445	2.65716	-0.17479	0.861244	NA
Abiotrophia	defectiva	adef_c_10_2708	12.3541	0.375755	2.18211	0.172198	0.863282	0.940929	4-hydroxy-tetrahydrodipicolinate synthase
Abiotrophia	defectiva	adef_c_5_1955	9.36073	-0.42982	2.49681	-0.172148	0.863322	NA	Transcriptional repressor NrdR
Abiotrophia	defectiva	adef_c_9_2499	6.37844	0.43364	2.5223	0.171923	0.863498	NA	Sarcosine reductase complex component B subunit beta
Abiotrophia	defectiva	adef_c_1_480	7.55164	0.416042	2.47048	0.168406	0.866264	NA	Pyruvate kinase
Abiotrophia	defectiva	adef_c_15_3075	5.425	-0.427082	2.55227	-0.167334	0.867107	NA
Abiotrophia	defectiva	adef_c_5_1920	1.31845	-0.447832	2.6845	-0.166822	0.86751	NA	Biotin carboxylase 1	6.3.4.14
Abiotrophia	defectiva	adef_c_3_1234	3.19122	-0.433061	2.61499	-0.165607	0.868466	NA
Abiotrophia	defectiva	adef_c_1_260	5.35662	0.391854	2.40218	0.163125	0.87042	NA	Trehalose/maltose-binding protein MalE
Abiotrophia	defectiva	adef_c_13_2917	2.34025	-0.433099	2.65794	-0.162945	0.870562	NA	Ferric uptake regulation protein
Abiotrophia	defectiva	adef_c_3_1411	13.1171	-0.368184	2.26303	-0.162696	0.870758	0.944286	Flagellin
Abiotrophia	defectiva	adef_c_9_2541	0.318882	0.453287	2.79029	0.162451	0.87095	NA	Putative RNA methyltransferase YpsC	2.1.1.-
Abiotrophia	defectiva	adef_c_3_1342	3.66962	0.412637	2.5408	0.162404	0.870988	NA	Cell wall-associated protease	3.4.21.-
Abiotrophia	defectiva	adef_c_9_2571	3.66962	0.412637	2.5408	0.162404	0.870988	NA	Penicillin-binding protein 2
Abiotrophia	defectiva	adef_c_9_2508	31.1524	-0.330148	2.03302	-0.162393	0.870996	0.944371	Type 4 fimbrial assembly protein PilB
Abiotrophia	defectiva	adef_c_5_1840	1.83481	0.423948	2.64934	0.16002	0.872865	NA	RNA polymerase sigma factor WhiG
Abiotrophia	defectiva	adef_c_7_2337	1.83481	0.423948	2.64934	0.16002	0.872865	NA	UDP-glucose 4-epimerase	5.1.3.2
Abiotrophia	defectiva	adef_c_4_1612	1.48927	-0.433988	2.72542	-0.159237	0.873482	NA	Bifunctional protein FolD
Abiotrophia	defectiva	adef_c_14_2977	0.864302	0.429059	2.70429	0.158659	0.873938	NA
Abiotrophia	defectiva	adef_c_16_3099	0.864302	0.429059	2.70429	0.158659	0.873938	NA
Abiotrophia	defectiva	adef_c_4_1614	0.864302	0.429059	2.70429	0.158659	0.873938	NA	TelA-like protein SH1505
Abiotrophia	defectiva	adef_c_4_1679	0.864302	0.429059	2.70429	0.158659	0.873938	NA
Abiotrophia	defectiva	adef_c_4_1682	0.864302	0.429059	2.70429	0.158659	0.873938	NA	Shikimate kinase
Abiotrophia	defectiva	adef_c_5_1803	0.864302	0.429059	2.70429	0.158659	0.873938	NA	Homoserine dehydrogenase	1.1.1.3
Abiotrophia	defectiva	adef_c_7_2289	0.864302	0.429059	2.70429	0.158659	0.873938	NA	GDP/UDP-N
Abiotrophia	defectiva	adef_c_9_2567	0.864302	0.429059	2.70429	0.158659	0.873938	NA	UPF0758 protein CTC_02075
Abiotrophia	defectiva	adef_c_1_586	10.0804	0.344123	2.19867	0.156514	0.875628	NA
Abiotrophia	defectiva	adef_c_3_1362	17.6225	-0.350863	2.24391	-0.156362	0.875747	0.946345	Uncharacterized protein y4wM
Abiotrophia	defectiva	adef_c_1_277	2.69911	0.402484	2.58387	0.155768	0.876216	NA	Uncharacterized ABC transporter ATP-binding protein YknU
Abiotrophia	defectiva	adef_c_1_624	2.69911	0.402484	2.58387	0.155768	0.876216	NA	HTH-type transcriptional regulator AcrR
Abiotrophia	defectiva	adef_c_2_1011	0.913664	0.416785	2.70205	0.154248	0.877414	NA
Abiotrophia	defectiva	adef_c_8_2396	2.0211	-0.411761	2.67954	-0.153668	0.877871	NA	1
Abiotrophia	defectiva	adef_c_3_1122	2.7431	-0.395749	2.58096	-0.153334	0.878135	NA	Valine--tRNA ligase
Abiotrophia	defectiva	adef_c_1_126	0.878964	-0.413873	2.70551	-0.152974	0.878419	NA	Probable transcription repressor NiaR
Abiotrophia	defectiva	adef_c_13_2953	0.878964	-0.413873	2.70551	-0.152974	0.878419	NA	Phosphate acyltransferase
Abiotrophia	defectiva	adef_c_3_1145	0.878964	-0.413873	2.70551	-0.152974	0.878419	NA	Spermidine synthase
Abiotrophia	defectiva	adef_c_7_2305	6.57757	-0.374481	2.48032	-0.150981	0.879991	NA
Abiotrophia	defectiva	adef_c_1_49	4.42771	0.378281	2.51813	0.150223	0.880589	NA	ATP-dependent Clp protease ATP-binding subunit ClpX
Abiotrophia	defectiva	adef_c_7_2231	12.0134	0.363638	2.46807	0.147337	0.882866	0.949434
Abiotrophia	defectiva	adef_c_1_625	8.00084	-0.337703	2.31014	-0.146183	0.883777	NA
Abiotrophia	defectiva	adef_c_5_1947	3.72827	-0.369994	2.53813	-0.145774	0.8841	NA	Alpha-mannosidase G	3.2.1.24
Abiotrophia	defectiva	adef_c_1_627	2.59291	0.368399	2.58985	0.142247	0.886885	NA	Probable ABC transporter ATP-binding protein HI_0664
Abiotrophia	defectiva	adef_c_5_1864	3.45721	0.362466	2.54822	0.142243	0.886888	NA	Ketol-acid reductoisomerase
Abiotrophia	defectiva	adef_c_9_2589	7.55204	-0.353695	2.51677	-0.140535	0.888237	NA	Uncharacterized protein YlxR
Abiotrophia	defectiva	adef_c_11_2751	1.7286	0.372862	2.65948	0.140201	0.888501	NA	PGA biosynthesis protein CapA
Abiotrophia	defectiva	adef_c_1_27	1.7286	0.372862	2.65948	0.140201	0.888501	NA	Glycerol kinase
Abiotrophia	defectiva	adef_c_4_1607	2.44512	0.363622	2.64566	0.137441	0.890682	NA	Uncharacterized ABC transporter extracellular-binding protein YurO
Abiotrophia	defectiva	adef_c_5_1839	23.3587	0.309081	2.26485	0.136469	0.891451	0.953292
Abiotrophia	defectiva	adef_c_1_83	4.27395	-0.342248	2.52159	-0.135727	0.892037	NA	Undecaprenyl-diphosphatase
Abiotrophia	defectiva	adef_c_11_2753	1.86413	-0.352783	2.64556	-0.133349	0.893917	NA	NADP-specific glutamate dehydrogenase	1.4.1.4
Abiotrophia	defectiva	adef_c_13_2919	1.86413	-0.352783	2.64556	-0.133349	0.893917	NA	Putative Holliday junction resolvase
Abiotrophia	defectiva	adef_c_5_1927	1.86413	-0.352783	2.64556	-0.133349	0.893917	NA
Abiotrophia	defectiva	adef_c_7_2264	4.2153	0.336025	2.52348	0.133159	0.894067	NA
Abiotrophia	defectiva	adef_c_4_1668	1.68638	0.339768	2.57121	0.132143	0.894871	NA	Tryptophan--tRNA ligase	6.1.1.2
Abiotrophia	defectiva	adef_c_1_42	3.93359	0.337688	2.57908	0.130933	0.895828	NA
Abiotrophia	defectiva	adef_c_7_2329	31.1425	0.265366	2.05858	0.128907	0.897431	0.955782
Abiotrophia	defectiva	adef_c_6_2002	2.4867	0.331968	2.59622	0.127866	0.898255	NA	Cell division protein FtsA
Abiotrophia	defectiva	adef_c_8_2381	1.91463	-0.34345	2.68735	-0.127803	0.898305	NA
Abiotrophia	defectiva	adef_c_1_244	7.0048	0.315771	2.4712	0.12778	0.898323	NA	Peptide methionine sulfoxide reductase MsrA/MsrB
Abiotrophia	defectiva	adef_c_4_1755	3.83447	-0.321847	2.5344	-0.126991	0.898947	NA	Probable signal peptidase I-2	3.4.21.89
Abiotrophia	defectiva	adef_c_4_1617	3.48168	0.311663	2.45578	0.12691	0.899012	NA	Putative uncharacterized protein YkfC
Abiotrophia	defectiva	adef_c_4_1630	1.3828	-0.345965	2.73676	-0.126414	0.899404	NA	Amidophosphoribosyltransferase
Abiotrophia	defectiva	adef_c_3_1358	7.33567	-0.310251	2.47206	-0.125503	0.900125	NA	Oligopeptide transport ATP-binding protein OppF
Abiotrophia	defectiva	adef_c_3_1360	7.33567	-0.310251	2.47206	-0.125503	0.900125	NA	Dipeptide transport system permease protein DppC
Abiotrophia	defectiva	adef_c_6_1998	5.53094	-0.315074	2.54989	-0.123564	0.901661	NA	Peptidyl-prolyl cis-trans isomerase ppi1	5.2.1.8
Abiotrophia	defectiva	adef_c_16_3087	0.439482	-0.339175	2.74908	-0.123378	0.901808	NA	Uncharacterized multiple-sugar transport system permease YteP
Abiotrophia	defectiva	adef_c_2_764	0.439482	-0.339175	2.74908	-0.123378	0.901808	NA	Uncharacterized protein Mb2031c
Abiotrophia	defectiva	adef_c_3_1154	0.439482	-0.339175	2.74908	-0.123378	0.901808	NA
Abiotrophia	defectiva	adef_c_3_1187	0.439482	-0.339175	2.74908	-0.123378	0.901808	NA	Major intracellular serine protease	3.4.21.-
Abiotrophia	defectiva	adef_c_3_1210	0.439482	-0.339175	2.74908	-0.123378	0.901808	NA	Protein disulfide-isomerase A6	5.3.4.1
Abiotrophia	defectiva	adef_c_3_1248	0.439482	-0.339175	2.74908	-0.123378	0.901808	NA	Glutathione peroxidase homolog
Abiotrophia	defectiva	adef_c_3_1465	0.439482	-0.339175	2.74908	-0.123378	0.901808	NA	Methylthioribose-1-phosphate isomerase
Abiotrophia	defectiva	adef_c_4_1534	0.439482	-0.339175	2.74908	-0.123378	0.901808	NA	Protein rlx
Abiotrophia	defectiva	adef_c_9_2530	0.439482	-0.339175	2.74908	-0.123378	0.901808	NA	Probable L-serine dehydratase
Abiotrophia	defectiva	adef_c_10_2642	25.2426	0.250634	2.04826	0.122365	0.90261	0.957822
Abiotrophia	defectiva	adef_c_7_2253	6.27544	-0.305355	2.53599	-0.120408	0.90416	NA	Platelet-activating factor acetylhydrolase	3.1.1.47
Abiotrophia	defectiva	adef_c_5_1849	8.9741	-0.260117	2.17466	-0.119613	0.90479	NA	Flagellar biosynthesis protein FlhF
Abiotrophia	defectiva	adef_c_15_3041	0.758097	0.322109	2.70969	0.118873	0.905376	NA
Abiotrophia	defectiva	adef_c_2_669	0.758097	0.322109	2.70969	0.118873	0.905376	NA
Abiotrophia	defectiva	adef_c_6_2036	0.758097	0.322109	2.70969	0.118873	0.905376	NA	DNA mismatch repair protein MutS
Abiotrophia	defectiva	adef_c_7_2309	0.758097	0.322109	2.70969	0.118873	0.905376	NA	D-allose-binding periplasmic protein
Abiotrophia	defectiva	adef_c_14_2997	1.6224	0.316444	2.67068	0.118488	0.905681	NA	Evolved beta-galactosidase subunit alpha	3.2.1.23
Abiotrophia	defectiva	adef_c_4_1764	1.6224	0.316444	2.67068	0.118488	0.905681	NA
Abiotrophia	defectiva	adef_c_5_1801	4.06752	-0.279391	2.39466	-0.116673	0.907119	NA	Uncharacterized protein YdcI
Abiotrophia	defectiva	adef_c_14_3013	7.76445	-0.292749	2.5133	-0.11648	0.907272	NA	Methyl-accepting chemotaxis protein McpC
Abiotrophia	defectiva	adef_c_17_3169	2.40982	-0.299849	2.60086	-0.115288	0.908216	NA	Putative aminopeptidase YhfE	3.4.11.-
Abiotrophia	defectiva	adef_c_2_1048	1.42465	-0.308336	2.6781	-0.115132	0.90834	NA	Putative transketolase N-terminal section	2.2.1.1
Abiotrophia	defectiva	adef_c_13_2926	3.08315	0.298917	2.6124	0.114422	0.908903	NA	Cysteine desulfurase
Abiotrophia	defectiva	adef_c_1_278	4.92585	-0.283982	2.50614	-0.113314	0.909781	NA	Putative multidrug export ATP-binding/permease protein SAOUHSC_02003	3.6.3.-
Abiotrophia	defectiva	adef_c_13_2929	2.3805	0.292864	2.60303	0.112509	0.91042	NA	Putative multidrug export ATP-binding/permease protein SAOUHSC_02003	3.6.3.-
Abiotrophia	defectiva	adef_c_9_2506	4.7843	0.286032	2.55561	0.111923	0.910884	NA	Tyrosine--tRNA ligase
Abiotrophia	defectiva	adef_c_4_1613	7.52052	-0.263857	2.36108	-0.111753	0.91102	NA	Inosine-5'-monophosphate dehydrogenase
Abiotrophia	defectiva	adef_c_5_1887	3.61631	-0.282105	2.59815	-0.108579	0.913536	NA	Dihydroorotate dehydrogenase B (NAD(+))
Abiotrophia	defectiva	adef_c_7_2286	9.00998	0.264171	2.45487	0.107611	0.914304	NA	Mannose-1-phosphate guanyltransferase beta	2.7.7.13
Abiotrophia	defectiva	adef_c_3_1225	10.3131	0.266584	2.48092	0.107454	0.914429	NA	Carboxylesterase LipF
Abiotrophia	defectiva	adef_c_8_2472	2.33998	-0.283293	2.65724	-0.106612	0.915097	NA
Abiotrophia	defectiva	adef_c_11_2766	2.55159	0.280759	2.64012	0.106343	0.91531	NA	Uncharacterized HTH-type transcriptional regulator YdhC
Abiotrophia	defectiva	adef_c_1_28	4.25274	0.27263	2.57002	0.106081	0.915518	NA	Guanylate kinase	2.7.4.8
Abiotrophia	defectiva	adef_c_14_3018	2.95551	-0.2688	2.56926	-0.104622	0.916676	NA	Trigger factor
Abiotrophia	defectiva	adef_c_4_1637	2.95551	-0.2688	2.56926	-0.104622	0.916676	NA
Abiotrophia	defectiva	adef_c_14_3007	3.08449	-0.272819	2.61864	-0.104184	0.917024	NA	Uncharacterized 24.3 kDa protein
Abiotrophia	defectiva	adef_c_8_2399	5.44765	0.236831	2.36213	0.100262	0.920137	NA	Glycogen synthase
Abiotrophia	defectiva	adef_c_1_336	3.53596	-0.238654	2.41733	-0.0987265	0.921355	NA
Abiotrophia	defectiva	adef_c_3_1155	6.15659	0.234084	2.37891	0.0983995	0.921615	NA
Abiotrophia	defectiva	adef_c_1_32	1.51619	0.258277	2.67394	0.0965907	0.923051	NA	Methionyl-tRNA formyltransferase
Abiotrophia	defectiva	adef_c_1_628	1.51619	0.258277	2.67394	0.0965907	0.923051	NA	Inner membrane protein YbaN
Abiotrophia	defectiva	adef_c_3_1255	2.27429	0.250683	2.61032	0.0960356	0.923492	NA	Uncharacterized protein YuxH
Abiotrophia	defectiva	adef_c_5_1806	2.27429	0.250683	2.61032	0.0960356	0.923492	NA
Abiotrophia	defectiva	adef_c_13_2936	4.58501	0.228832	2.38955	0.0957636	0.923708	NA	Penicillin-binding protein A
Abiotrophia	defectiva	adef_c_1_80	5.84768	0.242291	2.53369	0.0956278	0.923816	NA	Uncharacterized protein SAR0806
Abiotrophia	defectiva	adef_c_1_388	6.12343	-0.236848	2.48592	-0.095276	0.924096	NA	Uncharacterized ABC transporter ATP-binding protein MJ0796
Abiotrophia	defectiva	adef_c_1_305	4.04688	-0.23717	2.5276	-0.0938322	0.925242	NA	Chaperone protein ClpB
Abiotrophia	defectiva	adef_c_4_1518	3.18447	-0.229352	2.44447	-0.0938249	0.925248	NA
Abiotrophia	defectiva	adef_c_4_1619	4.9856	-0.208998	2.37639	-0.0879477	0.929918	NA	UPF0092 membrane protein aq_1254
Abiotrophia	defectiva	adef_c_10_2718	5.20047	0.213701	2.50079	0.0854537	0.931901	NA	V-type ATP synthase subunit D
Abiotrophia	defectiva	adef_c_1_169	15.0982	0.20779	2.45335	0.0846966	0.932503	0.971319	FlaA locus uncharacterized protein YlxG
Abiotrophia	defectiva	adef_c_2_734	3.68428	0.21362	2.53922	0.084128	0.932955	NA	Multiple sugar-binding transport system permease protein MsmF
Abiotrophia	defectiva	adef_c_9_2554	3.06171	-0.215241	2.56398	-0.0839481	0.933098	NA	Signal transduction histidine-protein kinase/phosphatase MprB	2.7.13.3
Abiotrophia	defectiva	adef_c_2_655	8.41238	-0.205566	2.46298	-0.0834624	0.933484	NA	DNA gyrase subunit A
Abiotrophia	defectiva	adef_c_1_14	2.92618	0.211678	2.57068	0.0823432	0.934374	NA	Uncharacterized ABC transporter ATP-binding protein YfiL
Abiotrophia	defectiva	adef_c_7_2194	2.92618	0.211678	2.57068	0.0823432	0.934374	NA	Putative K(+)-stimulated pyrophosphate-energized sodium pump
Abiotrophia	defectiva	adef_c_1_287	3.6074	-0.20552	2.5417	-0.0808594	0.935554	NA	Diaminopimelate epimerase
Abiotrophia	defectiva	adef_c_2_752	3.6074	-0.20552	2.5417	-0.0808594	0.935554	NA
Abiotrophia	defectiva	adef_c_1_13	0.985169	-0.217723	2.69491	-0.0807904	0.935609	NA
Abiotrophia	defectiva	adef_c_3_1399	0.985169	-0.217723	2.69491	-0.0807904	0.935609	NA	NAD(P) transhydrogenase subunit alpha part 2	1.6.1.2
Abiotrophia	defectiva	adef_c_13_2957	2.16809	0.204921	2.61814	0.0782695	0.937614	NA	Putative regulator AldR
Abiotrophia	defectiva	adef_c_2_712	2.16809	0.204921	2.61814	0.0782695	0.937614	NA
Abiotrophia	defectiva	adef_c_9_2570	2.16809	0.204921	2.61814	0.0782695	0.937614	NA
Abiotrophia	defectiva	adef_c_1_134	8.40646	0.167503	2.15603	0.0776905	0.938074	NA	Type-3 glutamine synthetase	6.3.1.2
Abiotrophia	defectiva	adef_c_1_397	1.53086	-0.199829	2.67351	-0.0747439	0.940419	NA	Thioredoxin reductase	1.8.1.9
Abiotrophia	defectiva	adef_c_2_945	1.53086	-0.199829	2.67351	-0.0747439	0.940419	NA
Abiotrophia	defectiva	adef_c_9_2591	21.3984	0.1515	2.05132	0.0738547	0.941126	0.974991	Translation initiation factor IF-2
Abiotrophia	defectiva	adef_c_1_183	1.40999	0.193135	2.67646	0.0721608	0.942474	NA	Putative sugar phosphate isomerase YwlF	5.3.1.-
Abiotrophia	defectiva	adef_c_13_2937	1.40999	0.193135	2.67646	0.0721608	0.942474	NA	Uncharacterized protease YrrO	3.4.-.-
Abiotrophia	defectiva	adef_c_2_792	1.40999	0.193135	2.67646	0.0721608	0.942474	NA	Rhamnulokinase
Abiotrophia	defectiva	adef_c_2_998	1.40999	0.193135	2.67646	0.0721608	0.942474	NA	Probable zinc metalloprotease PGUG_01389
Abiotrophia	defectiva	adef_c_3_1116	1.40999	0.193135	2.67646	0.0721608	0.942474	NA	Probable ABC transporter ATP-binding protein HI_0664
Abiotrophia	defectiva	adef_c_3_1138	1.40999	0.193135	2.67646	0.0721608	0.942474	NA	Beta-galactosidase	3.2.1.23
Abiotrophia	defectiva	adef_c_10_2630	0.651892	0.184086	2.71712	0.0677502	0.945984	NA	Putative septation protein SpoVG
Abiotrophia	defectiva	adef_c_13_2947	0.651892	0.184086	2.71712	0.0677502	0.945984	NA	Probable multidrug resistance protein NorM
Abiotrophia	defectiva	adef_c_2_893	0.651892	0.184086	2.71712	0.0677502	0.945984	NA	Uncharacterized transcriptional regulatory protein YesN
Abiotrophia	defectiva	adef_c_4_1511	0.651892	0.184086	2.71712	0.0677502	0.945984	NA
Abiotrophia	defectiva	adef_c_4_1647	0.651892	0.184086	2.71712	0.0677502	0.945984	NA	Probable ATP-dependent DNA helicase RecQ	3.6.4.12
Abiotrophia	defectiva	adef_c_6_2053	0.651892	0.184086	2.71712	0.0677502	0.945984	NA
Abiotrophia	defectiva	adef_c_7_2336	0.651892	0.184086	2.71712	0.0677502	0.945984	NA
Abiotrophia	defectiva	adef_c_9_2548	0.651892	0.184086	2.71712	0.0677502	0.945984	NA
Abiotrophia	defectiva	adef_c_9_2614	0.651892	0.184086	2.71712	0.0677502	0.945984	NA	Uncharacterized ATP-dependent helicase YwqA	3.6.4.-
Abiotrophia	defectiva	adef_c_2_1025	2.62223	-0.17203	2.58677	-0.0665038	0.946977	NA	Uncharacterized MFS-type transporter YkuC
Abiotrophia	defectiva	adef_c_3_1117	2.62223	-0.17203	2.58677	-0.0665038	0.946977	NA	Uncharacterized ABC transporter ATP-binding protein HI_0663
Abiotrophia	defectiva	adef_c_3_1410	3.16792	-0.166624	2.55902	-0.0651124	0.948085	NA
Abiotrophia	defectiva	adef_c_8_2470	3.16792	-0.166624	2.55902	-0.0651124	0.948085	NA
Abiotrophia	defectiva	adef_c_1_295	3.71361	-0.164721	2.53792	-0.064904	0.94825	NA
Abiotrophia	defectiva	adef_c_1_168	12.3369	-0.160086	2.47005	-0.064811	0.948324	0.978007
Abiotrophia	defectiva	adef_c_2_801	2.77786	-0.154625	2.47654	-0.0624361	0.950216	NA
Abiotrophia	defectiva	adef_c_5_1855	9.46533	-0.15419	2.49303	-0.0618483	0.950684	NA
Abiotrophia	defectiva	adef_c_1_203	9.92545	0.137076	2.31208	0.0592866	0.952724	NA
Abiotrophia	defectiva	adef_c_6_2049	5.8817	0.13105	2.22977	0.0587731	0.953133	NA
Abiotrophia	defectiva	adef_c_8_2398	24.773	-0.131087	2.25491	-0.0581337	0.953642	0.980428	Glycogen biosynthesis protein GlgD
Abiotrophia	defectiva	adef_c_5_1878	7.76365	-0.143493	2.5121	-0.0571206	0.954449	NA	Uncharacterized signaling protein PA1727
Abiotrophia	defectiva	adef_c_1_296	2.71377	0.137205	2.58145	0.0531504	0.957612	NA
Abiotrophia	defectiva	adef_c_12_2841	16.0589	-0.129788	2.44947	-0.0529859	0.957743	0.982292	Glycine/sarcosine/betaine reductase complex component C subunit beta	1.21.4.2
Abiotrophia	defectiva	adef_c_12_2844	6.06196	-0.130329	2.53615	-0.0513886	0.959016	NA	Thioredoxin
Abiotrophia	defectiva	adef_c_20_3206	7.24946	0.120717	2.3636	0.0510735	0.959267	NA	Macrolide export ATP-binding/permease protein MacB
Abiotrophia	defectiva	adef_c_8_2477	3.36567	0.121555	2.55074	0.0476548	0.961991	NA	Ribose transport system permease protein RbsC
Abiotrophia	defectiva	adef_c_6_2094	76.1528	0.094183	2.04485	0.0460587	0.963263	0.984489	50S ribosomal protein L27
Abiotrophia	defectiva	adef_c_3_1227	2.72844	-0.118114	2.58049	-0.0457719	0.963492	NA	Probable pyridine nucleotide-disulfide oxidoreductase YkgC
Abiotrophia	defectiva	adef_c_3_1367	2.72844	-0.118114	2.58049	-0.0457719	0.963492	NA	Uncharacterized protein pSLT051
Abiotrophia	defectiva	adef_c_3_1374	2.72844	-0.118114	2.58049	-0.0457719	0.963492	NA	Putative TrmH family tRNA/rRNA methyltransferase YacO	2.1.1.-
Abiotrophia	defectiva	adef_c_7_2245	2.72844	-0.118114	2.58049	-0.0457719	0.963492	NA	Probable M18 family aminopeptidase 1	3.4.11.-
Abiotrophia	defectiva	adef_c_13_2931	6.69999	-0.115117	2.52566	-0.0455789	0.963646	NA	Putative ABC transporter ATP-binding protein TDE_0282	3.6.3.-
Abiotrophia	defectiva	adef_c_8_2447	4.01756	0.113986	2.52834	0.0450832	0.964041	NA	Methyl-accepting chemotaxis protein McpB
Abiotrophia	defectiva	adef_c_15_3077	1.30378	0.118197	2.67949	0.0441118	0.964815	NA
Abiotrophia	defectiva	adef_c_2_830	1.30378	0.118197	2.67949	0.0441118	0.964815	NA	Uncharacterized oxidoreductase YcjS	1.-.-.-
Abiotrophia	defectiva	adef_c_8_2483	1.30378	0.118197	2.67949	0.0441118	0.964815	NA	HTH-type transcriptional repressor PurR
Abiotrophia	defectiva	adef_c_9_2603	6.27357	0.110689	2.52827	0.0437806	0.965079	NA	30S ribosomal protein S21
Abiotrophia	defectiva	adef_c_10_2649	2.18275	-0.11395	2.61659	-0.0435491	0.965264	NA	Regulatory protein MsrR
Abiotrophia	defectiva	adef_c_3_1341	5.01739	-0.108613	2.50402	-0.0433755	0.965402	NA	Chaperone protein HtpG
Abiotrophia	defectiva	adef_c_1_180	1.80725	-0.1099	2.5671	-0.0428108	0.965852	NA	DEAD-box ATP-dependent RNA helicase CshA
Abiotrophia	defectiva	adef_c_8_2397	1.38253	-0.114634	2.73621	-0.0418953	0.966582	NA	Glucose-1-phosphate adenylyltransferase
Abiotrophia	defectiva	adef_c_6_2178	8.50392	-0.101999	2.46233	-0.0414237	0.966958	NA	Sulfide dehydrogenase subunit alpha
Abiotrophia	defectiva	adef_c_1_496	1.63706	-0.109981	2.66787	-0.0412242	0.967117	NA	Uncharacterized HTH-type transcriptional regulator YugG
Abiotrophia	defectiva	adef_c_5_1983	1.63706	-0.109981	2.66787	-0.0412242	0.967117	NA	GTPase Era
Abiotrophia	defectiva	adef_c_9_2574	4.4717	-0.100422	2.51602	-0.039913	0.968162	NA	Cell division topological specificity factor
Abiotrophia	defectiva	adef_c_4_1593	5.32134	0.0992551	2.49839	0.0397277	0.96831	NA
Abiotrophia	defectiva	adef_c_2_1076	4.09353	0.0993975	2.57544	0.0385943	0.969214	NA	Maltose-binding periplasmic protein
Abiotrophia	defectiva	adef_c_9_2538	1.95568	0.0997677	2.63578	0.0378512	0.969806	NA	Putative ribitolphosphotransferase	2.7.8.-
Abiotrophia	defectiva	adef_c_3_1135	10.4498	0.0818458	2.3083	0.0354571	0.971715	NA	Lactose-binding protein
Abiotrophia	defectiva	adef_c_1_57	8.40141	-0.0854117	2.50386	-0.034112	0.972788	NA
Abiotrophia	defectiva	adef_c_1_520	5.12359	-0.082292	2.50194	-0.0328913	0.973761	NA	Glucose/galactose-binding lipoprotein
Abiotrophia	defectiva	adef_c_5_1852	1.80789	-0.0874486	2.69527	-0.0324452	0.974117	NA	Flagellar biosynthetic protein FliR
Abiotrophia	defectiva	adef_c_3_1348	3.38033	-0.081555	2.55001	-0.0319822	0.974486	NA	3-isopropylmalate dehydratase large subunit
Abiotrophia	defectiva	adef_c_4_1751	7.91088	0.0751168	2.35919	0.0318401	0.9746	NA	50S ribosomal protein L3
Abiotrophia	defectiva	adef_c_1_428	1.28966	-0.0813742	2.6353	-0.0308786	0.975366	NA	4-diphosphocytidyl-2-C-methyl-D-erythritol kinase
Abiotrophia	defectiva	adef_c_2_973	1.09137	-0.078542	2.68813	-0.0292181	0.976691	NA	Tyrosine recombinase XerC-like
Abiotrophia	defectiva	adef_c_3_1354	1.09137	-0.078542	2.68813	-0.0292181	0.976691	NA	Pyruvate formate-lyase-activating enzyme	1.97.1.4
Abiotrophia	defectiva	adef_c_4_1532	1.09137	-0.078542	2.68813	-0.0292181	0.976691	NA
Abiotrophia	defectiva	adef_c_9_2550	1.09137	-0.078542	2.68813	-0.0292181	0.976691	NA	Carbamoyl-phosphate synthase small chain
Abiotrophia	defectiva	adef_c_2_793	4.57791	-0.07111	2.51346	-0.0282916	0.97743	NA	L-fucose isomerase
Abiotrophia	defectiva	adef_c_1_381	3.42922	0.0706322	2.54504	0.0277529	0.977859	NA
Abiotrophia	defectiva	adef_c_7_2295	36.5732	0.0458379	2.02781	0.0226046	0.981966	0.992528
Abiotrophia	defectiva	adef_c_2_666	4.45704	0.0565752	2.51642	0.0224824	0.982063	NA	Membrane protein insertase YidC
Abiotrophia	defectiva	adef_c_6_2051	21.1228	-0.0452219	2.06216	-0.0219294	0.982504	0.992686	Alanine--tRNA ligase 1
Abiotrophia	defectiva	adef_c_1_284	6.41272	0.0513753	2.48207	0.0206986	0.983486	NA	N-acetylglucosamine-6-phosphate deacetylase
Abiotrophia	defectiva	adef_c_4_1723	9.67667	0.0469199	2.48941	0.0188478	0.984963	NA	30S ribosomal protein S13
Abiotrophia	defectiva	adef_c_4_1662	4.68411	-0.0433207	2.51102	-0.0172522	0.986235	NA
Abiotrophia	defectiva	adef_c_4_1495	3.09052	-0.0346747	2.32348	-0.0149237	0.988093	NA	Xaa-Pro aminopeptidase 1	3.4.11.9
Abiotrophia	defectiva	adef_c_10_2668	1.84947	0.0384412	2.64557	0.0145304	0.988407	NA	Uncharacterized ABC transporter ATP-binding protein MJ0412
Abiotrophia	defectiva	adef_c_1_197	1.84947	0.0384412	2.64557	0.0145304	0.988407	NA
Abiotrophia	defectiva	adef_c_7_2323	1.84947	0.0384412	2.64557	0.0145304	0.988407	NA	HTH-type transcriptional activator CmpR
Abiotrophia	defectiva	adef_c_10_2660	1.74327	-0.030657	2.65612	-0.011542	0.990791	NA	Type I restriction enzyme EcoKI R protein	3.1.21.3
Abiotrophia	defectiva	adef_c_1_343	1.74327	-0.030657	2.65612	-0.011542	0.990791	NA	NADH-dependent butanol dehydrogenase A	1.1.1.-
Abiotrophia	defectiva	adef_c_4_1512	1.74327	-0.030657	2.65612	-0.011542	0.990791	NA
Abiotrophia	defectiva	adef_c_1_162	1.19758	0.0295813	2.68325	0.0110244	0.991204	NA	Flagellar M-ring protein
Abiotrophia	defectiva	adef_c_20_3207	1.19758	0.0295813	2.68325	0.0110244	0.991204	NA
Abiotrophia	defectiva	adef_c_6_2116	1.19758	0.0295813	2.68325	0.0110244	0.991204	NA	Uncharacterized ABC transporter permease protein YufP
Abiotrophia	defectiva	adef_c_6_2158	10.0055	0.0105264	2.45337	0.00429057	0.996577	NA	Chaperone protein DnaK
Abiotrophia	defectiva	adef_c_10_2706	0.545687	-0.011227	2.72861	-0.00411453	0.996717	NA	DNA polymerase III subunit alpha	2.7.7.7
Abiotrophia	defectiva	adef_c_2_668	0.545687	-0.011227	2.72861	-0.00411453	0.996717	NA	tRNA modification GTPase MnmE
Abiotrophia	defectiva	adef_c_4_1553	0.545687	-0.011227	2.72861	-0.00411453	0.996717	NA	Conjugal transfer protein TraG
Abiotrophia	defectiva	adef_c_4_1589	0.545687	-0.011227	2.72861	-0.00411453	0.996717	NA	Guanylate kinase
Abiotrophia	defectiva	adef_c_4_1659	0.545687	-0.011227	2.72861	-0.00411453	0.996717	NA	Putative ATP-dependent DNA helicase Q1	3.6.4.12
Abiotrophia	defectiva	adef_c_6_2023	0.545687	-0.011227	2.72861	-0.00411453	0.996717	NA
Abiotrophia	defectiva	adef_c_1_303	6.74599	0.00115614	2.47809	0.000466543	0.999628	NA	Bifunctional autolysin
Achromobacter	xylosoxidans	axyl_c_1_66	745.541	-6.07162	2.41476	-2.51437	0.0119244	0.103577	DNA topoisomerase 3
Achromobacter	xylosoxidans	axyl_c_1_5033	457.923	-5.63291	2.53954	-2.21809	0.0265489	0.150693	Putative phosphonates utilization ATP-binding protein PhnK
Achromobacter	xylosoxidans	axyl_c_1_5758	382.936	-5.55198	2.53803	-2.18752	0.0287046	0.156882	D-amino acid dehydrogenase small subunit
Achromobacter	xylosoxidans	axyl_c_1_2849	302.616	-5.44735	2.53629	-2.14776	0.0317325	0.166002	Reticulocyte-binding protein 2 homolog a
Achromobacter	xylosoxidans	axyl_c_1_4553	286.952	-5.42404	2.53594	-2.13887	0.0324463	0.168242	HTH-type transcriptional regulator AlsR
Achromobacter	xylosoxidans	axyl_c_1_5024	241.959	-5.34938	2.53494	-2.11026	0.0348362	0.175767
Achromobacter	xylosoxidans	axyl_c_1_3916	145.642	-5.13286	2.53327	-2.02618	0.0427466	0.198961	Leu/Ile/Val-binding protein
Achromobacter	xylosoxidans	axyl_c_1_5133	135.977	-5.10407	2.53325	-2.01483	0.0439222	0.202089
Achromobacter	xylosoxidans	axyl_c_1_1845	122.313	-5.05972	2.53331	-1.99728	0.0457951	0.20726	Diguanylate cyclase DosC	2.7.7.65
Achromobacter	xylosoxidans	axyl_c_1_6416	6.92878	-4.99426	2.50708	-1.99206	0.0463646	NA	DNA-directed RNA polymerase subunit beta
Achromobacter	xylosoxidans	axyl_c_1_5489	24.0865	-4.88107	2.48647	-1.96305	0.0496401	0.216958	60 kDa chaperonin
Achromobacter	xylosoxidans	axyl_c_1_5398	91.9845	-4.94161	2.53412	-1.95003	0.0511722	0.220562	UPF0065 protein in tcbD-tcbE intergenic region
Achromobacter	xylosoxidans	axyl_c_1_4687	85.319	-4.91048	2.53451	-1.93745	0.0526908	0.22405	Probable oxidoreductase OrdL
Achromobacter	xylosoxidans	axyl_c_1_6346	81.6529	-4.89216	2.53478	-1.93001	0.0536054	0.226229	Putative type VI secretion system protein VgrGB
Achromobacter	xylosoxidans	axyl_c_3_6784	81.3197	-4.89041	2.53481	-1.9293	0.0536934	0.226506	Protein TraI
Achromobacter	xylosoxidans	axyl_c_1_4046	80.3198	-4.88513	2.53488	-1.92716	0.0539596	0.227151	Ribosomal RNA small subunit methyltransferase B	2.1.1.-
Achromobacter	xylosoxidans	axyl_c_1_5404	79.32	-4.87983	2.53497	-1.92501	0.0542281	0.227784
Achromobacter	xylosoxidans	axyl_c_1_4900	78.9867	-4.87806	2.53499	-1.92429	0.0543183	0.227995	ATP-citrate synthase beta chain protein 2	2.3.3.8
Achromobacter	xylosoxidans	axyl_c_1_2855	76.6538	-4.86554	2.53521	-1.91919	0.0549602	0.229538	Phosphate acetyltransferase	2.3.1.8
Achromobacter	xylosoxidans	axyl_c_1_5144	76.6538	-4.86554	2.53521	-1.91919	0.0549602	0.229538	Probable oxidoreductase YjgC	1.-.-.-
Achromobacter	xylosoxidans	axyl_c_1_4259	74.9874	-4.85641	2.53537	-1.91546	0.0554334	0.230629	Uncharacterized ABC transporter ATP-binding protein HI_0036
Achromobacter	xylosoxidans	axyl_c_1_2776	7.03562	-4.83616	2.52722	-1.91363	0.0556678	NA	Elongation factor Ts
Achromobacter	xylosoxidans	axyl_c_1_4681	72.3212	-4.84138	2.53566	-1.90932	0.0562209	0.232476	Uncharacterized HTH-type transcriptional regulator YbhD
Achromobacter	xylosoxidans	axyl_c_1_2393	64.9891	-4.7969	2.53664	-1.89104	0.0586184	0.237756	Protein BugT
Achromobacter	xylosoxidans	axyl_c_1_4932	57.3237	-4.74435	2.53804	-1.8693	0.0615815	0.244234	Phosphate transport system permease protein PstC
Achromobacter	xylosoxidans	axyl_c_1_2300	50.9914	-4.69518	2.53961	-1.84878	0.0644902	0.250183	Penicillin-binding protein 1A
Achromobacter	xylosoxidans	axyl_c_1_4501	47.3254	-4.66351	2.54075	-1.83548	0.0664344	0.253989
Achromobacter	xylosoxidans	axyl_c_1_2472	45.3257	-4.64509	2.54147	-1.82772	0.0675914	0.256259	Decarboxylase NovR	4.1.-.-
Achromobacter	xylosoxidans	axyl_c_1_3510	44.3259	-4.63555	2.54185	-1.82369	0.0681987	0.257534	Glutamate/aspartate transport system permease protein GltJ
Achromobacter	xylosoxidans	axyl_c_1_2451	39.3267	-4.58401	2.5441	-1.80182	0.0715734	0.263621
Achromobacter	xylosoxidans	axyl_c_1_2199	37.9936	-4.56901	2.5448	-1.79543	0.0725856	0.265337	RTX-I toxin determinant A from serotypes 1/9
Achromobacter	xylosoxidans	axyl_c_1_1729	36.9938	-4.55737	2.54537	-1.79045	0.0733812	0.266765	Sulfate transport system permease protein CysW
Achromobacter	xylosoxidans	axyl_c_1_1419	35.994	-4.54536	2.54597	-1.78532	0.0742099	0.268113	UPF0065 protein in clcB-clcD intergenic region
Achromobacter	xylosoxidans	axyl_c_1_3242	35.994	-4.54536	2.54597	-1.78532	0.0742099	0.268113	Blue-light-activated protein
Achromobacter	xylosoxidans	axyl_c_1_2763	33.9943	-4.52035	2.54723	-1.77462	0.0759614	0.270839	Succinate--hydroxymethylglutarate CoA-transferase	2.8.3.13
Achromobacter	xylosoxidans	axyl_c_1_2428	32.9945	-4.50712	2.54794	-1.76893	0.0769063	0.272423	Adhesin YadA
Achromobacter	xylosoxidans	axyl_c_1_5304	32.6612	-4.50261	2.54819	-1.76698	0.0772311	0.272899	Transcriptional activator protein NhaR
Achromobacter	xylosoxidans	axyl_c_1_2345	32.3279	-4.49805	2.54844	-1.76502	0.077561	0.273335	3-keto-5-aminohexanoate cleavage enzyme
Achromobacter	xylosoxidans	axyl_c_1_2208	31.6613	-4.48876	2.54897	-1.76101	0.0782369	0.274332	3-isopropylmalate dehydratase small subunit
Achromobacter	xylosoxidans	axyl_c_1_4200	30.6615	-4.47439	2.5498	-1.7548	0.0792932	0.276016	Uncharacterized chaperone protein YegD
Achromobacter	xylosoxidans	axyl_c_1_1338	28.9951	-4.4492	2.55131	-1.74389	0.0811781	0.278665
Achromobacter	xylosoxidans	axyl_c_1_5910	28.9951	-4.4492	2.55131	-1.74389	0.0811781	0.278665	Peptide chain release factor 1
Achromobacter	xylosoxidans	axyl_c_1_1779	28.3286	-4.43871	2.55196	-1.73933	0.0819762	0.279798	HTH-type transcriptional regulator CynR
Achromobacter	xylosoxidans	axyl_c_1_543	28.3286	-4.43871	2.55196	-1.73933	0.0819762	0.279798	Indolepyruvate oxidoreductase subunit IorA	1.2.7.8
Achromobacter	xylosoxidans	axyl_c_1_5273	26.6622	-4.41083	2.55373	-1.72721	0.0841296	0.282517	Uncharacterized oxidoreductase TM_0325	1.-.-.-
Achromobacter	xylosoxidans	axyl_c_1_4889	25.9956	-4.39929	2.5545	-1.72217	0.0850381	0.283647
Achromobacter	xylosoxidans	axyl_c_1_673	25.9956	-4.39929	2.5545	-1.72217	0.0850381	0.283647	Serine hydroxymethyltransferase
Achromobacter	xylosoxidans	axyl_c_1_5203	25.3291	-4.38729	2.55531	-1.71693	0.0859915	0.284883	UPF0234 protein Bpet3698
Achromobacter	xylosoxidans	axyl_c_1_1524	24.9958	-4.38115	2.55573	-1.71425	0.0864833	0.285425	Sulfoxide reductase catalytic subunit YedY
Achromobacter	xylosoxidans	axyl_c_1_6298	24.9958	-4.38115	2.55573	-1.71425	0.0864833	0.285425
Achromobacter	xylosoxidans	axyl_c_1_4812	24.3292	-4.36857	2.5566	-1.70874	0.0874986	0.2867	Spermidine/putrescine import ATP-binding protein PotA
Achromobacter	xylosoxidans	axyl_c_1_5548	23.6627	-4.35558	2.55752	-1.70305	0.088559	0.287871	3-(3-hydroxy-phenyl)propionate/3-hydroxycinnamic acid hydroxylase
Achromobacter	xylosoxidans	axyl_c_1_2687	23.3294	-4.34892	2.558	-1.70013	0.0891073	0.288476	Probable efflux pump membrane transporter TtgB
Achromobacter	xylosoxidans	axyl_c_1_5356	22.9961	-4.34198	2.55849	-1.69709	0.0896804	0.289184
Achromobacter	xylosoxidans	axyl_c_1_6410	22.9961	-4.34198	2.55849	-1.69709	0.0896804	0.289184	Alkaline phosphatase synthesis transcriptional regulatory protein PhoP
Achromobacter	xylosoxidans	axyl_c_1_3786	22.3296	-4.32813	2.55951	-1.69099	0.0908378	0.290336
Achromobacter	xylosoxidans	axyl_c_1_4035	20.3299	-4.28345	2.56296	-1.67129	0.0946643	0.294104	Succinyl-diaminopimelate desuccinylase
Achromobacter	xylosoxidans	axyl_c_1_4372	20.3299	-4.28345	2.56296	-1.67129	0.0946643	0.294104	Uncharacterized protein RP368
Achromobacter	xylosoxidans	axyl_c_1_5974	20.3299	-4.28345	2.56296	-1.67129	0.0946643	0.294104	Virulence sensor protein BvgS	2.7.13.3
Achromobacter	xylosoxidans	axyl_c_1_4119	19.9966	-4.27551	2.56359	-1.66778	0.0953598	0.294709	Protein FecR
Achromobacter	xylosoxidans	axyl_c_1_5408	19.6634	-4.26726	2.56425	-1.66414	0.0960851	0.29533	Ferric anguibactin receptor
Achromobacter	xylosoxidans	axyl_c_1_4241	19.3301	-4.25888	2.56492	-1.66043	0.0968274	0.295885
Achromobacter	xylosoxidans	axyl_c_1_5761	19.3301	-4.25888	2.56492	-1.66043	0.0968274	0.295885	Bacilysin biosynthesis oxidoreductase YwfH	1.-.-.-
Achromobacter	xylosoxidans	axyl_c_1_2698	18.9968	-4.25105	2.56563	-1.65692	0.0975356	0.296513	Dihydrolipoyl dehydrogenase	1.8.1.4
Achromobacter	xylosoxidans	axyl_c_1_4234	18.6635	-4.24181	2.56634	-1.65286	0.0983586	0.297263	Filamentous hemagglutinin	3.1.-.-
Achromobacter	xylosoxidans	axyl_c_2_6598	18.6635	-4.24181	2.56634	-1.65286	0.0983586	0.297263
Achromobacter	xylosoxidans	axyl_c_1_1132	18.3303	-4.23284	2.56709	-1.64889	0.0991706	0.297712	HTH-type transcriptional regulator PtxR
Achromobacter	xylosoxidans	axyl_c_1_1866	18.3303	-4.23284	2.56709	-1.64889	0.0991706	0.297712	Putative uroporphyrinogen-III C-methyltransferase	2.1.1.107
Achromobacter	xylosoxidans	axyl_c_1_5660	18.3303	-4.23284	2.56709	-1.64889	0.0991706	0.297712	Phospholipase D2	3.1.4.4
Achromobacter	xylosoxidans	axyl_c_1_6336	18.3303	-4.23284	2.56709	-1.64889	0.0991706	0.297712	Protein ClpV1
Achromobacter	xylosoxidans	axyl_c_1_852	17.997	-4.22379	2.56785	-1.64487	0.0999967	0.298359
Achromobacter	xylosoxidans	axyl_c_1_1756	17.6637	-4.21449	2.56865	-1.64074	0.100851	0.299167	Phenylacetate-coenzyme A ligase	6.2.1.30
Achromobacter	xylosoxidans	axyl_c_1_1732	17.3304	-4.20502	2.56947	-1.63653	0.101729	0.299852	Sulfate adenylyltransferase subunit 2	2.7.7.4
Achromobacter	xylosoxidans	axyl_c_1_3247	17.3304	-4.20502	2.56947	-1.63653	0.101729	0.299852	Methane monooxygenase component C	1.14.13.25
Achromobacter	xylosoxidans	axyl_c_1_4593	17.3304	-4.20502	2.56947	-1.63653	0.101729	0.299852
Achromobacter	xylosoxidans	axyl_c_1_3894	16.9971	-4.19553	2.57032	-1.6323	0.102616	0.300761	2'
Achromobacter	xylosoxidans	axyl_c_1_6260	16.6639	-4.18538	2.5712	-1.62779	0.103569	0.301562
Achromobacter	xylosoxidans	axyl_c_1_3553	15.9973	-4.16474	2.57306	-1.61859	0.105535	0.303049	Oligopeptide transport ATP-binding protein AppF
Achromobacter	xylosoxidans	axyl_c_1_1892	15.664	-4.15404	2.57404	-1.61382	0.106567	0.303626	Phospho-2-dehydro-3-deoxyheptonate aldolase
Achromobacter	xylosoxidans	axyl_c_1_6041	15.664	-4.15404	2.57404	-1.61382	0.106567	0.303626	Protein BugT
Achromobacter	xylosoxidans	axyl_c_1_1654	14.6642	-4.12037	2.57723	-1.59876	0.109873	0.305926	Penicillin acylase	3.5.1.11
Achromobacter	xylosoxidans	axyl_c_1_2200	14.6642	-4.12037	2.57723	-1.59876	0.109873	0.305926	Leukotoxin
Achromobacter	xylosoxidans	axyl_c_1_2458	14.6642	-4.12037	2.57723	-1.59876	0.109873	0.305926	L-arabonate dehydratase	4.2.1.-
Achromobacter	xylosoxidans	axyl_c_1_5107	14.6642	-4.12037	2.57723	-1.59876	0.109873	0.305926	Methylcrotonoyl-CoA carboxylase subunit alpha
Achromobacter	xylosoxidans	axyl_c_1_1985	14.3309	-4.10837	2.57837	-1.5934	0.111072	0.306853	ATP-dependent RNA helicase HrpA	3.6.4.13
Achromobacter	xylosoxidans	axyl_c_1_3489	14.3309	-4.10837	2.57837	-1.5934	0.111072	0.306853	p-hydroxybenzoic acid efflux pump subunit AaeB
Achromobacter	xylosoxidans	axyl_c_1_2306	13.9976	-4.09612	2.57957	-1.58791	0.112307	0.307597	Poly-beta-1
Achromobacter	xylosoxidans	axyl_c_1_5784	13.9976	-4.09612	2.57957	-1.58791	0.112307	0.307597	Acryloyl-CoA reductase (NADH)	1.3.1.95
Achromobacter	xylosoxidans	axyl_c_1_167	13.6644	-4.0835	2.58081	-1.58226	0.113591	0.308622	Cytochrome b
Achromobacter	xylosoxidans	axyl_c_1_5490	13.6644	-4.0835	2.58081	-1.58226	0.113591	0.308622	UPF0761 membrane protein Shew_3545
Achromobacter	xylosoxidans	axyl_c_1_742	13.6644	-4.0835	2.58081	-1.58226	0.113591	0.308622	Outer membrane protein P6
Achromobacter	xylosoxidans	axyl_c_1_101	13.3311	-4.07051	2.58211	-1.57643	0.114928	0.309696	Ferric-pseudobactin M114 receptor PbuA
Achromobacter	xylosoxidans	axyl_c_1_1183	13.3311	-4.07051	2.58211	-1.57643	0.114928	0.309696	Potassium-transporting ATPase A chain
Achromobacter	xylosoxidans	axyl_c_1_2376	13.3311	-4.07051	2.58211	-1.57643	0.114928	0.309696	Uncharacterized MFS-type transporter Rv2459/MT2534
Achromobacter	xylosoxidans	axyl_c_1_4040	13.3311	-4.07051	2.58211	-1.57643	0.114928	0.309696	Uncharacterized protein YddB
Achromobacter	xylosoxidans	axyl_c_1_4857	13.3311	-4.07051	2.58211	-1.57643	0.114928	0.309696	Long-chain-fatty-acid--CoA ligase FadD13	6.2.1.3
Achromobacter	xylosoxidans	axyl_c_1_5806	13.3311	-4.07051	2.58211	-1.57643	0.114928	0.309696	General L-amino acid-binding periplasmic protein AapJ
Achromobacter	xylosoxidans	axyl_c_2_6623	13.3311	-4.07051	2.58211	-1.57643	0.114928	0.309696
Achromobacter	xylosoxidans	axyl_c_1_5803	12.9978	-4.05711	2.58347	-1.57042	0.116319	0.310755	Protein CyaE
Achromobacter	xylosoxidans	axyl_c_1_1254	12.6645	-4.04329	2.58488	-1.56421	0.117768	0.31176	Putative phosphite transport system permease protein HtxE
Achromobacter	xylosoxidans	axyl_c_1_6105	12.6645	-4.04329	2.58488	-1.56421	0.117768	0.31176	Acetylglutamate kinase
Achromobacter	xylosoxidans	axyl_c_1_1215	12.3313	-4.02903	2.58636	-1.5578	0.11928	0.3131	UPF0065 protein in clcB-clcD intergenic region
Achromobacter	xylosoxidans	axyl_c_1_2134	12.3313	-4.02903	2.58636	-1.5578	0.11928	0.3131
Achromobacter	xylosoxidans	axyl_c_1_4335	2.73111	-4.06988	2.61383	-1.55706	0.119457	NA	Cytochrome c oxidase subunit 1 homolog
Achromobacter	xylosoxidans	axyl_c_1_1623	11.998	-4.01431	2.58791	-1.55118	0.12086	0.314308	NADP-dependent malic enzyme	1.1.1.40
Achromobacter	xylosoxidans	axyl_c_1_3764	11.998	-4.01431	2.58791	-1.55118	0.12086	0.314308	Putative HTH-type DNA-binding domain-containing acetyltransferase YbfA	2.3.1.-
Achromobacter	xylosoxidans	axyl_c_1_415	11.998	-4.01431	2.58791	-1.55118	0.12086	0.314308	Ferric anguibactin receptor
Achromobacter	xylosoxidans	axyl_c_1_460	11.998	-4.01431	2.58791	-1.55118	0.12086	0.314308	HTH-type transcriptional regulator YjiE
Achromobacter	xylosoxidans	axyl_c_1_1393	11.6647	-3.99904	2.58954	-1.54431	0.122514	0.315729	Pyruvate dehydrogenase E1 component subunit beta	1.2.4.1
Achromobacter	xylosoxidans	axyl_c_1_5825	11.6647	-3.99904	2.58954	-1.54431	0.122514	0.315729
Achromobacter	xylosoxidans	axyl_c_1_5888	11.6647	-3.99904	2.58954	-1.54431	0.122514	0.315729	Uncharacterized HTH-type transcriptional regulator YeaM
Achromobacter	xylosoxidans	axyl_c_1_3788	11.3314	-3.98325	2.59125	-1.53719	0.124246	0.316988	Uncharacterized protein YjcS	3.1.6.-
Achromobacter	xylosoxidans	axyl_c_1_1696	10.9982	-3.96689	2.59304	-1.52982	0.126061	0.318188	DNA gyrase subunit A
Achromobacter	xylosoxidans	axyl_c_1_2201	10.9982	-3.96689	2.59304	-1.52982	0.126061	0.318188	RTX-I toxin determinant A from serotypes 1/9
Achromobacter	xylosoxidans	axyl_c_1_5138	10.9982	-3.96689	2.59304	-1.52982	0.126061	0.318188	Molybdopterin molybdenumtransferase	2.10.1.1
Achromobacter	xylosoxidans	axyl_c_1_6127	10.9982	-3.96689	2.59304	-1.52982	0.126061	0.318188	Putative amino-acid transporter Mb2008
Achromobacter	xylosoxidans	axyl_c_1_1851	3.27104	-4.03102	2.637	-1.52864	0.126354	NA	Protein RecA
Achromobacter	xylosoxidans	axyl_c_1_4973	10.6649	-3.94991	2.59493	-1.52217	0.127968	NA
Achromobacter	xylosoxidans	axyl_c_1_6168	10.6649	-3.94991	2.59493	-1.52217	0.127968	NA	Uncharacterized protein sll0335
Achromobacter	xylosoxidans	axyl_c_1_2093	10.3316	-3.93251	2.59684	-1.51435	0.129938	NA	Uncharacterized transporter YcbK
Achromobacter	xylosoxidans	axyl_c_1_2710	10.3316	-3.93251	2.59684	-1.51435	0.129938	NA	Chemotaxis protein CheA	2.7.13.3
Achromobacter	xylosoxidans	axyl_c_1_5448	10.3316	-3.93251	2.59684	-1.51435	0.129938	NA	F1 capsule-anchoring protein
Achromobacter	xylosoxidans	axyl_c_1_1106	9.99832	-3.91416	2.59894	-1.50606	0.132051	NA
Achromobacter	xylosoxidans	axyl_c_1_1219	9.99832	-3.91416	2.59894	-1.50606	0.132051	NA	Proline/betaine transporter
Achromobacter	xylosoxidans	axyl_c_1_4848	9.99832	-3.91416	2.59894	-1.50606	0.132051	NA	Putative amino-acid transporter Mb2008
Achromobacter	xylosoxidans	axyl_c_1_5957	9.99832	-3.91416	2.59894	-1.50606	0.132051	NA	Maleamate amidohydrolase	3.5.1.107
Achromobacter	xylosoxidans	axyl_c_1_6406	9.99832	-3.91416	2.59894	-1.50606	0.132051	NA	Elongation factor G 1
Achromobacter	xylosoxidans	axyl_c_1_1896	2.77721	-3.96119	2.64353	-1.49844	0.134018	NA	Glycolate oxidase iron-sulfur subunit
Achromobacter	xylosoxidans	axyl_c_1_1567	9.66504	-3.89505	2.60115	-1.49743	0.134281	NA	Acetyl-coenzyme A synthetase
Achromobacter	xylosoxidans	axyl_c_1_2313	9.66504	-3.89505	2.60115	-1.49743	0.134281	NA	Putative esterase SSO2140	3.1.2.-
Achromobacter	xylosoxidans	axyl_c_1_2948	9.66504	-3.89505	2.60115	-1.49743	0.134281	NA	Uncharacterized protease YhbU	3.4.-.-
Achromobacter	xylosoxidans	axyl_c_1_4034	9.66504	-3.89505	2.60115	-1.49743	0.134281	NA	2
Achromobacter	xylosoxidans	axyl_c_1_6011	9.66504	-3.89505	2.60115	-1.49743	0.134281	NA	Phosphomethylpyrimidine synthase
Achromobacter	xylosoxidans	axyl_c_1_848	9.66504	-3.89505	2.60115	-1.49743	0.134281	NA	Acetylornithine deacetylase	3.5.1.16
Achromobacter	xylosoxidans	axyl_c_1_154	9.33177	-3.87512	2.6035	-1.48843	0.136638	NA	Dipeptide transport system permease protein DppB
Achromobacter	xylosoxidans	axyl_c_1_2652	9.33177	-3.87512	2.6035	-1.48843	0.136638	NA	Putative gamma-glutamyltransferase YwrD
Achromobacter	xylosoxidans	axyl_c_1_3813	9.33177	-3.87512	2.6035	-1.48843	0.136638	NA	Ferrichrome-iron receptor
Achromobacter	xylosoxidans	axyl_c_1_4936	9.33177	-3.87512	2.6035	-1.48843	0.136638	NA
Achromobacter	xylosoxidans	axyl_c_1_2441	8.99849	-3.85435	2.60599	-1.47904	0.13913	NA	Salicylate 5-hydroxylase
Achromobacter	xylosoxidans	axyl_c_1_2775	8.99849	-3.85435	2.60599	-1.47904	0.13913	NA	30S ribosomal protein S2
Achromobacter	xylosoxidans	axyl_c_1_4450	8.99849	-3.85435	2.60599	-1.47904	0.13913	NA	EPS I polysaccharide export outer membrane protein EpsA
Achromobacter	xylosoxidans	axyl_c_1_6460	8.99849	-3.85435	2.60599	-1.47904	0.13913	NA	Putative oligopeptide transport ATP-binding protein YkfD	3.6.3.-
Achromobacter	xylosoxidans	axyl_c_1_2571	8.66521	-3.83254	2.60864	-1.46917	0.141786	NA	Tyrocidine synthase 3
Achromobacter	xylosoxidans	axyl_c_1_2987	8.66521	-3.83254	2.60864	-1.46917	0.141786	NA	Long-chain-fatty-acid--CoA ligase	6.2.1.3
Achromobacter	xylosoxidans	axyl_c_1_3693	8.66521	-3.83254	2.60864	-1.46917	0.141786	NA
Achromobacter	xylosoxidans	axyl_c_1_3903	8.66521	-3.83254	2.60864	-1.46917	0.141786	NA	Lipoprotein-releasing system ATP-binding protein LolD
Achromobacter	xylosoxidans	axyl_c_1_234	8.33193	-3.80933	2.61144	-1.45871	0.144645	NA	Vi polysaccharide biosynthesis protein TviD
Achromobacter	xylosoxidans	axyl_c_1_2635	8.33193	-3.80933	2.61144	-1.45871	0.144645	NA	Type II secretion system protein E
Achromobacter	xylosoxidans	axyl_c_1_4157	8.33193	-3.80933	2.61144	-1.45871	0.144645	NA	Uncharacterized protein y4aB
Achromobacter	xylosoxidans	axyl_c_1_4749	8.33193	-3.80933	2.61144	-1.45871	0.144645	NA	Uncharacterized protein YqeZ	3.4.21.-
Achromobacter	xylosoxidans	axyl_c_1_936	8.33193	-3.80933	2.61144	-1.45871	0.144645	NA	UvrABC system protein A
Achromobacter	xylosoxidans	axyl_c_1_1620	3.43925	-3.83177	2.63432	-1.45456	0.145791	NA	Citrate synthase	2.3.3.16
Achromobacter	xylosoxidans	axyl_c_1_1233	7.99866	-3.78597	2.61446	-1.44809	0.147592	NA
Achromobacter	xylosoxidans	axyl_c_1_1467	7.99866	-3.78597	2.61446	-1.44809	0.147592	NA	Alkyl hydroperoxide reductase subunit C	1.11.1.15
Achromobacter	xylosoxidans	axyl_c_1_3370	7.99866	-3.78597	2.61446	-1.44809	0.147592	NA	Spermidine/putrescine import ATP-binding protein PotA
Achromobacter	xylosoxidans	axyl_c_1_3698	7.99866	-3.78597	2.61446	-1.44809	0.147592	NA	Ferrichrysobactin receptor
Achromobacter	xylosoxidans	axyl_c_1_4920	7.99866	-3.78597	2.61446	-1.44809	0.147592	NA
Achromobacter	xylosoxidans	axyl_c_3_6751	7.99866	-3.78597	2.61446	-1.44809	0.147592	NA	HTH-type transcriptional regulator TcbR
Achromobacter	xylosoxidans	axyl_c_1_1617	5.80778	-3.23102	2.24806	-1.43725	0.150647	NA	Succinate dehydrogenase flavoprotein subunit
Achromobacter	xylosoxidans	axyl_c_1_4219	7.66538	-3.76126	2.61768	-1.43687	0.150755	NA	Probable cysteine desulfurase	2.8.1.7
Achromobacter	xylosoxidans	axyl_c_1_441	7.66538	-3.76126	2.61768	-1.43687	0.150755	NA	Uncharacterized HTH-type transcriptional regulator YcjZ
Achromobacter	xylosoxidans	axyl_c_1_5994	7.66538	-3.76126	2.61768	-1.43687	0.150755	NA	Protein BugT
Achromobacter	xylosoxidans	axyl_c_3_6749	7.66538	-3.76126	2.61768	-1.43687	0.150755	NA	Chloromuconate cycloisomerase	5.5.1.7
Achromobacter	xylosoxidans	axyl_c_1_205	7.3321	-3.73381	2.6211	-1.42452	0.154296	NA	Ferredoxin-dependent glutamate synthase 1	1.4.7.1
Achromobacter	xylosoxidans	axyl_c_1_4400	7.3321	-3.73381	2.6211	-1.42452	0.154296	NA	High-affinity branched-chain amino acid transport system permease protein LivH
Achromobacter	xylosoxidans	axyl_c_1_5163	7.3321	-3.73381	2.6211	-1.42452	0.154296	NA
Achromobacter	xylosoxidans	axyl_c_1_5444	7.3321	-3.73381	2.6211	-1.42452	0.154296	NA	Protein DipZ
Achromobacter	xylosoxidans	axyl_c_1_915	7.3321	-3.73381	2.6211	-1.42452	0.154296	NA	Putative sulfate transporter YvdB
Achromobacter	xylosoxidans	axyl_c_1_4096	5.61199	-3.747	2.64212	-1.41818	0.156138	NA	Bifunctional protein PutA
Achromobacter	xylosoxidans	axyl_c_1_2267	6.99882	-3.70583	2.62479	-1.41186	0.157992	NA
Achromobacter	xylosoxidans	axyl_c_1_2312	6.99882	-3.70583	2.62479	-1.41186	0.157992	NA
Achromobacter	xylosoxidans	axyl_c_1_2569	6.99882	-3.70583	2.62479	-1.41186	0.157992	NA	Linear gramicidin synthase subunit D
Achromobacter	xylosoxidans	axyl_c_1_2570	6.99882	-3.70583	2.62479	-1.41186	0.157992	NA	Linear gramicidin synthase subunit C
Achromobacter	xylosoxidans	axyl_c_1_3224	6.99882	-3.70583	2.62479	-1.41186	0.157992	NA	Phytochrome-like protein cph2
Achromobacter	xylosoxidans	axyl_c_1_3945	6.99882	-3.70583	2.62479	-1.41186	0.157992	NA
Achromobacter	xylosoxidans	axyl_c_1_4407	6.99882	-3.70583	2.62479	-1.41186	0.157992	NA	Aconitate hydratase
Achromobacter	xylosoxidans	axyl_c_1_4504	6.99882	-3.70583	2.62479	-1.41186	0.157992	NA	Aspartokinase	2.7.2.4
Achromobacter	xylosoxidans	axyl_c_1_4939	6.99882	-3.70583	2.62479	-1.41186	0.157992	NA	ATP-dependent zinc metalloprotease FtsH
Achromobacter	xylosoxidans	axyl_c_1_5837	6.99882	-3.70583	2.62479	-1.41186	0.157992	NA	Efflux pump membrane transporter BepE
Achromobacter	xylosoxidans	axyl_c_1_6400	6.99882	-3.70583	2.62479	-1.41186	0.157992	NA	50S ribosomal protein L2
Achromobacter	xylosoxidans	axyl_c_3_6809	6.99882	-3.70583	2.62479	-1.41186	0.157992	NA
Achromobacter	xylosoxidans	axyl_c_1_1102	6.66555	-3.67611	2.62877	-1.39841	0.161989	NA
Achromobacter	xylosoxidans	axyl_c_1_270	6.66555	-3.67611	2.62877	-1.39841	0.161989	NA	Uncharacterized HTH-type transcriptional regulator PYRAB04820
Achromobacter	xylosoxidans	axyl_c_1_3549	6.66555	-3.67611	2.62877	-1.39841	0.161989	NA	Glutathione-binding protein GsiB
Achromobacter	xylosoxidans	axyl_c_1_4070	6.66555	-3.67611	2.62877	-1.39841	0.161989	NA	UPF0065 protein in tcbD-tcbE intergenic region
Achromobacter	xylosoxidans	axyl_c_1_4183	6.66555	-3.67611	2.62877	-1.39841	0.161989	NA	Hydroxyquinol 1
Achromobacter	xylosoxidans	axyl_c_1_4281	6.66555	-3.67611	2.62877	-1.39841	0.161989	NA	Sialic acid TRAP transporter permease protein SiaT
Achromobacter	xylosoxidans	axyl_c_1_4429	6.66555	-3.67611	2.62877	-1.39841	0.161989	NA
Achromobacter	xylosoxidans	axyl_c_1_4516	6.66555	-3.67611	2.62877	-1.39841	0.161989	NA	Nitrous-oxide reductase	1.7.2.4
Achromobacter	xylosoxidans	axyl_c_1_517	6.66555	-3.67611	2.62877	-1.39841	0.161989	NA	Uncharacterized HTH-type transcriptional regulator YwbI
Achromobacter	xylosoxidans	axyl_c_1_5185	6.66555	-3.67611	2.62877	-1.39841	0.161989	NA	Urea amidolyase
Achromobacter	xylosoxidans	axyl_c_1_5502	6.66555	-3.67611	2.62877	-1.39841	0.161989	NA	D-galactarate dehydratase
Achromobacter	xylosoxidans	axyl_c_1_6150	6.66555	-3.67611	2.62877	-1.39841	0.161989	NA	Uncharacterized protein in chlN 3'region (Fragment)
Achromobacter	xylosoxidans	axyl_c_1_1430	6.33227	-3.64438	2.63307	-1.38408	0.166335	NA
Achromobacter	xylosoxidans	axyl_c_1_1441	6.33227	-3.64438	2.63307	-1.38408	0.166335	NA
Achromobacter	xylosoxidans	axyl_c_1_1479	6.33227	-3.64438	2.63307	-1.38408	0.166335	NA	Alpha-ketoglutarate-dependent taurine dioxygenase	1.14.11.17
Achromobacter	xylosoxidans	axyl_c_1_1815	6.33227	-3.64438	2.63307	-1.38408	0.166335	NA	Uncharacterized HTH-type transcriptional regulator YagI
Achromobacter	xylosoxidans	axyl_c_1_2104	6.33227	-3.64438	2.63307	-1.38408	0.166335	NA	Glutamate-ammonia-ligase adenylyltransferase
Achromobacter	xylosoxidans	axyl_c_1_2390	6.33227	-3.64438	2.63307	-1.38408	0.166335	NA	Amidase	3.5.1.4
Achromobacter	xylosoxidans	axyl_c_1_2475	6.33227	-3.64438	2.63307	-1.38408	0.166335	NA	Histidine ammonia-lyase
Achromobacter	xylosoxidans	axyl_c_1_2800	6.33227	-3.64438	2.63307	-1.38408	0.166335	NA	Uncharacterized protein C16G5.07c
Achromobacter	xylosoxidans	axyl_c_1_2933	6.33227	-3.64438	2.63307	-1.38408	0.166335	NA	Respiratory nitrate reductase 1 alpha chain	1.7.99.4
Achromobacter	xylosoxidans	axyl_c_1_3877	6.33227	-3.64438	2.63307	-1.38408	0.166335	NA
Achromobacter	xylosoxidans	axyl_c_1_4818	6.33227	-3.64438	2.63307	-1.38408	0.166335	NA	Putative transketolase C-terminal section	2.2.1.1
Achromobacter	xylosoxidans	axyl_c_1_5789	6.33227	-3.64438	2.63307	-1.38408	0.166335	NA	Uncharacterized protein MJ0590
Achromobacter	xylosoxidans	axyl_c_1_6132	6.33227	-3.64438	2.63307	-1.38408	0.166335	NA	High-affinity branched-chain amino acid transport ATP-binding protein LivG
Achromobacter	xylosoxidans	axyl_c_1_638	6.33227	-3.64438	2.63307	-1.38408	0.166335	NA	Ribonucleoside-diphosphate reductase subunit beta	1.17.4.1
Achromobacter	xylosoxidans	axyl_c_1_903	6.33227	-3.64438	2.63307	-1.38408	0.166335	NA	N-acetylmuramoyl-L-alanine amidase AmiC	3.5.1.28
Achromobacter	xylosoxidans	axyl_c_1_994	6.33227	-3.64438	2.63307	-1.38408	0.166335	NA	Magnesium-transporting ATPase
Achromobacter	xylosoxidans	axyl_c_1_1053	5.99899	-3.61094	2.63774	-1.36895	0.171014	NA
Achromobacter	xylosoxidans	axyl_c_1_132	5.99899	-3.61094	2.63774	-1.36895	0.171014	NA	Probable ABC transporter permease protein YurM
Achromobacter	xylosoxidans	axyl_c_1_1330	5.99899	-3.61094	2.63774	-1.36895	0.171014	NA
Achromobacter	xylosoxidans	axyl_c_1_1367	5.99899	-3.61094	2.63774	-1.36895	0.171014	NA	Citrate transporter
Achromobacter	xylosoxidans	axyl_c_1_2105	5.99899	-3.61094	2.63774	-1.36895	0.171014	NA	Uncharacterized protein YhdP
Achromobacter	xylosoxidans	axyl_c_1_2596	5.99899	-3.61094	2.63774	-1.36895	0.171014	NA	Uxu operon transcriptional regulator
Achromobacter	xylosoxidans	axyl_c_1_261	5.99899	-3.61094	2.63774	-1.36895	0.171014	NA	Transcriptional regulator KdgR
Achromobacter	xylosoxidans	axyl_c_1_2935	5.99899	-3.61094	2.63774	-1.36895	0.171014	NA	Nitrate reductase molybdenum cofactor assembly chaperone NarJ
Achromobacter	xylosoxidans	axyl_c_1_3123	5.99899	-3.61094	2.63774	-1.36895	0.171014	NA	Uncharacterized MscS family protein YkuT
[truncated: 506,631+ more rows]
