# Supplementary material for: Microbiota and Metatranscriptome Changes Accompanying the Onset of Gingivitis
Source: mBio. 2018 Apr 17;9(2):e00575-18. doi: 10.1128/mBio.00575-18 (PMC5904416; doi:10.1128/mBio.00575-18)
Supplement: DATA SET S2 [file mbo002183835sd2.txt]

		3V3T	4V3C	15V3C	3V6T	4V6T	15V6T
Actinomyces odontolyticus	NCBIAAYI_c_1_1	0	0	9.99831986867392	0	13.0586931906753	53.3935974508414
Actinomyces odontolyticus	NCBIAAYI_c_1_10	79.8540949473603	460.002422209749	87.9852148443305	5.09783570507179	35.6937613878459	0
Actinomyces odontolyticus	NCBIAAYI_c_1_100	42.1629621322062	329.659350981485	1.99966397373478	4.46060624193782	34.8231818418009	0
Actinomyces odontolyticus	NCBIAAYI_c_1_1000	0	36.9305368480082	23.9959676848174	3.82337677880385	0.870579546045022	0
Actinomyces odontolyticus	NCBIAAYI_c_1_1001	0	0	27.995295632287	6.37229463133974	0	0
Actinomyces odontolyticus	NCBIAAYI_c_1_1002	0	25.525518115535	0	5.73506516820577	8.70579546045022	9.42239955014848
Actinomyces odontolyticus	NCBIAAYI_c_1_1003	0	34.2150561974193	7.99865589493913	0	0	0
Actinomyces odontolyticus	NCBIAAYI_c_1_1004	0	122.196629276498	1.99966397373478	0	0	0
Actinomyces odontolyticus	NCBIAAYI_c_1_1005	0	43.9907865395391	0	0	0	0
Actinomyces odontolyticus	NCBIAAYI_c_1_1006	0	15.7497877734152	3.99932794746957	0	0	0
Actinomyces odontolyticus	NCBIAAYI_c_1_1007	0	9.23263421200204	37.9936155009609	3.18614731566987	0	0
Actinomyces odontolyticus	NCBIAAYI_c_1_1008	0	31.4995755468305	31.9946235797565	0	0	0
Actinomyces odontolyticus	NCBIAAYI_c_1_1009	17.8873172682087	0	0	1.27445892626795	0	65.9567968510393
Actinomyces odontolyticus	NCBIAAYI_c_1_101	0	41.8184020190681	33.9942875534913	0.637229463133974	4.35289773022511	0
Actinomyces odontolyticus	NCBIAAYI_c_1_1010	0	0	0	0	0	0
Actinomyces odontolyticus	NCBIAAYI_c_1_1011	0	0	1.99966397373478	0	2.61173863813507	0
Actinomyces odontolyticus	NCBIAAYI_c_1_1012	0	0	0	0	0	0
Actinomyces odontolyticus	NCBIAAYI_c_1_1013	0	44.5338826696569	19.9966397373478	0	0	0
Actinomyces odontolyticus	NCBIAAYI_c_1_1014	13.4154879511565	15.7497877734152	13.9976478161435	3.82337677880385	0	0
Actinomyces odontolyticus	NCBIAAYI_c_1_1015	47.9124569684162	266.660199887824	1.99966397373478	8.28398302074167	3.48231818418009	9.42239955014848
Actinomyces odontolyticus	NCBIAAYI_c_1_1016	23.6368121044186	41.2753058889503	3.99932794746957	0	9.57637500649525	0
Actinomyces odontolyticus	NCBIAAYI_c_1_1017	102.8520742922	437.73548087492	79.9865589493913	0	80.0933182361421	36.1191982755692
Actinomyces odontolyticus	NCBIAAYI_c_1_1018	73.4657673515715	159.670262254623	105.982190607944	6.37229463133974	6.96463636836018	39.2599981256187
Actinomyces odontolyticus	NCBIAAYI_c_1_1019	0	0	13.9976478161435	0	8.70579546045022	0
Actinomyces odontolyticus	NCBIAAYI_c_1_102	0	0	23.9959676848174	0	0	0
Actinomyces odontolyticus	NCBIAAYI_c_1_1020	9.58249139368323	76.0334582164874	17.9969757636131	7.64675355760769	19.1527500129905	47.1119977507424
Actinomyces odontolyticus	NCBIAAYI_c_1_1021	26.8309759023131	102.10207246214	17.9969757636131	0.637229463133974	20.8939091050805	86.371995876361
Actinomyces odontolyticus	NCBIAAYI_c_1_1022	0	0	0	0	0	0
Actinomyces odontolyticus	NCBIAAYI_c_1_1023	71.5492690728348	9.23263421200204	69.9882390807174	16.5679660414833	0	0
Actinomyces odontolyticus	NCBIAAYI_c_1_1024	19.1649827873665	38.5598252383615	15.9973117898783	0	4.35289773022511	0
Actinomyces odontolyticus	NCBIAAYI_c_1_1025	46.6347914492584	59.1974781828366	11.9979838424087	4.46060624193782	0	0
Actinomyces odontolyticus	NCBIAAYI_c_1_1026	0	62.999151093661	15.9973117898783	0	0	0
Actinomyces odontolyticus	NCBIAAYI_c_1_1027	0	0	1.99966397373478	0.637229463133974	0	0
Actinomyces odontolyticus	NCBIAAYI_c_1_1028	0	0	1.99966397373478	0	0	0
Actinomyces odontolyticus	NCBIAAYI_c_1_1029	0	29.8702871564772	3.99932794746957	0	6.09405682231516	0
Actinomyces odontolyticus	NCBIAAYI_c_1_103	0.638832759578882	79.8351311273117	49.9915993433696	7.00952409447372	14.7998522827654	9.42239955014848
Actinomyces odontolyticus	NCBIAAYI_c_1_1030	0	28.7840948962417	3.99932794746957	0	3.48231818418009	0
Actinomyces odontolyticus	NCBIAAYI_c_1_1031	0	0	9.99831986867392	0	0	0
Actinomyces odontolyticus	NCBIAAYI_c_1_1032	0	8.68953808188427	7.99865589493913	0	0	0
Actinomyces odontolyticus	NCBIAAYI_c_1_1033	26.8309759023131	41.2753058889503	0	0	0	37.6895982005939
Actinomyces odontolyticus	NCBIAAYI_c_1_1034	0	0	0	0	0	0
Actinomyces odontolyticus	NCBIAAYI_c_1_1035	0	0	0	0	0	0
Actinomyces odontolyticus	NCBIAAYI_c_1_1036	14.6931534703143	0	1.99966397373478	0	3.48231818418009	0
Actinomyces odontolyticus	NCBIAAYI_c_1_1037	0	55.93890140213	1.99966397373478	0	4.35289773022511	0
Actinomyces odontolyticus	NCBIAAYI_c_1_1038	0	163.471935165448	23.9959676848174	0	18.2821704669455	0
Actinomyces odontolyticus	NCBIAAYI_c_1_1039	497.650719711949	1010.15880201905	371.93749911467	59.2623400714596	308.185159299938	227.707989128588
Actinomyces odontolyticus	NCBIAAYI_c_1_104	0.638832759578882	161.299550644977	1.99966397373478	5.73506516820577	0	0
Actinomyces odontolyticus	NCBIAAYI_c_1_1040	8.30482587452547	36.3874407178904	45.9922713959	2.5489178525359	12.1881136446303	0
Actinomyces odontolyticus	NCBIAAYI_c_1_1041	0	0.543096130117767	27.995295632287	0.637229463133974	38.305500025981	0
Actinomyces odontolyticus	NCBIAAYI_c_1_1042	0.638832759578882	15.7497877734152	51.9912633171044	1.27445892626795	4.35289773022511	7.85199962512373
Actinomyces odontolyticus	NCBIAAYI_c_1_1043	24.2756448639975	0	63.9892471595131	0	0	0
Actinomyces odontolyticus	NCBIAAYI_c_1_1044	0	0	0	0	0	0
Actinomyces odontolyticus	NCBIAAYI_c_1_1045	0	0	0	0	0	0
Actinomyces odontolyticus	NCBIAAYI_c_1_1046	0	0	0	0	0	23.5559988753712
Actinomyces odontolyticus	NCBIAAYI_c_1_1047	23.6368121044186	0	53.9909272908392	0	0	0
Actinomyces odontolyticus	NCBIAAYI_c_1_1048	36.4134672959963	73.8610736960163	9.99831986867392	7.00952409447372	30.4702841115758	40.8303980506434
Actinomyces odontolyticus	NCBIAAYI_c_1_1049	88.7977535814646	246.565643073466	35.9939515272261	7.64675355760769	34.8231818418009	39.2599981256187
Actinomyces odontolyticus	NCBIAAYI_c_1_105	24.9144776235764	40.7322097588325	7.99865589493913	0	14.7998522827654	18.844799100297
Actinomyces odontolyticus	NCBIAAYI_c_1_1050	3.19416379789441	68.4301123948386	79.9865589493913	5.73506516820577	18.2821704669455	0
Actinomyces odontolyticus	NCBIAAYI_c_1_1051	0	0	1.99966397373478	0	0	0
Actinomyces odontolyticus	NCBIAAYI_c_1_1052	0	0	0	0	0	0
Actinomyces odontolyticus	NCBIAAYI_c_1_1053	45.9959586896795	387.227540773968	41.9929434484305	0	32.2114432036658	29.8375985754702
Actinomyces odontolyticus	NCBIAAYI_c_1_1054	9.58249139368323	22.8100374649462	3.99932794746957	0	8.70579546045022	17.2743991752722
Actinomyces odontolyticus	NCBIAAYI_c_1_1055	44.7182931705218	105.360649242847	0	0	8.70579546045022	0
Actinomyces odontolyticus	NCBIAAYI_c_1_1056	0	1.08619226023553	89.9848788180653	0.637229463133974	12.1881136446303	28.2671986504454
Actinomyces odontolyticus	NCBIAAYI_c_1_1057	0	24.4393258552995	17.9969757636131	0	0	0
Actinomyces odontolyticus	NCBIAAYI_c_1_1058	0	26.0686142456528	17.9969757636131	0	7.8352159144052	0
Actinomyces odontolyticus	NCBIAAYI_c_1_1059	0	25.525518115535	17.9969757636131	0	0	0
Actinomyces odontolyticus	NCBIAAYI_c_1_106	0	0	0	0	0	0
Actinomyces odontolyticus	NCBIAAYI_c_1_1060	0	0	0	2.5489178525359	0	26.6967987254207
Actinomyces odontolyticus	NCBIAAYI_c_1_1061	25.5533103831553	61.9129588334254	1.99966397373478	0	0	0
Actinomyces odontolyticus	NCBIAAYI_c_1_1062	0.638832759578882	1.08619226023553	15.9973117898783	2.5489178525359	5.22347727627013	0
Actinomyces odontolyticus	NCBIAAYI_c_1_1063	0	43.4476904094214	13.9976478161435	0	8.70579546045022	0
Actinomyces odontolyticus	NCBIAAYI_c_1_1064	0	0	53.9909272908392	0	0	0
Actinomyces odontolyticus	NCBIAAYI_c_1_1065	26.1921431427342	0	0	0	0	0
Actinomyces odontolyticus	NCBIAAYI_c_1_1066	44.0794604109429	109.705418283789	13.9976478161435	0	6.09405682231516	0
Actinomyces odontolyticus	NCBIAAYI_c_1_1067	0	7.06024969153097	0	0.637229463133974	0	0
Actinomyces odontolyticus	NCBIAAYI_c_1_1068	0	2.71548065058883	1.99966397373478	0	0	0
Actinomyces odontolyticus	NCBIAAYI_c_1_1069	0	0	0	0	0	0
Actinomyces odontolyticus	NCBIAAYI_c_1_107	26.8309759023131	70.6024969153097	101.982862660474	1.27445892626795	9.57637500649525	0
Actinomyces odontolyticus	NCBIAAYI_c_1_1070	0	0	1.99966397373478	0	4.35289773022511	0
Actinomyces odontolyticus	NCBIAAYI_c_1_1071	0	0	111.981182529148	0	0	0
Actinomyces odontolyticus	NCBIAAYI_c_1_1072	125.85005363704	277.522122490179	59.9899192120435	5.73506516820577	43.5289773022511	0
Actinomyces odontolyticus	NCBIAAYI_c_1_1073	72.8269345919926	0	0	0	6.09405682231516	86.371995876361
Actinomyces odontolyticus	NCBIAAYI_c_1_1074	0	0	0	0	11.3175340985853	0
Actinomyces odontolyticus	NCBIAAYI_c_1_1075	40.2464638534696	51.0510362310701	31.9946235797565	0	13.0586931906753	0
Actinomyces odontolyticus	NCBIAAYI_c_1_1076	0	73.8610736960163	13.9976478161435	0	11.3175340985853	0
Actinomyces odontolyticus	NCBIAAYI_c_1_1077	47.9124569684162	102.10207246214	0	1.91168838940192	24.3762272892606	0
Actinomyces odontolyticus	NCBIAAYI_c_1_1078	0	0	0	0	20.0233295590355	0
Actinomyces odontolyticus	NCBIAAYI_c_1_1079	0	7.06024969153097	1.99966397373478	0	2.61173863813507	0
Actinomyces odontolyticus	NCBIAAYI_c_1_108	0	72.231785305663	9.99831986867392	0	0	0
Actinomyces odontolyticus	NCBIAAYI_c_1_1080	0	0	0	0	0	0
Actinomyces odontolyticus	NCBIAAYI_c_1_1081	0	64.6284394840143	0	3.18614731566987	1.74115909209004	0
Actinomyces odontolyticus	NCBIAAYI_c_1_1082	88.1589208218858	383.425867863143	119.979838424087	0.637229463133974	156.704318288104	0
Actinomyces odontolyticus	NCBIAAYI_c_1_1083	66.4386069962038	231.358951430169	147.975134056374	22.9402606728231	114.045920531898	51.8231975258166
Actinomyces odontolyticus	NCBIAAYI_c_1_1084	76.6599311494659	185.195780370159	121.979502397822	13.3818187258135	149.739681919744	0
Actinomyces odontolyticus	NCBIAAYI_c_1_1085	40.2464638534696	347.581523275371	119.979838424087	7.00952409447372	149.739681919744	45.5415978257176
Actinomyces odontolyticus	NCBIAAYI_c_1_1086	218.480803775978	384.512060123379	153.974125977578	2.5489178525359	155.833738742059	0
Actinomyces odontolyticus	NCBIAAYI_c_1_1087	0	15.7497877734152	13.9976478161435	0	33.9526022957559	0
Actinomyces odontolyticus	NCBIAAYI_c_1_1088	15.3319862298932	9.23263421200204	43.9926074221652	0	0	0
Actinomyces odontolyticus	NCBIAAYI_c_1_1089	10.860156912841	76.5765543466051	0	11.4701303364115	19.1527500129905	0
Actinomyces odontolyticus	NCBIAAYI_c_1_109	0	0	0	0	1.74115909209004	0
Actinomyces odontolyticus	NCBIAAYI_c_1_1090	0	40.7322097588325	1.99966397373478	0	13.0586931906753	0
Actinomyces odontolyticus	NCBIAAYI_c_1_1091	17.8873172682087	57.0250936623655	0	0	10.4469545525403	0
Actinomyces odontolyticus	NCBIAAYI_c_1_1092	0	0	57.9902552383087	4.46060624193782	10.4469545525403	0
Actinomyces odontolyticus	NCBIAAYI_c_1_1093	48.5512897279951	79.292034997194	1.99966397373478	0	9.57637500649525	0
Actinomyces odontolyticus	NCBIAAYI_c_1_1094	5.74949483620994	776.627466068407	0	0	13.9292727367204	0
Actinomyces odontolyticus	NCBIAAYI_c_1_1095	0	40.1891136287148	7.99865589493913	0	0	32.9783984255197
Actinomyces odontolyticus	NCBIAAYI_c_1_1096	0	84.1799001682539	69.9882390807174	0	16.5410113748554	0
Actinomyces odontolyticus	NCBIAAYI_c_1_1097	5.74949483620994	146.092859001679	21.9963037110826	0	4.35289773022511	37.6895982005939
Actinomyces odontolyticus	NCBIAAYI_c_1_1098	2.55533103831553	30.413383286595	0	0.637229463133974	0	0
Actinomyces odontolyticus	NCBIAAYI_c_1_1099	0	28.2409987661239	0	0	0	0
Actinomyces odontolyticus	NCBIAAYI_c_1_11	0	0	19.9966397373478	0	0	0
Actinomyces odontolyticus	NCBIAAYI_c_1_110	0	0	0	0	0	0
Actinomyces odontolyticus	NCBIAAYI_c_1_1100	42.8017948917851	311.19408255748	67.9885751069826	13.3818187258135	56.5876704929265	0
Actinomyces odontolyticus	NCBIAAYI_c_1_1101	24.9144776235764	164.015031295566	45.9922713959	0	35.6937613878459	18.844799100297
Actinomyces odontolyticus	NCBIAAYI_c_1_1102	42.8017948917851	333.461023892309	19.9966397373478	0.637229463133974	31.3408636576208	0
Actinomyces odontolyticus	NCBIAAYI_c_1_1103	0	0	1.99966397373478	0	0	0
Actinomyces odontolyticus	NCBIAAYI_c_1_1104	0	0	37.9936155009609	0	0	0
Actinomyces odontolyticus	NCBIAAYI_c_1_1105	0	0	1.99966397373478	0	0	69.0975967010888
Actinomyces odontolyticus	NCBIAAYI_c_1_1106	0	33.1288639371838	0	0	0	0
Actinomyces odontolyticus	NCBIAAYI_c_1_1107	0	28.2409987661239	59.9899192120435	0	1.74115909209004	0
Actinomyces odontolyticus	NCBIAAYI_c_1_1108	0	0	21.9963037110826	0	2.61173863813507	0
Actinomyces odontolyticus	NCBIAAYI_c_1_1109	27.4698086618919	0	19.9966397373478	0	6.96463636836018	0
Actinomyces odontolyticus	NCBIAAYI_c_1_111	0	49.9648439708346	15.9973117898783	0	13.0586931906753	28.2671986504454
Actinomyces odontolyticus	NCBIAAYI_c_1_1110	0	0	13.9976478161435	0	0	0
Actinomyces odontolyticus	NCBIAAYI_c_1_1111	5.11066207663106	23.353133595064	13.9976478161435	0	0	23.5559988753712
Actinomyces odontolyticus	NCBIAAYI_c_1_1112	30.0251397002075	0	47.9919353696348	3.18614731566987	5.22347727627013	0
Actinomyces odontolyticus	NCBIAAYI_c_1_1113	0	0	1.99966397373478	0	0	0
Actinomyces odontolyticus	NCBIAAYI_c_1_1114	0	83.6368040381361	0	1.91168838940192	18.2821704669455	0
Actinomyces odontolyticus	NCBIAAYI_c_1_1115	67.0774397557826	200.945568143574	9.99831986867392	1.27445892626795	20.0233295590355	20.4151990253217
Actinomyces odontolyticus	NCBIAAYI_c_1_1116	0	112.963995064496	15.9973117898783	7.00952409447372	0	3.14079985004949
Actinomyces odontolyticus	NCBIAAYI_c_1_1117	0	0	3.99932794746957	0	7.8352159144052	0
Actinomyces odontolyticus	NCBIAAYI_c_1_1118	15.3319862298932	13.0343071228264	21.9963037110826	0	20.8939091050805	64.3863969260146
Actinomyces odontolyticus	NCBIAAYI_c_1_1119	5.74949483620994	150.437628042621	591.900536225496	11.4701303364115	29.5997045655308	0
Actinomyces odontolyticus	NCBIAAYI_c_1_112	0	0	0	0	0	0
Actinomyces odontolyticus	NCBIAAYI_c_1_1120	0	74.9472659562518	51.9912633171044	0	20.0233295590355	0
Actinomyces odontolyticus	NCBIAAYI_c_1_1121	0	0	0	0	0	0
Actinomyces odontolyticus	NCBIAAYI_c_1_1122	47.2736242088373	167.81670420639	197.966733399744	10.8329008732776	22.6350681971706	0
Actinomyces odontolyticus	NCBIAAYI_c_1_1123	0	22.2669413348284	81.9862229231261	0	0.870579546045022	0
Actinomyces odontolyticus	NCBIAAYI_c_1_1124	53.6619518046261	20.0945568143574	0	0	0	0
Actinomyces odontolyticus	NCBIAAYI_c_1_1125	0	0	13.9976478161435	0	0	0
Actinomyces odontolyticus	NCBIAAYI_c_1_1126	0	76.5765543466051	5.99899192120435	0	14.7998522827654	0
Actinomyces odontolyticus	NCBIAAYI_c_1_1127	0	16.8359800336508	0	0	0	0
Actinomyces odontolyticus	NCBIAAYI_c_1_1128	49.1901224875739	467.605768031397	73.987567028187	15.9307365783494	86.1873750584572	45.5415978257176
Actinomyces odontolyticus	NCBIAAYI_c_1_1129	48.5512897279951	102.645168592258	41.9929434484305	0.637229463133974	33.0820227497109	53.3935974508414
Actinomyces odontolyticus	NCBIAAYI_c_1_113	24.2756448639975	3.2585767807066	37.9936155009609	8.28398302074167	3.48231818418009	0
Actinomyces odontolyticus	NCBIAAYI_c_1_1130	56.8561156025205	18.4652684240041	0	6.37229463133974	15.6704318288104	0
Actinomyces odontolyticus	NCBIAAYI_c_1_1131	0	0	0	0	0	0
Actinomyces odontolyticus	NCBIAAYI_c_1_1132	0	0	0	1.91168838940192	0	0
Actinomyces odontolyticus	NCBIAAYI_c_1_1133	283.002912493445	485.527940325284	763.871637966687	46.5177508087801	242.891693346561	42.4007979756681
Actinomyces odontolyticus	NCBIAAYI_c_1_1134	15.9708189894721	341.607465844075	149.974798030109	12.1073597995455	90.5402727886823	0
Actinomyces odontolyticus	NCBIAAYI_c_1_1135	34.4969690172596	0	17.9969757636131	0	0.870579546045022	0
Actinomyces odontolyticus	NCBIAAYI_c_1_1136	26.1921431427342	31.4995755468305	0	2.5489178525359	14.7998522827654	0
Actinomyces odontolyticus	NCBIAAYI_c_1_1137	0	202.574856533927	1.99966397373478	0	0	0
Actinomyces odontolyticus	NCBIAAYI_c_1_1138	0	47.7924594503635	0	0	0	0
Actinomyces odontolyticus	NCBIAAYI_c_1_1139	0	103.188264722376	27.995295632287	0	7.8352159144052	37.6895982005939
Actinomyces odontolyticus	NCBIAAYI_c_1_114	74.7434328707292	703.309488502508	45.9922713959	3.18614731566987	16.5410113748554	0
Actinomyces odontolyticus	NCBIAAYI_c_1_1140	0	0	5.99899192120435	0	0	0
Actinomyces odontolyticus	NCBIAAYI_c_1_1141	0	0	11.9979838424087	0	13.9292727367204	0
Actinomyces odontolyticus	NCBIAAYI_c_1_1142	37.0523000555752	0	1.99966397373478	5.73506516820577	6.96463636836018	0
Actinomyces odontolyticus	NCBIAAYI_c_1_1143	11.4989896724199	89.0677653393138	77.9868949756566	1.27445892626795	52.2347727627013	14.1335993252227
Actinomyces odontolyticus	NCBIAAYI_c_1_1144	34.4969690172596	9.77573034211981	1.99966397373478	0	10.4469545525403	0
Actinomyces odontolyticus	NCBIAAYI_c_1_1145	22.9979793448398	137.403320919795	33.9942875534913	12.7445892626795	54.8465114008364	0
Actinomyces odontolyticus	NCBIAAYI_c_1_1146	88.7977535814646	594.690262478955	231.961020953235	22.9402606728231	121.881136446303	40.8303980506434
Actinomyces odontolyticus	NCBIAAYI_c_1_1147	5.11066207663106	83.0937079080183	1.99966397373478	0	10.4469545525403	0
Actinomyces odontolyticus	NCBIAAYI_c_1_1148	0	53.2234207515412	15.9973117898783	1.27445892626795	15.6704318288104	17.2743991752722
Actinomyces odontolyticus	NCBIAAYI_c_1_1149	26.8309759023131	101.015880201905	25.9956316585522	1.27445892626795	27.8585454734407	0
Actinomyces odontolyticus	NCBIAAYI_c_1_115	58.1337811216783	345.4091387549	183.9690855836	0	24.3762272892606	0
Actinomyces odontolyticus	NCBIAAYI_c_1_1150	31.9416379789441	131.972359618617	87.9852148443305	0	13.9292727367204	0
Actinomyces odontolyticus	NCBIAAYI_c_1_1151	11.4989896724199	43.9907865395391	0	0	31.3408636576208	0
Actinomyces odontolyticus	NCBIAAYI_c_1_1152	0	23.353133595064	7.99865589493913	4.46060624193782	0	0
Actinomyces odontolyticus	NCBIAAYI_c_1_1153	31.3028052193652	33.1288639371838	11.9979838424087	0	13.9292727367204	0
Actinomyces odontolyticus	NCBIAAYI_c_1_1154	0	40.1891136287148	13.9976478161435	0	0	0
Actinomyces odontolyticus	NCBIAAYI_c_1_1155	0	90.6970537296671	43.9926074221652	0	6.09405682231516	0
Actinomyces odontolyticus	NCBIAAYI_c_1_1156	0	28.2409987661239	49.9915993433696	0	0	0
Actinomyces odontolyticus	NCBIAAYI_c_1_1157	0	0	0	0	0	0
Actinomyces odontolyticus	NCBIAAYI_c_1_1158	0	22.8100374649462	0	5.09783570507179	15.6704318288104	0
Actinomyces odontolyticus	NCBIAAYI_c_1_1159	0	111.87780280426	39.9932794746957	0	24.3762272892606	0
Actinomyces odontolyticus	NCBIAAYI_c_1_116	0	0	147.975134056374	0	0	0
Actinomyces odontolyticus	NCBIAAYI_c_1_1160	0	47.2493633202457	13.9976478161435	0	0	0
Actinomyces odontolyticus	NCBIAAYI_c_1_1161	0	35.8443445877726	27.995295632287	0	0	0
Actinomyces odontolyticus	NCBIAAYI_c_1_1162	254.894271071974	669.094432305089	15.9973117898783	5.73506516820577	40.9172386641161	0
Actinomyces odontolyticus	NCBIAAYI_c_1_1163	0	0	11.9979838424087	0	0	23.5559988753712
Actinomyces odontolyticus	NCBIAAYI_c_1_1164	0	82.0075156477828	51.9912633171044	2.5489178525359	13.0586931906753	53.3935974508414
Actinomyces odontolyticus	NCBIAAYI_c_1_1165	0	64.6284394840143	17.9969757636131	0	7.8352159144052	0
Actinomyces odontolyticus	NCBIAAYI_c_1_1166	0	58.1112859226011	1.99966397373478	0	15.6704318288104	0
Actinomyces odontolyticus	NCBIAAYI_c_1_1167	7.66599311494659	76.0334582164874	11.9979838424087	0	8.70579546045022	0
Actinomyces odontolyticus	NCBIAAYI_c_1_1168	24.2756448639975	78.7489388670762	0	0	6.96463636836018	0
Actinomyces odontolyticus	NCBIAAYI_c_1_1169	0	15.7497877734152	11.9979838424087	0	2.61173863813507	0
Actinomyces odontolyticus	NCBIAAYI_c_1_117	0	72.7748814357808	0	0	0	0
Actinomyces odontolyticus	NCBIAAYI_c_1_1170	14.0543207107354	55.3958052720122	1.99966397373478	1.91168838940192	10.4469545525403	0
Actinomyces odontolyticus	NCBIAAYI_c_1_1171	23.6368121044186	450.226691867629	69.9882390807174	1.91168838940192	40.046659118071	0
Actinomyces odontolyticus	NCBIAAYI_c_1_1172	59.4114466408361	0	9.99831986867392	4.46060624193782	1.74115909209004	0
Actinomyces odontolyticus	NCBIAAYI_c_1_1173	30.6639724597864	78.2058427369584	0	2.5489178525359	15.6704318288104	0
Actinomyces odontolyticus	NCBIAAYI_c_1_1174	0	0	0	0	0	0
Actinomyces odontolyticus	NCBIAAYI_c_1_1175	0	0	5.99899192120435	0	0	0
Actinomyces odontolyticus	NCBIAAYI_c_1_1176	0	0	0	0	0	0
Actinomyces odontolyticus	NCBIAAYI_c_1_1177	43.440627651364	30.9564794167127	29.9949596060218	0	0	6.28159970009898
Actinomyces odontolyticus	NCBIAAYI_c_1_1178	0	34.2150561974193	11.9979838424087	0	26.9879659273957	0
Actinomyces odontolyticus	NCBIAAYI_c_1_1179	0	34.2150561974193	0	0	0	0
Actinomyces odontolyticus	NCBIAAYI_c_1_118	70.2716035536771	103.188264722376	11.9979838424087	3.82337677880385	32.2114432036658	0
Actinomyces odontolyticus	NCBIAAYI_c_1_1180	21.720313825682	44.5338826696569	0	4.46060624193782	21.7644886511256	0
Actinomyces odontolyticus	NCBIAAYI_c_1_1181	0	37.4736329781259	7.99865589493913	0	4.35289773022511	0
Actinomyces odontolyticus	NCBIAAYI_c_1_1182	68.9939380345193	267.746392148059	11.9979838424087	5.09783570507179	38.305500025981	0
Actinomyces odontolyticus	NCBIAAYI_c_1_1183	0	0	0	0	10.4469545525403	0
Actinomyces odontolyticus	NCBIAAYI_c_1_1184	73.4657673515715	22.8100374649462	51.9912633171044	4.46060624193782	25.2468068353057	0
Actinomyces odontolyticus	NCBIAAYI_c_1_1185	21.0814810661031	124.912109927086	217.963373137091	0	59.1994091310615	36.1191982755692
Actinomyces odontolyticus	NCBIAAYI_c_1_1186	10.2213241532621	73.8610736960163	17.9969757636131	0	18.2821704669455	0
Actinomyces odontolyticus	NCBIAAYI_c_1_1187	0	0	0	0	23.5056477432156	0
Actinomyces odontolyticus	NCBIAAYI_c_1_1188	403.103471294275	759.248389904638	115.980510476617	54.1645043663878	141.904466005339	0
Actinomyces odontolyticus	NCBIAAYI_c_1_1189	14.6931534703143	33.1288639371838	41.9929434484305	3.82337677880385	18.2821704669455	0
Actinomyces odontolyticus	NCBIAAYI_c_1_119	0	32.0426716769483	25.9956316585522	0	7.8352159144052	0
Actinomyces odontolyticus	NCBIAAYI_c_1_1190	10.860156912841	73.3179775658985	15.9973117898783	0	13.0586931906753	0
Actinomyces odontolyticus	NCBIAAYI_c_1_1191	81.7705932260969	91.7832459899026	195.967069426009	42.0571445668423	173.245329662959	177.455191527796
Actinomyces odontolyticus	NCBIAAYI_c_1_1192	5.11066207663106	3.2585767807066	27.995295632287	4.46060624193782	14.7998522827654	0
Actinomyces odontolyticus	NCBIAAYI_c_1_1193	25.5533103831553	73.8610736960163	13.9976478161435	0	8.70579546045022	25.1263988003959
Actinomyces odontolyticus	NCBIAAYI_c_1_1194	12.1378224319988	101.558976332022	153.974125977578	0	13.0586931906753	0
Actinomyces odontolyticus	NCBIAAYI_c_1_1195	0	17.3790761637685	0	0	0	1.57039992502475
Actinomyces odontolyticus	NCBIAAYI_c_1_1196	24.2756448639975	27.6979026360061	19.9966397373478	3.82337677880385	8.70579546045022	48.6823976757671
Actinomyces odontolyticus	NCBIAAYI_c_1_1197	56.8561156025205	424.158077621976	61.9895831857783	5.73506516820577	20.8939091050805	47.1119977507424
Actinomyces odontolyticus	NCBIAAYI_c_1_1198	0	111.334706674142	1.99966397373478	2.5489178525359	30.4702841115758	0
Actinomyces odontolyticus	NCBIAAYI_c_1_1199	6.38832759578882	120.024244756027	3.99932794746957	0	13.9292727367204	0
Actinomyces odontolyticus	NCBIAAYI_c_1_12	0	12.4912109927086	19.9966397373478	0	0	29.8375985754702
Actinomyces odontolyticus	NCBIAAYI_c_1_120	19.1649827873665	0	3.99932794746957	0	0	0
Actinomyces odontolyticus	NCBIAAYI_c_1_1200	0	0	9.99831986867392	0	6.96463636836018	0
Actinomyces odontolyticus	NCBIAAYI_c_1_1201	35.7746345364174	53.2234207515412	1.99966397373478	5.09783570507179	6.09405682231516	0
Actinomyces odontolyticus	NCBIAAYI_c_1_1202	36.4134672959963	28.2409987661239	11.9979838424087	7.64675355760769	0	0
Actinomyces odontolyticus	NCBIAAYI_c_1_1204	18.5261500277876	62.999151093661	61.9895831857783	3.18614731566987	40.046659118071	0
Actinomyces odontolyticus	NCBIAAYI_c_1_1205	25.5533103831553	0	5.99899192120435	10.1956714101436	47.0112954864312	0
Actinomyces odontolyticus	NCBIAAYI_c_1_1206	0	0	5.99899192120435	1.27445892626795	10.4469545525403	0
Actinomyces odontolyticus	NCBIAAYI_c_1_1207	0	103.731360852493	23.9959676848174	0	0	0
Actinomyces odontolyticus	NCBIAAYI_c_1_1208	0	0	1.99966397373478	0	0	0
Actinomyces odontolyticus	NCBIAAYI_c_1_1209	0	0	39.9932794746957	0	2.61173863813507	0
Actinomyces odontolyticus	NCBIAAYI_c_1_121	14.6931534703143	54.3096130117767	1.99966397373478	1.27445892626795	0	0
Actinomyces odontolyticus	NCBIAAYI_c_1_1210	69.6327707940982	84.1799001682539	33.9942875534913	10.8329008732776	41.7878182101611	45.5415978257176
Actinomyces odontolyticus	NCBIAAYI_c_1_1211	7.02716035536771	29.3271910263594	27.995295632287	6.37229463133974	60.9405682231516	0
Actinomyces odontolyticus	NCBIAAYI_c_1_1212	0	36.9305368480082	25.9956316585522	0	6.96463636836018	0
Actinomyces odontolyticus	NCBIAAYI_c_1_1213	176.95667440335	817.902771957357	45.9922713959	32.4987026198327	116.657659170033	243.411988378836
Actinomyces odontolyticus	NCBIAAYI_c_1_1214	31.3028052193652	26.6117103757706	3.99932794746957	8.28398302074167	15.6704318288104	0
Actinomyces odontolyticus	NCBIAAYI_c_1_1215	35.1358017768385	33.1288639371838	123.979166371557	22.3030312096891	18.2821704669455	0
Actinomyces odontolyticus	NCBIAAYI_c_1_1216	0	14.1204993830619	39.9932794746957	7.00952409447372	3.48231818418009	111.498394676757
Actinomyces odontolyticus	NCBIAAYI_c_1_1217	0	0	0	0.637229463133974	20.0233295590355	69.0975967010888
Actinomyces odontolyticus	NCBIAAYI_c_1_1218	54.300784564205	375.822522041495	17.9969757636131	3.18614731566987	29.5997045655308	0
Actinomyces odontolyticus	NCBIAAYI_c_1_1219	100.935576013463	274.263545709472	53.9909272908392	9.55844194700961	13.0586931906753	25.1263988003959
Actinomyces odontolyticus	NCBIAAYI_c_1_122	41.5241293726273	0	1.99966397373478	2.5489178525359	6.09405682231516	0
Actinomyces odontolyticus	NCBIAAYI_c_1_1220	50.4677880067317	230.272759169933	141.97614213517	3.82337677880385	39.176079572026	0
Actinomyces odontolyticus	NCBIAAYI_c_1_1221	67.0774397557826	192.799126191807	11.9979838424087	0	13.0586931906753	0
Actinomyces odontolyticus	NCBIAAYI_c_1_1222	0	47.7924594503635	0	0	8.70579546045022	0
Actinomyces odontolyticus	NCBIAAYI_c_1_1223	34.4969690172596	337.805792933251	57.9902552383087	7.64675355760769	51.3641932166563	0
Actinomyces odontolyticus	NCBIAAYI_c_1_1224	93.9084156580957	161.842646775095	23.9959676848174	1.91168838940192	42.6583977562061	7.85199962512373
Actinomyces odontolyticus	NCBIAAYI_c_1_1225	36.4134672959963	565.363071452595	605.898184041639	15.9307365783494	35.6937613878459	51.8231975258166
Actinomyces odontolyticus	NCBIAAYI_c_1_1226	22.9979793448398	89.6108614694316	45.9922713959	2.5489178525359	13.0586931906753	94.2239955014848
Actinomyces odontolyticus	NCBIAAYI_c_1_1227	72.1881018324137	443.709538306216	89.9848788180653	13.3818187258135	51.3641932166563	0
Actinomyces odontolyticus	NCBIAAYI_c_1_1228	120.739391560409	102.10207246214	19.9966397373478	0	11.3175340985853	0
Actinomyces odontolyticus	NCBIAAYI_c_1_1229	15.3319862298932	1.08619226023553	3.99932794746957	0	8.70579546045022	0
Actinomyces odontolyticus	NCBIAAYI_c_1_1230	286.835909050918	711.999026584392	125.978830345291	3.18614731566987	55.7170909468814	0
Actinomyces odontolyticus	NCBIAAYI_c_1_1231	0	15.2066916432975	3.99932794746957	0	0	0
Actinomyces odontolyticus	NCBIAAYI_c_1_1232	0	0	0	0	0	0
Actinomyces odontolyticus	NCBIAAYI_c_1_1233	0	29.8702871564772	0	0	0	0
Actinomyces odontolyticus	NCBIAAYI_c_1_1234	99.0190777347268	871.669288839016	205.965389294683	6.37229463133974	195.88039786013	284.242386429479
Actinomyces odontolyticus	NCBIAAYI_c_1_1235	16.6096517490509	51.0510362310701	9.99831986867392	0	0	43.9711979006929
Actinomyces odontolyticus	NCBIAAYI_c_1_1236	5.74949483620994	76.0334582164874	23.9959676848174	0	34.8231818418009	0
Actinomyces odontolyticus	NCBIAAYI_c_1_1237	70.9104363132559	0	73.987567028187	7.00952409447372	60.0699886771066	0
Actinomyces odontolyticus	NCBIAAYI_c_1_1238	0	11.4050187324731	15.9973117898783	0	0	0
Actinomyces odontolyticus	NCBIAAYI_c_1_1239	42.8017948917851	294.901198653947	73.987567028187	6.37229463133974	47.8818750324762	34.5487983505444
Actinomyces odontolyticus	NCBIAAYI_c_1_124	0	4.34476904094214	7.99865589493913	0	0	0
Actinomyces odontolyticus	NCBIAAYI_c_1_1240	0	12.4912109927086	0	0	6.96463636836018	0
Actinomyces odontolyticus	NCBIAAYI_c_1_1241	0	30.9564794167127	1.99966397373478	0	20.0233295590355	53.3935974508414
Actinomyces odontolyticus	NCBIAAYI_c_1_1242	13.4154879511565	119.481148625909	189.968077504804	0	3.48231818418009	0
Actinomyces odontolyticus	NCBIAAYI_c_1_1243	0	18.4652684240041	1.99966397373478	1.27445892626795	0	109.927994751732
Actinomyces odontolyticus	NCBIAAYI_c_1_1244	65.7997742366249	490.958901626461	71.9879030544522	12.7445892626795	11.3175340985853	0
Actinomyces odontolyticus	NCBIAAYI_c_1_1245	35.7746345364174	246.022546943348	57.9902552383087	2.5489178525359	52.2347727627013	0
Actinomyces odontolyticus	NCBIAAYI_c_1_1246	0	0	13.9976478161435	4.46060624193782	16.5410113748554	53.3935974508414
Actinomyces odontolyticus	NCBIAAYI_c_1_1247	3.19416379789441	96.6711111609625	43.9926074221652	0	16.5410113748554	15.7039992502475
Actinomyces odontolyticus	NCBIAAYI_c_1_1248	43.440627651364	188.454357150865	181.969421609865	14.0190481889474	74.8698409598719	81.6607961012868
Actinomyces odontolyticus	NCBIAAYI_c_1_1249	36.4134672959963	307.392409646656	97.9835347130044	26.7636374516269	41.7878182101611	50.2527976007919
Actinomyces odontolyticus	NCBIAAYI_c_1_125	0	0	1.99966397373478	0	0	0
Actinomyces odontolyticus	NCBIAAYI_c_1_1250	17.2484845086298	3.80167291082437	0	3.82337677880385	10.4469545525403	0
Actinomyces odontolyticus	NCBIAAYI_c_1_1251	0	64.0853433538965	0	0	8.70579546045022	0
Actinomyces odontolyticus	NCBIAAYI_c_1_1252	0	21.1807490745929	0	0	7.8352159144052	0
Actinomyces odontolyticus	NCBIAAYI_c_1_1253	0	0	9.99831986867392	0	6.96463636836018	0
Actinomyces odontolyticus	NCBIAAYI_c_1_1254	62.6056104387305	8.1464419517665	11.9979838424087	12.7445892626795	8.70579546045022	0
Actinomyces odontolyticus	NCBIAAYI_c_1_1255	7.02716035536771	301.961448345478	141.97614213517	19.1168838940192	88.7991136965923	89.5127957264105
Actinomyces odontolyticus	NCBIAAYI_c_1_1256	0	0	1.99966397373478	0	0	0
Actinomyces odontolyticus	NCBIAAYI_c_1_1257	0	0	0	0	0	0
Actinomyces odontolyticus	NCBIAAYI_c_1_1258	0	0	0	0	0	0
Actinomyces odontolyticus	NCBIAAYI_c_1_1259	0	68.4301123948386	11.9979838424087	0	4.35289773022511	0
Actinomyces odontolyticus	NCBIAAYI_c_1_126	0	0	0	0	0	0
Actinomyces odontolyticus	NCBIAAYI_c_1_1260	0	77.1196504767229	1.99966397373478	0	15.6704318288104	32.9783984255197
Actinomyces odontolyticus	NCBIAAYI_c_1_1261	57.4949483620994	205.290337184516	25.9956316585522	0	20.0233295590355	0
Actinomyces odontolyticus	NCBIAAYI_c_1_1262	0	92.3263421200204	19.9966397373478	0	0	0
Actinomyces odontolyticus	NCBIAAYI_c_1_1263	0	35.3012484576549	39.9932794746957	0	6.09405682231516	0
Actinomyces odontolyticus	NCBIAAYI_c_1_1264	17.8873172682087	32.0426716769483	3.99932794746957	0	6.09405682231516	0
Actinomyces odontolyticus	NCBIAAYI_c_1_1265	26.8309759023131	551.242572069533	109.981518555413	16.5679660414833	74.8698409598719	40.8303980506434
Actinomyces odontolyticus	NCBIAAYI_c_1_1266	0	15.7497877734152	29.9949596060218	0	4.35289773022511	0
Actinomyces odontolyticus	NCBIAAYI_c_1_1267	222.95263309303	413.839251149738	233.96068492697	15.2935071152154	67.9052045915117	47.1119977507424
Actinomyces odontolyticus	NCBIAAYI_c_1_1268	0	0	15.9973117898783	0	22.6350681971706	0
Actinomyces odontolyticus	NCBIAAYI_c_1_1269	21.0814810661031	17.9221722938863	0	0	6.96463636836018	0
Actinomyces odontolyticus	NCBIAAYI_c_1_127	0	0	0	0	0	0
Actinomyces odontolyticus	NCBIAAYI_c_1_1270	0	0	11.9979838424087	0	0	0
Actinomyces odontolyticus	NCBIAAYI_c_1_1271	0.638832759578882	23.353133595064	21.9963037110826	0	0	0
Actinomyces odontolyticus	NCBIAAYI_c_1_1272	31.9416379789441	317.168139988776	0	0	20.8939091050805	17.2743991752722
Actinomyces odontolyticus	NCBIAAYI_c_1_1273	23.6368121044186	66.2577278743676	11.9979838424087	0	0	0
Actinomyces odontolyticus	NCBIAAYI_c_1_1274	19.1649827873665	3.2585767807066	31.9946235797565	0	24.3762272892606	0
Actinomyces odontolyticus	NCBIAAYI_c_1_1275	4.47182931705218	116.222571845202	33.9942875534913	11.4701303364115	17.4115909209004	42.4007979756681
Actinomyces odontolyticus	NCBIAAYI_c_1_1276	49.8289552471528	49.4217478407168	67.9885751069826	8.92121248387564	14.7998522827654	23.5559988753712
Actinomyces odontolyticus	NCBIAAYI_c_1_1277	28.1086414214708	119.481148625909	91.9845427918	0	25.2468068353057	0
Actinomyces odontolyticus	NCBIAAYI_c_1_1278	0	53.7665168816589	71.9879030544522	0	7.8352159144052	0
Actinomyces odontolyticus	NCBIAAYI_c_1_1279	18.5261500277876	16.292883903533	67.9885751069826	0	13.0586931906753	0
Actinomyces odontolyticus	NCBIAAYI_c_1_128	0	6.5171535614132	5.99899192120435	0	1.74115909209004	0
Actinomyces odontolyticus	NCBIAAYI_c_1_1280	8.94365863410435	0	35.9939515272261	0	0	0
Actinomyces odontolyticus	NCBIAAYI_c_1_1281	2.55533103831553	84.1799001682539	43.9926074221652	0	5.22347727627013	0
Actinomyces odontolyticus	NCBIAAYI_c_1_1282	0	0	0	0	0	0
Actinomyces odontolyticus	NCBIAAYI_c_1_1283	0	0	1.99966397373478	0	0	0
Actinomyces odontolyticus	NCBIAAYI_c_1_1284	0	36.9305368480082	0	0	0	0
Actinomyces odontolyticus	NCBIAAYI_c_1_1285	26.1921431427342	79.292034997194	35.9939515272261	0	20.0233295590355	42.4007979756681
Actinomyces odontolyticus	NCBIAAYI_c_1_1286	46.6347914492584	155.325493213681	155.973789951313	15.2935071152154	54.8465114008364	32.9783984255197
Actinomyces odontolyticus	NCBIAAYI_c_1_1287	21.720313825682	42.3614981491858	53.9909272908392	0	39.176079572026	0
Actinomyces odontolyticus	NCBIAAYI_c_1_1288	0	73.3179775658985	17.9969757636131	1.91168838940192	3.48231818418009	14.1335993252227
Actinomyces odontolyticus	NCBIAAYI_c_1_1289	22.3591465852609	82.5506117779006	7.99865589493913	0	13.0586931906753	0
Actinomyces odontolyticus	NCBIAAYI_c_1_129	24.2756448639975	0	0	0	0	0
Actinomyces odontolyticus	NCBIAAYI_c_1_1290	70.2716035536771	351.383196186195	59.9899192120435	8.28398302074167	31.3408636576208	34.5487983505444
Actinomyces odontolyticus	NCBIAAYI_c_1_1291	0	25.525518115535	9.99831986867392	0	4.35289773022511	0
Actinomyces odontolyticus	NCBIAAYI_c_1_1292	14.6931534703143	19.5514606842396	25.9956316585522	0	12.1881136446303	0
Actinomyces odontolyticus	NCBIAAYI_c_1_1293	0	24.9824219854173	71.9879030544522	0	6.96463636836018	0
Actinomyces odontolyticus	NCBIAAYI_c_1_1294	23.6368121044186	41.2753058889503	81.9862229231261	3.82337677880385	28.7291250194857	0
Actinomyces odontolyticus	NCBIAAYI_c_1_1295	16.6096517490509	0	0	3.82337677880385	4.35289773022511	37.6895982005939
Actinomyces odontolyticus	NCBIAAYI_c_1_1296	0	0	0	0	0	0
Actinomyces odontolyticus	NCBIAAYI_c_1_1297	0	0	0	0	0	0
Actinomyces odontolyticus	NCBIAAYI_c_1_1298	290.030072848813	1035.14122400446	79.9865589493913	17.8424249677513	77.481579598007	166.462392052623
Actinomyces odontolyticus	NCBIAAYI_c_1_1299	123.294722598724	411.666866629267	45.9922713959	8.28398302074167	18.2821704669455	0
Actinomyces odontolyticus	NCBIAAYI_c_1_13	0	0	0	0	0	0
Actinomyces odontolyticus	NCBIAAYI_c_1_130	0	11.4050187324731	15.9973117898783	0	1.74115909209004	0
Actinomyces odontolyticus	NCBIAAYI_c_1_1300	10.2213241532621	99.3865918115514	107.981854581678	10.1956714101436	7.8352159144052	0
Actinomyces odontolyticus	NCBIAAYI_c_1_1301	10.2213241532621	55.3958052720122	0	2.5489178525359	0	0
Actinomyces odontolyticus	NCBIAAYI_c_1_1302	26.1921431427342	2.17238452047107	0	0	3.48231818418009	0
Actinomyces odontolyticus	NCBIAAYI_c_1_1303	108.60156912841	128.713782837911	23.9959676848174	0	58.3288295850165	28.2671986504454
Actinomyces odontolyticus	NCBIAAYI_c_1_1304	0	0	0	0	0	0
Actinomyces odontolyticus	NCBIAAYI_c_1_1305	0	133.601648008971	13.9976478161435	4.46060624193782	0	0
Actinomyces odontolyticus	NCBIAAYI_c_1_1306	0	10.3188264722376	17.9969757636131	0	10.4469545525403	37.6895982005939
Actinomyces odontolyticus	NCBIAAYI_c_1_1307	0	38.5598252383615	0	0	0	0
Actinomyces odontolyticus	NCBIAAYI_c_1_1308	14.6931534703143	65.171535614132	17.9969757636131	1.91168838940192	14.7998522827654	48.6823976757671
Actinomyces odontolyticus	NCBIAAYI_c_1_1309	40.8852966130485	22.2669413348284	5.99899192120435	0	0	15.7039992502475
Actinomyces odontolyticus	NCBIAAYI_c_1_131	0	0	1.99966397373478	0	0	0
Actinomyces odontolyticus	NCBIAAYI_c_1_1310	36.4134672959963	91.7832459899026	23.9959676848174	6.37229463133974	18.2821704669455	0
Actinomyces odontolyticus	NCBIAAYI_c_1_1311	0	0	41.9929434484305	0	0	0
Actinomyces odontolyticus	NCBIAAYI_c_1_1312	0	0	9.99831986867392	0	0	0
Actinomyces odontolyticus	NCBIAAYI_c_1_1313	0	0	0	0	0	0
Actinomyces odontolyticus	NCBIAAYI_c_1_1314	0	197.143895232749	53.9909272908392	2.5489178525359	47.8818750324762	81.6607961012868
Actinomyces odontolyticus	NCBIAAYI_c_1_1315	0	48.878651710599	0	3.82337677880385	6.96463636836018	0
Actinomyces odontolyticus	NCBIAAYI_c_1_1316	0.638832759578882	21.1807490745929	0	5.73506516820577	8.70579546045022	0
Actinomyces odontolyticus	NCBIAAYI_c_1_1317	0	0	0	0	11.3175340985853	0
Actinomyces odontolyticus	NCBIAAYI_c_1_1318	31.3028052193652	0	19.9966397373478	1.27445892626795	20.8939091050805	0
Actinomyces odontolyticus	NCBIAAYI_c_1_1319	0	20.6376529444751	35.9939515272261	0	16.5410113748554	0
Actinomyces odontolyticus	NCBIAAYI_c_1_132	281.086414214708	1770.49338418392	2521.57627087956	21.6658017465551	495.359761699618	0
Actinomyces odontolyticus	NCBIAAYI_c_1_1320	0	0	3.99932794746957	0	0	0
Actinomyces odontolyticus	NCBIAAYI_c_1_1321	26.1921431427342	32.0426716769483	0	0	0	0
Actinomyces odontolyticus	NCBIAAYI_c_1_1322	0	73.8610736960163	1.99966397373478	0	4.35289773022511	0
Actinomyces odontolyticus	NCBIAAYI_c_1_1323	0	111.334706674142	0	0	5.22347727627013	0
Actinomyces odontolyticus	NCBIAAYI_c_1_1324	5.11066207663106	0	3.99932794746957	0	0	0
Actinomyces odontolyticus	NCBIAAYI_c_1_1325	58.1337811216783	33.1288639371838	19.9966397373478	3.18614731566987	4.35289773022511	0
Actinomyces odontolyticus	NCBIAAYI_c_1_1326	0	16.8359800336508	0	0	1.74115909209004	0
Actinomyces odontolyticus	NCBIAAYI_c_1_1327	0	0	5.99899192120435	0	6.09405682231516	0
Actinomyces odontolyticus	NCBIAAYI_c_1_1328	0	0	1.99966397373478	0	0	0
Actinomyces odontolyticus	NCBIAAYI_c_1_1329	15.3319862298932	0	5.99899192120435	0	19.1527500129905	0
Actinomyces odontolyticus	NCBIAAYI_c_1_133	0	1.08619226023553	25.9956316585522	0	15.6704318288104	20.4151990253217
Actinomyces odontolyticus	NCBIAAYI_c_1_1330	0	0	9.99831986867392	0	0	0
Actinomyces odontolyticus	NCBIAAYI_c_1_1331	25.5533103831553	39.1029213684792	5.99899192120435	0	0	0
Actinomyces odontolyticus	NCBIAAYI_c_1_1332	0	0	9.99831986867392	0	0	0
Actinomyces odontolyticus	NCBIAAYI_c_1_1333	0	0	0	0	0	0
Actinomyces odontolyticus	NCBIAAYI_c_1_1334	0	0	0	0	0	0
Actinomyces odontolyticus	NCBIAAYI_c_1_1335	0	0	1.99966397373478	0	6.09405682231516	0
Actinomyces odontolyticus	NCBIAAYI_c_1_1336	0	13.5774032529442	1.99966397373478	1.27445892626795	4.35289773022511	0
Actinomyces odontolyticus	NCBIAAYI_c_1_1337	0	37.4736329781259	0	0.637229463133974	14.7998522827654	0
Actinomyces odontolyticus	NCBIAAYI_c_1_1338	13.4154879511565	21.1807490745929	25.9956316585522	0.637229463133974	4.35289773022511	0
Actinomyces odontolyticus	NCBIAAYI_c_1_1339	0	52.1372284913056	33.9942875534913	1.91168838940192	0	0
Actinomyces odontolyticus	NCBIAAYI_c_1_134	25.5533103831553	95.584918900727	9.99831986867392	0	0	0
Actinomyces odontolyticus	NCBIAAYI_c_1_1340	97.741412215569	301.961448345478	93.9842067655348	3.82337677880385	73.1286818677819	0
Actinomyces odontolyticus	NCBIAAYI_c_1_1341	288.752407329655	248.19493146382	611.897175962844	19.7541133571532	26.9879659273957	0
Actinomyces odontolyticus	NCBIAAYI_c_1_1342	0	13.5774032529442	1.99966397373478	0	14.7998522827654	0
Actinomyces odontolyticus	NCBIAAYI_c_1_1343	0	0	3.99932794746957	0	0	0
Actinomyces odontolyticus	NCBIAAYI_c_1_1344	0	5.97405743129544	0	0	0	0
Actinomyces odontolyticus	NCBIAAYI_c_1_1345	0	23.8962297251817	0	0	6.09405682231516	0
Actinomyces odontolyticus	NCBIAAYI_c_1_1346	0	14.6635955131797	3.99932794746957	0	13.0586931906753	0
Actinomyces odontolyticus	NCBIAAYI_c_1_1347	23.6368121044186	27.1548065058883	15.9973117898783	0	7.8352159144052	0
Actinomyces odontolyticus	NCBIAAYI_c_1_1348	0	71.1455930454275	5.99899192120435	2.5489178525359	20.8939091050805	0
Actinomyces odontolyticus	NCBIAAYI_c_1_1349	154.59752781809	128.170686707793	31.9946235797565	5.73506516820577	61.8111477691966	29.8375985754702
Actinomyces odontolyticus	NCBIAAYI_c_1_135	0	0	9.99831986867392	6.37229463133974	10.4469545525403	0
Actinomyces odontolyticus	NCBIAAYI_c_1_1350	31.3028052193652	39.1029213684792	23.9959676848174	8.28398302074167	22.6350681971706	0
Actinomyces odontolyticus	NCBIAAYI_c_1_1351	62.6056104387305	124.369013796969	93.9842067655348	27.4008669147609	83.5756364203222	31.4079985004949
Actinomyces odontolyticus	NCBIAAYI_c_1_1352	52.3842862854683	43.4476904094214	69.9882390807174	14.6562776520814	27.8585454734407	0
Actinomyces odontolyticus	NCBIAAYI_c_1_1353	0	11.4050187324731	21.9963037110826	1.91168838940192	6.96463636836018	0
Actinomyces odontolyticus	NCBIAAYI_c_1_1354	0	15.2066916432975	0	4.46060624193782	1.74115909209004	0
Actinomyces odontolyticus	NCBIAAYI_c_1_1355	26.1921431427342	16.292883903533	19.9966397373478	0	8.70579546045022	0
Actinomyces odontolyticus	NCBIAAYI_c_1_1356	0	0	1.99966397373478	0	0	0
Actinomyces odontolyticus	NCBIAAYI_c_1_1357	0	45.0769787997747	0	0	3.48231818418009	0
Actinomyces odontolyticus	NCBIAAYI_c_1_1358	191.010995114086	2486.29408367914	185.968749557335	18.4796544308853	87.9285341505473	17.2743991752722
Actinomyces odontolyticus	NCBIAAYI_c_1_1359	33.2193034981019	156.954781604035	17.9969757636131	0	26.9879659273957	0
Actinomyces odontolyticus	NCBIAAYI_c_1_136	0	0	0	0	0	0
Actinomyces odontolyticus	NCBIAAYI_c_1_1360	18.5261500277876	31.4995755468305	17.9969757636131	0	0	0
Actinomyces odontolyticus	NCBIAAYI_c_1_1361	0	154.239300953446	0	0	14.7998522827654	0
Actinomyces odontolyticus	NCBIAAYI_c_1_1362	0	27.6979026360061	33.9942875534913	1.91168838940192	0	0
Actinomyces odontolyticus	NCBIAAYI_c_1_1363	26.1921431427342	28.2409987661239	0	0	0	0
Actinomyces odontolyticus	NCBIAAYI_c_1_1364	0	0	55.9905912645739	0	0	0
Actinomyces odontolyticus	NCBIAAYI_c_1_1365	0	0.543096130117767	13.9976478161435	0	39.176079572026	0
Actinomyces odontolyticus	NCBIAAYI_c_1_1366	0	0	5.99899192120435	0	0	0
Actinomyces odontolyticus	NCBIAAYI_c_1_1367	125.211220877461	287.840948962417	135.977150213965	29.9497847672968	77.481579598007	180.595991377846
Actinomyces odontolyticus	NCBIAAYI_c_1_1368	68.3551052749404	408.408289848561	141.97614213517	5.09783570507179	58.3288295850165	0
Actinomyces odontolyticus	NCBIAAYI_c_1_1369	24.2756448639975	69.5163046550742	29.9949596060218	0	3.48231818418009	0
Actinomyces odontolyticus	NCBIAAYI_c_1_137	0	19.5514606842396	11.9979838424087	0	0	0
Actinomyces odontolyticus	NCBIAAYI_c_1_1370	27.4698086618919	46.706267190128	19.9966397373478	4.46060624193782	7.8352159144052	0
Actinomyces odontolyticus	NCBIAAYI_c_1_1371	0	0	0	0	0	0
Actinomyces odontolyticus	NCBIAAYI_c_1_1372	0	0	0	0	0	0
Actinomyces odontolyticus	NCBIAAYI_c_1_1373	0.638832759578882	50.5079401009523	27.995295632287	0	2.61173863813507	0
Actinomyces odontolyticus	NCBIAAYI_c_1_1374	0	3129.86299786869	263.955644532991	2.5489178525359	138.422147821159	0
Actinomyces odontolyticus	NCBIAAYI_c_1_1375	19.8038155469454	0	35.9939515272261	10.8329008732776	9.57637500649525	67.5271967760641
Actinomyces odontolyticus	NCBIAAYI_c_1_1376	22.9979793448398	30.9564794167127	21.9963037110826	8.28398302074167	16.5410113748554	0
Actinomyces odontolyticus	NCBIAAYI_c_1_1377	104.768572570937	137.403320919795	43.9926074221652	9.55844194700961	30.4702841115758	28.2671986504454
Actinomyces odontolyticus	NCBIAAYI_c_1_1378	0	21.1807490745929	19.9966397373478	0	0	0
Actinomyces odontolyticus	NCBIAAYI_c_1_1379	31.9416379789441	128.713782837911	7.99865589493913	0	0	0
Actinomyces odontolyticus	NCBIAAYI_c_1_138	19.1649827873665	0	7.99865589493913	0	2.61173863813507	0
Actinomyces odontolyticus	NCBIAAYI_c_1_1380	6.38832759578882	0.543096130117767	0	0	18.2821704669455	0
Actinomyces odontolyticus	NCBIAAYI_c_1_1381	0	0	1.99966397373478	0	0	0
Actinomyces odontolyticus	NCBIAAYI_c_1_1382	42.1629621322062	256.884469545704	55.9905912645739	2.5489178525359	53.1053523087464	0
Actinomyces odontolyticus	NCBIAAYI_c_1_1383	0	70.0594007851919	17.9969757636131	0	0	0
Actinomyces odontolyticus	NCBIAAYI_c_1_1384	0	24.4393258552995	21.9963037110826	0	20.0233295590355	0
Actinomyces odontolyticus	NCBIAAYI_c_1_1385	129.683050194513	48.878651710599	91.9845427918	1.91168838940192	96.6343296109975	0
Actinomyces odontolyticus	NCBIAAYI_c_1_1386	37.0523000555752	73.3179775658985	5.99899192120435	0	10.4469545525403	0
Actinomyces odontolyticus	NCBIAAYI_c_1_1387	100.296743253885	600.66431991025	21.9963037110826	20.3913428202872	61.8111477691966	39.2599981256187
Actinomyces odontolyticus	NCBIAAYI_c_1_1388	0	0	0	0	0	0
Actinomyces odontolyticus	NCBIAAYI_c_1_1389	0	0	13.9976478161435	0	0	0
Actinomyces odontolyticus	NCBIAAYI_c_1_139	0	0	0	0	0	0
Actinomyces odontolyticus	NCBIAAYI_c_1_1390	0	35.8443445877726	15.9973117898783	5.09783570507179	7.8352159144052	0
Actinomyces odontolyticus	NCBIAAYI_c_1_1391	12.7766551915776	62.999151093661	12303.9324303901	0	0	0
Actinomyces odontolyticus	NCBIAAYI_c_1_1392	58.7726138812572	4.8878651710599	0	0	25.2468068353057	0
Actinomyces odontolyticus	NCBIAAYI_c_1_1393	45.3571259301006	41.8184020190681	19.9966397373478	0	6.96463636836018	15.7039992502475
Actinomyces odontolyticus	NCBIAAYI_c_1_1394	12.7766551915776	114.050187324731	49.9915993433696	1.27445892626795	20.8939091050805	47.1119977507424
Actinomyces odontolyticus	NCBIAAYI_c_1_1395	8.94365863410435	63.5422472237787	71.9879030544522	6.37229463133974	13.9292727367204	62.8159970009898
Actinomyces odontolyticus	NCBIAAYI_c_1_1396	21.720313825682	2.17238452047107	75.9872310019218	0	8.70579546045022	0
Actinomyces odontolyticus	NCBIAAYI_c_1_1397	0	99.9296879416691	25.9956316585522	16.5679660414833	19.1527500129905	0
Actinomyces odontolyticus	NCBIAAYI_c_1_1398	0	83.6368040381361	1.99966397373478	0	13.9292727367204	0
Actinomyces odontolyticus	NCBIAAYI_c_1_1399	29.3863069406286	9.77573034211981	5.99899192120435	4.46060624193782	6.09405682231516	0
Actinomyces odontolyticus	NCBIAAYI_c_1_14	0	48.3355555804813	0	0	6.96463636836018	0
Actinomyces odontolyticus	NCBIAAYI_c_1_140	0	0	9.99831986867392	0	0	0
Actinomyces odontolyticus	NCBIAAYI_c_1_1400	35.1358017768385	58.1112859226011	5.99899192120435	0	0	0
Actinomyces odontolyticus	NCBIAAYI_c_1_1401	3.83299655747329	18.4652684240041	19.9966397373478	0	7.8352159144052	0
Actinomyces odontolyticus	NCBIAAYI_c_1_1402	0	0	0	5.73506516820577	0	0
Actinomyces odontolyticus	NCBIAAYI_c_1_1403	0	26.0686142456528	7.99865589493913	0	0	0
Actinomyces odontolyticus	NCBIAAYI_c_1_1404	0	0	3.99932794746957	0	0	0
Actinomyces odontolyticus	NCBIAAYI_c_1_1405	0	27.1548065058883	13.9976478161435	0	13.9292727367204	0
Actinomyces odontolyticus	NCBIAAYI_c_1_1406	9.58249139368323	77.6627466068407	29.9949596060218	0	5.22347727627013	0
Actinomyces odontolyticus	NCBIAAYI_c_1_1407	37.0523000555752	102.645168592258	83.9858868968609	1.91168838940192	0	0
Actinomyces odontolyticus	NCBIAAYI_c_1_1408	19.1649827873665	27.1548065058883	19.9966397373478	3.18614731566987	4.35289773022511	0
Actinomyces odontolyticus	NCBIAAYI_c_1_1409	26.1921431427342	13.5774032529442	0	0	0	0
Actinomyces odontolyticus	NCBIAAYI_c_1_141	0	0	5.99899192120435	0	0.870579546045022	0
Actinomyces odontolyticus	NCBIAAYI_c_1_1410	0	0	0	0	0	0
Actinomyces odontolyticus	NCBIAAYI_c_1_1411	0	0	0	0	0	0
Actinomyces odontolyticus	NCBIAAYI_c_1_1412	0	4.8878651710599	31.9946235797565	0	7.8352159144052	0
Actinomyces odontolyticus	NCBIAAYI_c_1_1413	51.7454535258895	65.171535614132	99.9831986867392	21.6658017465551	30.4702841115758	0
Actinomyces odontolyticus	NCBIAAYI_c_1_1414	0	29.8702871564772	3.99932794746957	0	0	0
Actinomyces odontolyticus	NCBIAAYI_c_1_1415	0.638832759578882	33.1288639371838	57.9902552383087	0	5.22347727627013	31.4079985004949
Actinomyces odontolyticus	NCBIAAYI_c_1_1416	47.2736242088373	31.4995755468305	3.99932794746957	0	0	0
Actinomyces odontolyticus	NCBIAAYI_c_1_1417	15.3319862298932	103.731360852493	0	0	0	0
Actinomyces odontolyticus	NCBIAAYI_c_1_1418	25.5533103831553	58.6543820527188	71.9879030544522	3.18614731566987	0	0
Actinomyces odontolyticus	NCBIAAYI_c_1_1419	0	3.2585767807066	0	0	0	0
Actinomyces odontolyticus	NCBIAAYI_c_1_142	0	0	0	0	0	0
Actinomyces odontolyticus	NCBIAAYI_c_1_1420	0	40.1891136287148	1.99966397373478	3.18614731566987	9.57637500649525	0
Actinomyces odontolyticus	NCBIAAYI_c_1_1421	40.8852966130485	114.050187324731	15.9973117898783	1.27445892626795	28.7291250194857	0
Actinomyces odontolyticus	NCBIAAYI_c_1_1422	0	0	0	0	9.57637500649525	0
Actinomyces odontolyticus	NCBIAAYI_c_1_1423	0	28.7840948962417	15.9973117898783	0	11.3175340985853	18.844799100297
Actinomyces odontolyticus	NCBIAAYI_c_1_1424	72.8269345919926	125.455206057204	33.9942875534913	8.28398302074167	10.4469545525403	0
Actinomyces odontolyticus	NCBIAAYI_c_1_1425	0	140.118801570384	5.99899192120435	0	14.7998522827654	0
Actinomyces odontolyticus	NCBIAAYI_c_1_1426	83.6870915048336	30.413383286595	11.9979838424087	5.73506516820577	23.5056477432156	0
Actinomyces odontolyticus	NCBIAAYI_c_1_1427	0	78.2058427369584	7.99865589493913	0	6.09405682231516	0
Actinomyces odontolyticus	NCBIAAYI_c_1_1428	0	30.413383286595	19.9966397373478	0	16.5410113748554	0
Actinomyces odontolyticus	NCBIAAYI_c_1_1429	7.02716035536771	55.3958052720122	3.99932794746957	0	23.5056477432156	0
Actinomyces odontolyticus	NCBIAAYI_c_1_143	0	0	7.99865589493913	0	0	0
Actinomyces odontolyticus	NCBIAAYI_c_1_1430	107.323903609252	86.8953808188427	89.9848788180653	10.1956714101436	32.2114432036658	48.6823976757671
Actinomyces odontolyticus	NCBIAAYI_c_1_1431	0	28.7840948962417	0	0	6.96463636836018	0
Actinomyces odontolyticus	NCBIAAYI_c_1_1432	0	67.3439201346031	13.9976478161435	4.46060624193782	24.3762272892606	0
Actinomyces odontolyticus	NCBIAAYI_c_1_1433	0	13.5774032529442	1.99966397373478	1.91168838940192	10.4469545525403	10.9927994751732
Actinomyces odontolyticus	NCBIAAYI_c_1_1434	0.638832759578882	9.77573034211981	3.99932794746957	1.27445892626795	2.61173863813507	26.6967987254207
Actinomyces odontolyticus	NCBIAAYI_c_1_1435	134.154879511565	27.6979026360061	61.9895831857783	0.637229463133974	82.7050568742771	0
Actinomyces odontolyticus	NCBIAAYI_c_1_1436	18.5261500277876	68.9732085249564	5.99899192120435	0	5.22347727627013	0
Actinomyces odontolyticus	NCBIAAYI_c_1_1437	0	0	0	0	0	0
Actinomyces odontolyticus	NCBIAAYI_c_1_1438	0	0	0	0	0	0
Actinomyces odontolyticus	NCBIAAYI_c_1_1439	0	17.9221722938863	11.9979838424087	3.18614731566987	23.5056477432156	0
Actinomyces odontolyticus	NCBIAAYI_c_1_144	63.2444431983093	30.413383286595	23.9959676848174	1.27445892626795	8.70579546045022	37.6895982005939
Actinomyces odontolyticus	NCBIAAYI_c_1_1440	28.1086414214708	95.0418227706092	45.9922713959	6.37229463133974	50.4936136706113	39.2599981256187
Actinomyces odontolyticus	NCBIAAYI_c_1_1441	16.6096517490509	27.6979026360061	13.9976478161435	0.637229463133974	13.9292727367204	12.563199400198
Actinomyces odontolyticus	NCBIAAYI_c_1_1442	0	0	5.99899192120435	0	0.870579546045022	0
Actinomyces odontolyticus	NCBIAAYI_c_1_1443	0	11.9481148625909	19.9966397373478	0	0	0
Actinomyces odontolyticus	NCBIAAYI_c_1_1444	0	0	0	0	0	0
Actinomyces odontolyticus	NCBIAAYI_c_1_1445	60.6891121599938	86.352284688725	75.9872310019218	4.46060624193782	37.434920479936	0
Actinomyces odontolyticus	NCBIAAYI_c_1_1446	0.638832759578882	240.591585642171	39.9932794746957	0.637229463133974	31.3408636576208	9.42239955014848
Actinomyces odontolyticus	NCBIAAYI_c_1_1447	32.580470738523	26.6117103757706	0	6.37229463133974	56.5876704929265	97.3647953515343
Actinomyces odontolyticus	NCBIAAYI_c_1_1448	0	0	3.99932794746957	0	0	0
Actinomyces odontolyticus	NCBIAAYI_c_1_1449	0	0	9.99831986867392	0	0	0
Actinomyces odontolyticus	NCBIAAYI_c_1_145	0	271.548065058883	23.9959676848174	3.18614731566987	21.7644886511256	0
Actinomyces odontolyticus	NCBIAAYI_c_1_1450	0	0	0	0	0	0
Actinomyces odontolyticus	NCBIAAYI_c_1_1451	0	68.4301123948386	0	0	7.8352159144052	0
Actinomyces odontolyticus	NCBIAAYI_c_1_1452	54.9396173237839	110.791610544024	27.995295632287	3.82337677880385	28.7291250194857	0
Actinomyces odontolyticus	NCBIAAYI_c_1_1453	0	0	17.9969757636131	0	19.1527500129905	0
Actinomyces odontolyticus	NCBIAAYI_c_1_1454	0	14.6635955131797	0	1.27445892626795	8.70579546045022	0
Actinomyces odontolyticus	NCBIAAYI_c_1_1455	0	15.7497877734152	0	0	0	0
Actinomyces odontolyticus	NCBIAAYI_c_1_1456	0	43.4476904094214	31.9946235797565	2.5489178525359	15.6704318288104	94.2239955014848
Actinomyces odontolyticus	NCBIAAYI_c_1_1457	12.1378224319988	58.6543820527188	57.9902552383087	6.37229463133974	51.3641932166563	65.9567968510393
Actinomyces odontolyticus	NCBIAAYI_c_1_1458	0	142.834282220973	25.9956316585522	0	43.5289773022511	45.5415978257176
Actinomyces odontolyticus	NCBIAAYI_c_1_1459	0	0	0	0	0	0
Actinomyces odontolyticus	NCBIAAYI_c_1_146	0	116.222571845202	0	0	6.96463636836018	0
Actinomyces odontolyticus	NCBIAAYI_c_1_1460	0	112.420898934378	49.9915993433696	0	0	0
Actinomyces odontolyticus	NCBIAAYI_c_1_1461	0	76.0334582164874	19.9966397373478	0	30.4702841115758	0
Actinomyces odontolyticus	NCBIAAYI_c_1_1462	185.261500277876	1381.6365550196	85.9855508705957	7.00952409447372	85.3167955124122	64.3863969260146
Actinomyces odontolyticus	NCBIAAYI_c_1_1463	81.1317604665181	111.87780280426	37.9936155009609	9.55844194700961	32.2114432036658	0
Actinomyces odontolyticus	NCBIAAYI_c_1_1464	46.6347914492584	197.143895232749	37.9936155009609	5.09783570507179	27.8585454734407	4.71119977507424
Actinomyces odontolyticus	NCBIAAYI_c_1_1465	137.34904330946	67.8870162647209	9.99831986867392	4.46060624193782	13.9292727367204	133.483993627103
Actinomyces odontolyticus	NCBIAAYI_c_1_1466	12.1378224319988	653.344644531674	59.9899192120435	5.73506516820577	31.3408636576208	0
Actinomyces odontolyticus	NCBIAAYI_c_1_1467	0	0	1.99966397373478	0	0	32.9783984255197
Actinomyces odontolyticus	NCBIAAYI_c_1_1468	7.02716035536771	29.8702871564772	27.995295632287	0.637229463133974	43.5289773022511	0
Actinomyces odontolyticus	NCBIAAYI_c_1_1469	8.94365863410435	231.358951430169	105.982190607944	3.82337677880385	35.6937613878459	0
Actinomyces odontolyticus	NCBIAAYI_c_1_147	0	55.93890140213	3.99932794746957	3.82337677880385	14.7998522827654	0
Actinomyces odontolyticus	NCBIAAYI_c_1_1470	26.8309759023131	6.5171535614132	23.9959676848174	2.5489178525359	27.8585454734407	0
Actinomyces odontolyticus	NCBIAAYI_c_1_1471	311.750386674495	1294.19807807064	47.9919353696348	1.91168838940192	9.57637500649525	141.335993252227
Actinomyces odontolyticus	NCBIAAYI_c_1_1472	0	0	0	7.64675355760769	0	56.5343973008909
Actinomyces odontolyticus	NCBIAAYI_c_1_1473	0.638832759578882	273.177353449237	31.9946235797565	10.8329008732776	0	31.4079985004949
Actinomyces odontolyticus	NCBIAAYI_c_1_1474	0	0	1.99966397373478	0	8.70579546045022	0
Actinomyces odontolyticus	NCBIAAYI_c_1_1475	18.5261500277876	110.248514413907	3.99932794746957	5.09783570507179	2.61173863813507	0
Actinomyces odontolyticus	NCBIAAYI_c_1_1476	61.9667776791516	96.1280150308448	53.9909272908392	7.64675355760769	39.176079572026	0
Actinomyces odontolyticus	NCBIAAYI_c_1_1477	0	38.5598252383615	17.9969757636131	0.637229463133974	22.6350681971706	0
Actinomyces odontolyticus	NCBIAAYI_c_1_1478	0	0	0	0	0	0
Actinomyces odontolyticus	NCBIAAYI_c_1_1479	5.74949483620994	0	5.99899192120435	0	0	1.57039992502475
Actinomyces odontolyticus	NCBIAAYI_c_1_148	205.065315824821	558.302821761064	19.9966397373478	10.8329008732776	61.8111477691966	69.0975967010888
Actinomyces odontolyticus	NCBIAAYI_c_1_1480	0	0	3.99932794746957	0	0	0
Actinomyces odontolyticus	NCBIAAYI_c_1_1481	24.2756448639975	77.1196504767229	145.975470082639	6.37229463133974	66.1640454994217	47.1119977507424
Actinomyces odontolyticus	NCBIAAYI_c_1_1482	0	0	1.99966397373478	0	0	0
Actinomyces odontolyticus	NCBIAAYI_c_1_1484	0	0	9.99831986867392	0	0	0
Actinomyces odontolyticus	NCBIAAYI_c_1_1485	0	53.7665168816589	11.9979838424087	2.5489178525359	0	0
Actinomyces odontolyticus	NCBIAAYI_c_1_1486	49.8289552471528	17.3790761637685	113.980846502883	3.82337677880385	26.1173863813507	0
Actinomyces odontolyticus	NCBIAAYI_c_1_1487	0	0	11.9979838424087	0	1.74115909209004	0
Actinomyces odontolyticus	NCBIAAYI_c_1_1488	0	93.9556305103737	25.9956316585522	0	13.0586931906753	0
Actinomyces odontolyticus	NCBIAAYI_c_1_1489	0	0	0	0	6.96463636836018	0
Actinomyces odontolyticus	NCBIAAYI_c_1_149	19.8038155469454	79.292034997194	33.9942875534913	0.637229463133974	27.8585454734407	39.2599981256187
Actinomyces odontolyticus	NCBIAAYI_c_1_1490	51.1066207663106	143.920474481208	13.9976478161435	0	27.8585454734407	0
Actinomyces odontolyticus	NCBIAAYI_c_1_1491	0	0	0	0	27.8585454734407	7.85199962512373
Actinomyces odontolyticus	NCBIAAYI_c_1_1492	28.7474741810497	42.3614981491858	13.9976478161435	15.9307365783494	47.8818750324762	36.1191982755692
Actinomyces odontolyticus	NCBIAAYI_c_1_1493	0	58.6543820527188	5.99899192120435	0	14.7998522827654	0
Actinomyces odontolyticus	NCBIAAYI_c_1_1494	0	11.9481148625909	0	0	0	0
Actinomyces odontolyticus	NCBIAAYI_c_1_1495	36.4134672959963	87.4384769489605	45.9922713959	1.91168838940192	13.0586931906753	14.1335993252227
Actinomyces odontolyticus	NCBIAAYI_c_1_1496	79.2152621877814	164.015031295566	25.9956316585522	6.37229463133974	17.4115909209004	0
Actinomyces odontolyticus	NCBIAAYI_c_1_1497	45.9959586896795	74.4041698261341	29.9949596060218	8.92121248387564	20.0233295590355	65.9567968510393
Actinomyces odontolyticus	NCBIAAYI_c_1_1498	0	36.9305368480082	15.9973117898783	7.00952409447372	7.8352159144052	0
Actinomyces odontolyticus	NCBIAAYI_c_1_1499	0	27.1548065058883	19.9966397373478	0	14.7998522827654	0
Actinomyces odontolyticus	NCBIAAYI_c_1_15	0	118.394956365673	17.9969757636131	0	19.1527500129905	31.4079985004949
Actinomyces odontolyticus	NCBIAAYI_c_1_150	28.1086414214708	100.472784071787	51.9912633171044	1.27445892626795	21.7644886511256	0
Actinomyces odontolyticus	NCBIAAYI_c_1_1500	4.47182931705218	330.74554324172	53.9909272908392	2.5489178525359	31.3408636576208	0
Actinomyces odontolyticus	NCBIAAYI_c_1_1501	6.38832759578882	151.523820302857	41.9929434484305	1.91168838940192	21.7644886511256	0
Actinomyces odontolyticus	NCBIAAYI_c_1_1502	31.3028052193652	266.117103757706	19.9966397373478	21.6658017465551	26.1173863813507	0
Actinomyces odontolyticus	NCBIAAYI_c_1_1503	0	167.81670420639	25.9956316585522	5.73506516820577	18.2821704669455	0
Actinomyces odontolyticus	NCBIAAYI_c_1_1504	0	24.9824219854173	23.9959676848174	3.82337677880385	20.8939091050805	50.2527976007919
Actinomyces odontolyticus	NCBIAAYI_c_1_1505	50.4677880067317	212.893683006165	67.9885751069826	10.8329008732776	26.1173863813507	54.9639973758661
Actinomyces odontolyticus	NCBIAAYI_c_1_1506	0	0	3.99932794746957	0	0.870579546045022	0
Actinomyces odontolyticus	NCBIAAYI_c_1_1507	0	0	0	0	0	0
Actinomyces odontolyticus	NCBIAAYI_c_1_1508	0	0	3.99932794746957	0	0	0
Actinomyces odontolyticus	NCBIAAYI_c_1_1509	0	0	19.9966397373478	0	0	0
Actinomyces odontolyticus	NCBIAAYI_c_1_151	34.4969690172596	306.306217386421	15.9973117898783	0	27.8585454734407	18.844799100297
Actinomyces odontolyticus	NCBIAAYI_c_1_1510	0	0	0	0	0	0
Actinomyces odontolyticus	NCBIAAYI_c_1_1511	0	38.5598252383615	57.9902552383087	0	3.48231818418009	0
Actinomyces odontolyticus	NCBIAAYI_c_1_1512	29.3863069406286	0	9.99831986867392	0	6.96463636836018	0
Actinomyces odontolyticus	NCBIAAYI_c_1_1513	34.4969690172596	24.9824219854173	9.99831986867392	0	0	0
Actinomyces odontolyticus	NCBIAAYI_c_1_1514	61.9667776791516	59.7405743129544	99.9831986867392	35.0476204723686	129.716352360708	0
Actinomyces odontolyticus	NCBIAAYI_c_1_1515	0	9.23263421200204	21.9963037110826	0	0	0
Actinomyces odontolyticus	NCBIAAYI_c_1_1516	14.0543207107354	0	51.9912633171044	0	7.8352159144052	0
Actinomyces odontolyticus	NCBIAAYI_c_1_1517	29.3863069406286	122.739725406615	7.99865589493913	7.00952409447372	3.48231818418009	0
Actinomyces odontolyticus	NCBIAAYI_c_1_1518	35.7746345364174	10.3188264722376	39.9932794746957	10.1956714101436	59.1994091310615	14.1335993252227
Actinomyces odontolyticus	NCBIAAYI_c_1_1519	38.3299655747329	26.6117103757706	11.9979838424087	1.91168838940192	12.1881136446303	0
Actinomyces odontolyticus	NCBIAAYI_c_1_152	7.66599311494659	109.162322153671	13.9976478161435	1.91168838940192	11.3175340985853	3.14079985004949
Actinomyces odontolyticus	NCBIAAYI_c_1_1520	38.3299655747329	192.25603006169	37.9936155009609	0	20.0233295590355	0
Actinomyces odontolyticus	NCBIAAYI_c_1_1521	0	52.6803246214234	3.99932794746957	0	2.61173863813507	0
Actinomyces odontolyticus	NCBIAAYI_c_1_1522	0	31.4995755468305	0	0	0	0
Actinomyces odontolyticus	NCBIAAYI_c_1_1523	74.7434328707292	345.952234885018	83.9858868968609	13.3818187258135	113.175340985853	72.2383965511383
Actinomyces odontolyticus	NCBIAAYI_c_1_1524	0	27.6979026360061	29.9949596060218	0	20.0233295590355	0
Actinomyces odontolyticus	NCBIAAYI_c_1_1525	0	0	0	0	0	0
Actinomyces odontolyticus	NCBIAAYI_c_1_1526	0	169.989088726861	25.9956316585522	1.91168838940192	37.434920479936	0
Actinomyces odontolyticus	NCBIAAYI_c_1_1527	32.580470738523	153.15310869321	49.9915993433696	3.18614731566987	20.8939091050805	36.1191982755692
Actinomyces odontolyticus	NCBIAAYI_c_1_1528	49.8289552471528	161.299550644977	41.9929434484305	9.55844194700961	40.046659118071	0
Actinomyces odontolyticus	NCBIAAYI_c_1_1529	28.1086414214708	210.721298485694	1.99966397373478	0	25.2468068353057	43.9711979006929
Actinomyces odontolyticus	NCBIAAYI_c_1_153	58.7726138812572	178.678626808745	11.9979838424087	0	32.2114432036658	0
Actinomyces odontolyticus	NCBIAAYI_c_1_1530	24.9144776235764	36.3874407178904	19.9966397373478	1.27445892626795	2.61173863813507	0
Actinomyces odontolyticus	NCBIAAYI_c_1_1531	38.3299655747329	99.3865918115514	39.9932794746957	7.00952409447372	40.046659118071	1.57039992502475
Actinomyces odontolyticus	NCBIAAYI_c_1_1532	0	0	11.9979838424087	1.27445892626795	0	0
Actinomyces odontolyticus	NCBIAAYI_c_1_1533	37.0523000555752	8.68953808188427	25.9956316585522	4.46060624193782	16.5410113748554	0
Actinomyces odontolyticus	NCBIAAYI_c_1_1534	0	52.1372284913056	3.99932794746957	0	8.70579546045022	0
Actinomyces odontolyticus	NCBIAAYI_c_1_1535	30.0251397002075	0	23.9959676848174	0	6.09405682231516	47.1119977507424
Actinomyces odontolyticus	NCBIAAYI_c_1_1536	15.9708189894721	60.8267665731899	1.99966397373478	0	11.3175340985853	0
Actinomyces odontolyticus	NCBIAAYI_c_1_1537	27.4698086618919	0	5.99899192120435	0	0	0
Actinomyces odontolyticus	NCBIAAYI_c_1_1538	0	0	5.99899192120435	0	0	0
Actinomyces odontolyticus	NCBIAAYI_c_1_1539	17.8873172682087	28.7840948962417	149.974798030109	0	20.0233295590355	32.9783984255197
Actinomyces odontolyticus	NCBIAAYI_c_1_154	0	0	0	0	0	0
Actinomyces odontolyticus	NCBIAAYI_c_1_1540	0	75.4903620863696	25.9956316585522	0	9.57637500649525	34.5487983505444
Actinomyces odontolyticus	NCBIAAYI_c_1_1541	44.0794604109429	95.584918900727	49.9915993433696	3.82337677880385	28.7291250194857	0
Actinomyces odontolyticus	NCBIAAYI_c_1_1542	0	35.8443445877726	0	0	0	0
Actinomyces odontolyticus	NCBIAAYI_c_1_1543	29.3863069406286	18.4652684240041	21.9963037110826	3.82337677880385	45.2701363943412	0
Actinomyces odontolyticus	NCBIAAYI_c_1_1544	0	0	1.99966397373478	0	0	0
Actinomyces odontolyticus	NCBIAAYI_c_1_1545	0	110.248514413907	5.99899192120435	0	4.35289773022511	0
Actinomyces odontolyticus	NCBIAAYI_c_1_1546	0	0	0	0	0	0
Actinomyces odontolyticus	NCBIAAYI_c_1_1547	0	15.2066916432975	21.9963037110826	0	0	0
Actinomyces odontolyticus	NCBIAAYI_c_1_1548	0	0	3.99932794746957	0	0	0
Actinomyces odontolyticus	NCBIAAYI_c_1_1549	26.8309759023131	4.34476904094214	15.9973117898783	5.73506516820577	13.0586931906753	36.1191982755692
Actinomyces odontolyticus	NCBIAAYI_c_1_155	74.7434328707292	288.927141222652	85.9855508705957	14.6562776520814	9.57637500649525	42.4007979756681
Actinomyces odontolyticus	NCBIAAYI_c_1_1550	0	0	1.99966397373478	0	0	0
Actinomyces odontolyticus	NCBIAAYI_c_1_1551	0	0	17.9969757636131	0	0	0
Actinomyces odontolyticus	NCBIAAYI_c_1_1552	0	76.5765543466051	0	0	0	0
Actinomyces odontolyticus	NCBIAAYI_c_1_1553	0	0	11.9979838424087	0	0	0
Actinomyces odontolyticus	NCBIAAYI_c_1_1554	0	0	21.9963037110826	2.5489178525359	8.70579546045022	0
Actinomyces odontolyticus	NCBIAAYI_c_1_1555	0	56.4819975322478	3.99932794746957	0	0	0
Actinomyces odontolyticus	NCBIAAYI_c_1_1556	0	48.878651710599	9.99831986867392	0	35.6937613878459	0
Actinomyces odontolyticus	NCBIAAYI_c_1_1557	26.8309759023131	0	0	0	0	0
Actinomyces odontolyticus	NCBIAAYI_c_1_1558	3.83299655747329	86.8953808188427	35.9939515272261	10.8329008732776	37.434920479936	0
Actinomyces odontolyticus	NCBIAAYI_c_1_1559	44.0794604109429	79.8351311273117	89.9848788180653	0	96.6343296109975	0
Actinomyces odontolyticus	NCBIAAYI_c_1_156	47.2736242088373	66.8008240044853	33.9942875534913	0	23.5056477432156	0
Actinomyces odontolyticus	NCBIAAYI_c_1_1560	64.5221087174671	116.222571845202	105.982190607944	0	49.6230341245663	0
Actinomyces odontolyticus	NCBIAAYI_c_1_1561	0	127.627590577675	89.9848788180653	0	50.4936136706113	0
Actinomyces odontolyticus	NCBIAAYI_c_1_1562	63.2444431983093	191.169837801454	243.959004795644	8.28398302074167	242.891693346561	31.4079985004949
Actinomyces odontolyticus	NCBIAAYI_c_1_1563	10.2213241532621	8.1464419517665	15.9973117898783	0	13.0586931906753	0
Actinomyces odontolyticus	NCBIAAYI_c_1_1564	0	0	17.9969757636131	0	0	0
Actinomyces odontolyticus	NCBIAAYI_c_1_1565	19.1649827873665	0	27.995295632287	0	0	0
Actinomyces odontolyticus	NCBIAAYI_c_1_1566	25.5533103831553	30.9564794167127	1.99966397373478	5.73506516820577	8.70579546045022	0
Actinomyces odontolyticus	NCBIAAYI_c_1_1567	0	73.8610736960163	0	0	6.96463636836018	45.5415978257176
Actinomyces odontolyticus	NCBIAAYI_c_1_1568	0	0	0	0	0	0
Actinomyces odontolyticus	NCBIAAYI_c_1_1569	95.8249139368323	142.834282220973	159.973117898783	1.91168838940192	91.4108523347274	0
Actinomyces odontolyticus	NCBIAAYI_c_1_157	73.4657673515715	177.59243454851	65.9889111332479	0.637229463133974	50.4936136706113	26.6967987254207
Actinomyces odontolyticus	NCBIAAYI_c_1_1570	47.9124569684162	0	11.9979838424087	0	4.35289773022511	34.5487983505444
Actinomyces odontolyticus	NCBIAAYI_c_1_1571	0	0	1.99966397373478	0	0	0
Actinomyces odontolyticus	NCBIAAYI_c_1_1572	0	0	7.99865589493913	0	0	0
Actinomyces odontolyticus	NCBIAAYI_c_1_1573	48.5512897279951	61.9129588334254	37.9936155009609	25.489178525359	23.5056477432156	1.57039992502475
Actinomyces odontolyticus	NCBIAAYI_c_1_1574	0	13.5774032529442	0	0	0	0
Actinomyces odontolyticus	NCBIAAYI_c_1_1575	24.9144776235764	174.333857767803	19.9966397373478	3.18614731566987	0	0
Actinomyces odontolyticus	NCBIAAYI_c_1_1576	24.2756448639975	35.3012484576549	13.9976478161435	1.27445892626795	0.870579546045022	0
Actinomyces odontolyticus	NCBIAAYI_c_1_1577	145.653869183985	221.583221088049	31.9946235797565	0	96.6343296109975	0
Actinomyces odontolyticus	NCBIAAYI_c_1_1578	21.0814810661031	35.8443445877726	1.99966397373478	2.5489178525359	7.8352159144052	0
Actinomyces odontolyticus	NCBIAAYI_c_1_1579	51.1066207663106	47.7924594503635	31.9946235797565	1.91168838940192	30.4702841115758	0
Actinomyces odontolyticus	NCBIAAYI_c_1_158	0	0	3.99932794746957	4.46060624193782	0	0
Actinomyces odontolyticus	NCBIAAYI_c_1_1580	0	134.687840269206	7.99865589493913	1.27445892626795	35.6937613878459	0
Actinomyces odontolyticus	NCBIAAYI_c_1_1581	0	0	0	0	0	0
Actinomyces odontolyticus	NCBIAAYI_c_1_1582	44.0794604109429	66.2577278743676	9.99831986867392	0	21.7644886511256	7.85199962512373
Actinomyces odontolyticus	NCBIAAYI_c_1_1583	25.5533103831553	0	0	0	6.09405682231516	0
Actinomyces odontolyticus	NCBIAAYI_c_1_1584	0	0	0	0	0	0
Actinomyces odontolyticus	NCBIAAYI_c_1_1585	0	0	0	0	0	0
Actinomyces odontolyticus	NCBIAAYI_c_1_1587	0	0	3.99932794746957	0	0	58.1047972259156
Actinomyces odontolyticus	NCBIAAYI_c_1_1588	0	16.292883903533	5.99899192120435	0	0	0
Actinomyces odontolyticus	NCBIAAYI_c_1_1589	0	15.7497877734152	131.977822266496	0.637229463133974	0	0
Actinomyces odontolyticus	NCBIAAYI_c_1_159	0	0	17.9969757636131	0	18.2821704669455	0
Actinomyces odontolyticus	NCBIAAYI_c_1_1590	23.6368121044186	89.0677653393138	3.99932794746957	4.46060624193782	57.4582500389715	0
Actinomyces odontolyticus	NCBIAAYI_c_1_1591	132.238381232829	284.039276051592	85.9855508705957	14.6562776520814	80.9638977821871	12.563199400198
Actinomyces odontolyticus	NCBIAAYI_c_1_1592	30.6639724597864	121.65353314638	63.9892471595131	8.28398302074167	14.7998522827654	0
Actinomyces odontolyticus	NCBIAAYI_c_1_1593	29.3863069406286	27.6979026360061	27.995295632287	1.91168838940192	19.1527500129905	0
Actinomyces odontolyticus	NCBIAAYI_c_1_1594	0	0	3.99932794746957	0	0	0
Actinomyces odontolyticus	NCBIAAYI_c_1_1595	24.9144776235764	81.464419517665	33.9942875534913	8.28398302074167	8.70579546045022	37.6895982005939
Actinomyces odontolyticus	NCBIAAYI_c_1_1596	46.6347914492584	344.322946494664	103.982526634209	17.8424249677513	72.2581023217369	149.187992877351
Actinomyces odontolyticus	NCBIAAYI_c_1_1597	14.6931534703143	35.8443445877726	1.99966397373478	0	8.70579546045022	0
Actinomyces odontolyticus	NCBIAAYI_c_1_1598	0	438.821673135156	29.9949596060218	4.46060624193782	5.22347727627013	39.2599981256187
Actinomyces odontolyticus	NCBIAAYI_c_1_1599	36.4134672959963	134.144744139088	107.981854581678	12.7445892626795	68.7757841375568	0
Actinomyces odontolyticus	NCBIAAYI_c_1_16	215.286639978083	1299.62903937182	35.9939515272261	21.0285722834212	90.5402727886823	54.9639973758661
Actinomyces odontolyticus	NCBIAAYI_c_1_160	0	35.8443445877726	3.99932794746957	0	0	0
Actinomyces odontolyticus	NCBIAAYI_c_1_1600	10.860156912841	62.999151093661	87.9852148443305	5.09783570507179	52.2347727627013	0
Actinomyces odontolyticus	NCBIAAYI_c_1_1601	7.66599311494659	146.092859001679	0	0	8.70579546045022	0
Actinomyces odontolyticus	NCBIAAYI_c_1_1602	0	0	1.99966397373478	0	0	0
Actinomyces odontolyticus	NCBIAAYI_c_1_1603	26.8309759023131	19.5514606842396	3.99932794746957	0	2.61173863813507	0
Actinomyces odontolyticus	NCBIAAYI_c_1_1604	10.860156912841	73.3179775658985	35.9939515272261	5.09783570507179	100.987227341223	0
Actinomyces odontolyticus	NCBIAAYI_c_1_1605	0	0	29.9949596060218	0	7.8352159144052	0
Actinomyces odontolyticus	NCBIAAYI_c_1_1606	0	302.504544475596	25.9956316585522	1.27445892626795	28.7291250194857	45.5415978257176
Actinomyces odontolyticus	NCBIAAYI_c_1_1607	76.6599311494659	327.486966461013	9.99831986867392	1.91168838940192	45.2701363943412	0
Actinomyces odontolyticus	NCBIAAYI_c_1_1608	237.645786563344	665.292759394265	69.9882390807174	15.2935071152154	94.8931705189075	42.4007979756681
Actinomyces odontolyticus	NCBIAAYI_c_1_1609	49.1901224875739	17.3790761637685	79.9865589493913	0	37.434920479936	0
Actinomyces odontolyticus	NCBIAAYI_c_1_161	0	29.8702871564772	59.9899192120435	3.18614731566987	0	1.57039992502475
Actinomyces odontolyticus	NCBIAAYI_c_1_1610	49.1901224875739	34.2150561974193	13.9976478161435	3.82337677880385	21.7644886511256	0
Actinomyces odontolyticus	NCBIAAYI_c_1_1611	0	37.4736329781259	0	0	0	0
Actinomyces odontolyticus	NCBIAAYI_c_1_1612	110.518067407147	398.089463376323	131.977822266496	28.0380963778949	99.2460682491326	84.8015959513363
Actinomyces odontolyticus	NCBIAAYI_c_1_1613	0	0	0	1.27445892626795	0	0
Actinomyces odontolyticus	NCBIAAYI_c_1_1614	44.7182931705218	476.295306113282	43.9926074221652	3.82337677880385	13.0586931906753	0
Actinomyces odontolyticus	NCBIAAYI_c_1_1615	0	0	7.99865589493913	0	13.9292727367204	0
Actinomyces odontolyticus	NCBIAAYI_c_1_1616	0	0	37.9936155009609	0	2.61173863813507	0
Actinomyces odontolyticus	NCBIAAYI_c_1_1617	17.2484845086298	147.179051261915	0	0	22.6350681971706	0
Actinomyces odontolyticus	NCBIAAYI_c_1_1618	0	32.585767807066	39.9932794746957	8.28398302074167	32.2114432036658	0
Actinomyces odontolyticus	NCBIAAYI_c_1_1619	0	0	29.9949596060218	0	0	0
Actinomyces odontolyticus	NCBIAAYI_c_1_162	0	0	3.99932794746957	0	1.74115909209004	0
Actinomyces odontolyticus	NCBIAAYI_c_1_1620	0	0	0	0	3.48231818418009	0
Actinomyces odontolyticus	NCBIAAYI_c_1_1621	31.3028052193652	34.2150561974193	9.99831986867392	0	12.1881136446303	0
Actinomyces odontolyticus	NCBIAAYI_c_1_1622	0	58.6543820527188	35.9939515272261	10.1956714101436	28.7291250194857	0
Actinomyces odontolyticus	NCBIAAYI_c_1_1623	0	112.963995064496	41.9929434484305	1.27445892626795	11.3175340985853	4.71119977507424
Actinomyces odontolyticus	NCBIAAYI_c_1_1624	0	101.015880201905	11.9979838424087	2.5489178525359	25.2468068353057	0
Actinomyces odontolyticus	NCBIAAYI_c_1_1625	103.490907051779	368.762272349964	343.942203482383	32.4987026198327	199.36271604431	1.57039992502475
Actinomyces odontolyticus	NCBIAAYI_c_1_1626	7.66599311494659	141.204993830619	11.9979838424087	1.91168838940192	47.8818750324762	0
Actinomyces odontolyticus	NCBIAAYI_c_1_1627	0	0	0	5.09783570507179	0	0
Actinomyces odontolyticus	NCBIAAYI_c_1_1628	0	0	0	0	0	0
Actinomyces odontolyticus	NCBIAAYI_c_1_1629	0	157.497877734152	0	0	0	0
Actinomyces odontolyticus	NCBIAAYI_c_1_163	0	38.0167291082437	0	1.91168838940192	0	0
Actinomyces odontolyticus	NCBIAAYI_c_1_1630	0	0	1.99966397373478	0	0	39.2599981256187
Actinomyces odontolyticus	NCBIAAYI_c_1_1631	0	6.5171535614132	5.99899192120435	0	0	0
Actinomyces odontolyticus	NCBIAAYI_c_1_1632	28.1086414214708	0	43.9926074221652	0	0	0
Actinomyces odontolyticus	NCBIAAYI_c_1_1633	0	185.195780370159	0	0	3.48231818418009	0
Actinomyces odontolyticus	NCBIAAYI_c_1_1634	0	0	0	0	0	0
Actinomyces odontolyticus	NCBIAAYI_c_1_1635	0	72.231785305663	0	4.46060624193782	0	0
Actinomyces odontolyticus	NCBIAAYI_c_1_1636	0	20.0945568143574	33.9942875534913	1.27445892626795	0	0
Actinomyces odontolyticus	NCBIAAYI_c_1_1637	0	36.9305368480082	21.9963037110826	3.18614731566987	0	0
Actinomyces odontolyticus	NCBIAAYI_c_1_1638	0	13.5774032529442	27.995295632287	0	0	0
Actinomyces odontolyticus	NCBIAAYI_c_1_1639	33.2193034981019	11.9481148625909	25.9956316585522	6.37229463133974	26.9879659273957	0
Actinomyces odontolyticus	NCBIAAYI_c_1_164	0	0	3.99932794746957	0	0	0
Actinomyces odontolyticus	NCBIAAYI_c_1_1640	0	0	9.99831986867392	5.73506516820577	3.48231818418009	0
Actinomyces odontolyticus	NCBIAAYI_c_1_1641	0	55.93890140213	7.99865589493913	0	0.870579546045022	0
Actinomyces odontolyticus	NCBIAAYI_c_1_1642	38.3299655747329	28.2409987661239	0	8.92121248387564	10.4469545525403	0
Actinomyces odontolyticus	NCBIAAYI_c_1_1643	0	0	1.99966397373478	0	0	0
Actinomyces odontolyticus	NCBIAAYI_c_1_1644	40.2464638534696	93.4125343802559	53.9909272908392	6.37229463133974	2.61173863813507	0
Actinomyces odontolyticus	NCBIAAYI_c_1_1645	44.0794604109429	18.4652684240041	7.99865589493913	7.64675355760769	38.305500025981	36.1191982755692
Actinomyces odontolyticus	NCBIAAYI_c_1_1646	23.6368121044186	47.2493633202457	5.99899192120435	0	0	0
Actinomyces odontolyticus	NCBIAAYI_c_1_1647	0	0	11.9979838424087	0	0	0
Actinomyces odontolyticus	NCBIAAYI_c_1_1648	0	0.543096130117767	3.99932794746957	0	3.48231818418009	0
Actinomyces odontolyticus	NCBIAAYI_c_1_1649	0	0	3.99932794746957	0	0	0
Actinomyces odontolyticus	NCBIAAYI_c_1_165	0	0	19.9966397373478	0	10.4469545525403	0
Actinomyces odontolyticus	NCBIAAYI_c_1_1650	0	0	0	0	0	0
Actinomyces odontolyticus	NCBIAAYI_c_1_1651	0	0	7.99865589493913	0	11.3175340985853	0
Actinomyces odontolyticus	NCBIAAYI_c_1_1652	83.6870915048336	987.891860684218	49.9915993433696	8.92121248387564	78.352159144052	86.371995876361
Actinomyces odontolyticus	NCBIAAYI_c_1_1653	0	97.7573034211981	1.99966397373478	6.37229463133974	40.9172386641161	0
Actinomyces odontolyticus	NCBIAAYI_c_1_1654	0	10.8619226023553	0	0	0	0
Actinomyces odontolyticus	NCBIAAYI_c_1_1655	0	0	0	0	0	0
Actinomyces odontolyticus	NCBIAAYI_c_1_1656	0	0	0	0	0	0
Actinomyces odontolyticus	NCBIAAYI_c_1_1657	0	9.23263421200204	0	0	0	0
Actinomyces odontolyticus	NCBIAAYI_c_1_1658	0	74.9472659562518	25.9956316585522	0	0	0
Actinomyces odontolyticus	NCBIAAYI_c_1_1659	0	22.8100374649462	19.9966397373478	3.18614731566987	0	0
Actinomyces odontolyticus	NCBIAAYI_c_1_166	0	0	3.99932794746957	0	4.35289773022511	0
Actinomyces odontolyticus	NCBIAAYI_c_1_1660	24.9144776235764	84.7229962983717	61.9895831857783	1.27445892626795	11.3175340985853	29.8375985754702
Actinomyces odontolyticus	NCBIAAYI_c_1_1661	0	0	0	0	0	0
Actinomyces odontolyticus	NCBIAAYI_c_1_1662	0	0	0	0	0	0
Actinomyces odontolyticus	NCBIAAYI_c_1_1663	0	0	0	0	0	0
Actinomyces odontolyticus	NCBIAAYI_c_1_1664	17.8873172682087	0	25.9956316585522	0	0	0
Actinomyces odontolyticus	NCBIAAYI_c_1_1665	10.2213241532621	14.6635955131797	31.9946235797565	0	9.57637500649525	0
Actinomyces odontolyticus	NCBIAAYI_c_1_1666	47.2736242088373	87.9815730790782	11.9979838424087	5.09783570507179	0	7.85199962512373
Actinomyces odontolyticus	NCBIAAYI_c_1_1667	36.4134672959963	0	41.9929434484305	0	7.8352159144052	0
Actinomyces odontolyticus	NCBIAAYI_c_1_1668	123.933555358303	79.8351311273117	23.9959676848174	3.82337677880385	11.3175340985853	0
Actinomyces odontolyticus	NCBIAAYI_c_1_1669	0	0	3.99932794746957	0	0	37.6895982005939
Actinomyces odontolyticus	NCBIAAYI_c_1_167	0	68.4301123948386	0	0	6.09405682231516	37.6895982005939
Actinomyces odontolyticus	NCBIAAYI_c_1_1670	0	0	3.99932794746957	0	0	0
Actinomyces odontolyticus	NCBIAAYI_c_1_1671	0	0	11.9979838424087	0	0	0
Actinomyces odontolyticus	NCBIAAYI_c_1_1672	0	0	0	0	7.8352159144052	0
Actinomyces odontolyticus	NCBIAAYI_c_1_1673	61.3279449195727	93.9556305103737	41.9929434484305	0.637229463133974	6.96463636836018	0
Actinomyces odontolyticus	NCBIAAYI_c_1_1674	2.55533103831553	48.878651710599	43.9926074221652	3.82337677880385	15.6704318288104	1.57039992502475
Actinomyces odontolyticus	NCBIAAYI_c_1_1675	0	1.08619226023553	7.99865589493913	2.5489178525359	4.35289773022511	14.1335993252227
Actinomyces odontolyticus	NCBIAAYI_c_1_1676	44.7182931705218	65.7146317442498	41.9929434484305	3.18614731566987	87.0579546045022	95.7943954265095
Actinomyces odontolyticus	NCBIAAYI_c_1_1677	14.0543207107354	176.506242288274	1.99966397373478	0	0	0
Actinomyces odontolyticus	NCBIAAYI_c_1_1678	0	0	0	0	0	0
Actinomyces odontolyticus	NCBIAAYI_c_1_1679	0	0	0	0	0	0
Actinomyces odontolyticus	NCBIAAYI_c_1_168	0	0	15.9973117898783	0	1.74115909209004	0
Actinomyces odontolyticus	NCBIAAYI_c_1_1680	0	4.8878651710599	1.99966397373478	0	0	0
Actinomyces odontolyticus	NCBIAAYI_c_1_1681	19.8038155469454	104.274456982611	1.99966397373478	0	8.70579546045022	0
Actinomyces odontolyticus	NCBIAAYI_c_1_1682	42.8017948917851	142.834282220973	21.9963037110826	8.92121248387564	13.9292727367204	0
Actinomyces odontolyticus	NCBIAAYI_c_1_1683	0	3.80167291082437	59.9899192120435	0	4.35289773022511	0
Actinomyces odontolyticus	NCBIAAYI_c_1_1684	0	18.4652684240041	0	0	16.5410113748554	0
Actinomyces odontolyticus	NCBIAAYI_c_1_1685	0	41.2753058889503	0	0	6.96463636836018	0
Actinomyces odontolyticus	NCBIAAYI_c_1_1686	0	32.585767807066	0	0	0	0
Actinomyces odontolyticus	NCBIAAYI_c_1_1687	0	248.738027593937	25.9956316585522	0	24.3762272892606	0
Actinomyces odontolyticus	NCBIAAYI_c_1_1688	14.6931534703143	87.9815730790782	0	0.637229463133974	13.9292727367204	0
Actinomyces odontolyticus	NCBIAAYI_c_1_1689	0	34.7581523275371	0	0	9.57637500649525	0
Actinomyces odontolyticus	NCBIAAYI_c_1_169	0	36.9305368480082	1.99966397373478	0.637229463133974	0	0
Actinomyces odontolyticus	NCBIAAYI_c_1_1691	0	0	0	0	2.61173863813507	0
Actinomyces odontolyticus	NCBIAAYI_c_1_1692	15.3319862298932	58.1112859226011	103.982526634209	6.37229463133974	0	0
Actinomyces odontolyticus	NCBIAAYI_c_1_1693	47.9124569684162	143.920474481208	43.9926074221652	7.00952409447372	20.8939091050805	0
Actinomyces odontolyticus	NCBIAAYI_c_1_1694	0	42.3614981491858	1.99966397373478	2.5489178525359	0	0
Actinomyces odontolyticus	NCBIAAYI_c_1_1695	17.8873172682087	98.3003995513158	0	0	0	0
Actinomyces odontolyticus	NCBIAAYI_c_1_1696	9.58249139368323	80.9213233875473	9.99831986867392	0.637229463133974	17.4115909209004	14.1335993252227
Actinomyces odontolyticus	NCBIAAYI_c_1_1697	0	27.1548065058883	0	2.5489178525359	13.0586931906753	0
Actinomyces odontolyticus	NCBIAAYI_c_1_1698	13.4154879511565	411.12377049915	23.9959676848174	0	20.0233295590355	0
Actinomyces odontolyticus	NCBIAAYI_c_1_1699	0	0	79.9865589493913	0	28.7291250194857	0
Actinomyces odontolyticus	NCBIAAYI_c_1_17	0	27.6979026360061	9.99831986867392	6.37229463133974	17.4115909209004	0
Actinomyces odontolyticus	NCBIAAYI_c_1_170	0	31.4995755468305	9.99831986867392	0	0	0
Actinomyces odontolyticus	NCBIAAYI_c_1_1700	0	0	29.9949596060218	0	1.74115909209004	0
Actinomyces odontolyticus	NCBIAAYI_c_1_1701	0	79.8351311273117	0	3.82337677880385	0.870579546045022	0
Actinomyces odontolyticus	NCBIAAYI_c_1_1702	0	2.17238452047107	53.9909272908392	0	0	0
Actinomyces odontolyticus	NCBIAAYI_c_1_1703	0	0	0	0	0	25.1263988003959
Actinomyces odontolyticus	NCBIAAYI_c_1_1704	28.7474741810497	30.413383286595	0	0	16.5410113748554	0
Actinomyces odontolyticus	NCBIAAYI_c_1_1705	24.9144776235764	0	9.99831986867392	5.73506516820577	0	0
Actinomyces odontolyticus	NCBIAAYI_c_1_1706	0	0	1.99966397373478	0	0	0
Actinomyces odontolyticus	NCBIAAYI_c_1_1707	0	14.6635955131797	0	1.27445892626795	6.09405682231516	0
Actinomyces odontolyticus	NCBIAAYI_c_1_1708	28.7474741810497	0	1.99966397373478	0	6.09405682231516	59.6751971509403
Actinomyces odontolyticus	NCBIAAYI_c_1_1709	0	52.1372284913056	11.9979838424087	5.09783570507179	8.70579546045022	0
Actinomyces odontolyticus	NCBIAAYI_c_1_171	0	0	0	0	0	0
Actinomyces odontolyticus	NCBIAAYI_c_1_1710	0	0	0	0	4.35289773022511	0
Actinomyces odontolyticus	NCBIAAYI_c_1_1711	0	0	0	0	0	0
Actinomyces odontolyticus	NCBIAAYI_c_1_1712	0	0	0	0	0	0
Actinomyces odontolyticus	NCBIAAYI_c_1_1713	0	0	39.9932794746957	0	1.74115909209004	0
Actinomyces odontolyticus	NCBIAAYI_c_1_1714	0	39.1029213684792	1.99966397373478	0	0.870579546045022	45.5415978257176
Actinomyces odontolyticus	NCBIAAYI_c_1_1715	0	21.1807490745929	13.9976478161435	0	9.57637500649525	14.1335993252227
Actinomyces odontolyticus	NCBIAAYI_c_1_1716	0	66.8008240044853	11.9979838424087	0	8.70579546045022	0
Actinomyces odontolyticus	NCBIAAYI_c_1_1717	0	0	35.9939515272261	0	4.35289773022511	1.57039992502475
Actinomyces odontolyticus	NCBIAAYI_c_1_1718	56.8561156025205	38.0167291082437	29.9949596060218	1.91168838940192	1.74115909209004	0
Actinomyces odontolyticus	NCBIAAYI_c_1_1719	0	0	9.99831986867392	0	0	0
Actinomyces odontolyticus	NCBIAAYI_c_1_172	42.8017948917851	234.074432080758	23.9959676848174	17.2051955046173	23.5056477432156	45.5415978257176
Actinomyces odontolyticus	NCBIAAYI_c_1_1720	0	9.77573034211981	17.9969757636131	1.27445892626795	0	0
Actinomyces odontolyticus	NCBIAAYI_c_1_1721	27.4698086618919	60.8267665731899	19.9966397373478	0	13.9292727367204	0
Actinomyces odontolyticus	NCBIAAYI_c_1_1722	50.4677880067317	197.143895232749	17.9969757636131	0	12.1881136446303	29.8375985754702
Actinomyces odontolyticus	NCBIAAYI_c_1_1723	41.5241293726273	0	29.9949596060218	0	0	0
Actinomyces odontolyticus	NCBIAAYI_c_1_1724	896.282361689172	942.271785754326	23.9959676848174	11.4701303364115	96.6343296109975	64.3863969260146
Actinomyces odontolyticus	NCBIAAYI_c_1_1725	0	29.3271910263594	3.99932794746957	4.46060624193782	0	0
Actinomyces odontolyticus	NCBIAAYI_c_1_1726	0	13.5774032529442	25.9956316585522	0	3.48231818418009	0
Actinomyces odontolyticus	NCBIAAYI_c_1_1727	0	7.60334582164874	0	0	2.61173863813507	0
Actinomyces odontolyticus	NCBIAAYI_c_1_1728	0	0	1.99966397373478	0	0	0
Actinomyces odontolyticus	NCBIAAYI_c_1_1729	0	0	7.99865589493913	0	6.09405682231516	0
Actinomyces odontolyticus	NCBIAAYI_c_1_173	33.8581362576808	21.7238452047107	23.9959676848174	0	0	0
Actinomyces odontolyticus	NCBIAAYI_c_1_1730	0	0	19.9966397373478	0	7.8352159144052	0
Actinomyces odontolyticus	NCBIAAYI_c_1_1731	0	0	19.9966397373478	0	0	0
Actinomyces odontolyticus	NCBIAAYI_c_1_1732	0	0	0	0	0	0
Actinomyces odontolyticus	NCBIAAYI_c_1_1733	45.9959586896795	0	23.9959676848174	0	0	0
Actinomyces odontolyticus	NCBIAAYI_c_1_1734	24.9144776235764	75.4903620863696	145.975470082639	0	41.7878182101611	0
Actinomyces odontolyticus	NCBIAAYI_c_1_1735	0	17.9221722938863	1.99966397373478	0	0	0
Actinomyces odontolyticus	NCBIAAYI_c_1_1736	0	0	1.99966397373478	0	0	0
Actinomyces odontolyticus	NCBIAAYI_c_1_1737	0	16.292883903533	5.99899192120435	0	0	0
Actinomyces odontolyticus	NCBIAAYI_c_1_1738	24.2756448639975	0	47.9919353696348	1.27445892626795	0	10.9927994751732
Actinomyces odontolyticus	NCBIAAYI_c_1_1739	0	0	11.9979838424087	0	0	0
Actinomyces odontolyticus	NCBIAAYI_c_1_174	0	0	0	0	0	0
Actinomyces odontolyticus	NCBIAAYI_c_1_1740	0	23.353133595064	0	0	0	0
Actinomyces odontolyticus	NCBIAAYI_c_1_1741	0	0	11.9979838424087	0	6.96463636836018	0
Actinomyces odontolyticus	NCBIAAYI_c_1_1742	0	32.585767807066	19.9966397373478	0	18.2821704669455	0
Actinomyces odontolyticus	NCBIAAYI_c_1_1743	0	0	0	0	6.96463636836018	0
Actinomyces odontolyticus	NCBIAAYI_c_1_1744	0	0	3.99932794746957	0	0	0
Actinomyces odontolyticus	NCBIAAYI_c_1_1745	0	0	0	0	0	0
Actinomyces odontolyticus	NCBIAAYI_c_1_1746	15.3319862298932	81.464419517665	191.967741478539	7.00952409447372	81.8344773282321	0
Actinomyces odontolyticus	NCBIAAYI_c_1_1747	114.35106396462	204.747241054398	169.971437767457	0	121.881136446303	138.195193402178
Actinomyces odontolyticus	NCBIAAYI_c_1_1748	34.4969690172596	205.290337184516	103.982526634209	17.8424249677513	57.4582500389715	0
Actinomyces odontolyticus	NCBIAAYI_c_1_1749	0.638832759578882	0	3.99932794746957	0	2.61173863813507	0
Actinomyces odontolyticus	NCBIAAYI_c_1_175	0	0	21.9963037110826	0	0	0
Actinomyces odontolyticus	NCBIAAYI_c_1_1750	0	23.353133595064	51.9912633171044	3.82337677880385	16.5410113748554	0
Actinomyces odontolyticus	NCBIAAYI_c_1_1751	0	0	31.9946235797565	5.73506516820577	11.3175340985853	0
Actinomyces odontolyticus	NCBIAAYI_c_1_1752	6.38832759578882	65.171535614132	57.9902552383087	1.27445892626795	0	0
Actinomyces odontolyticus	NCBIAAYI_c_1_1753	0	0	0	0	0	40.8303980506434
Actinomyces odontolyticus	NCBIAAYI_c_1_1754	49.8289552471528	0	9.99831986867392	0	0	0
Actinomyces odontolyticus	NCBIAAYI_c_1_1755	0	66.8008240044853	0	0	0	0
Actinomyces odontolyticus	NCBIAAYI_c_1_1756	0	67.3439201346031	7.99865589493913	0	5.22347727627013	0
Actinomyces odontolyticus	NCBIAAYI_c_1_1757	0	0	0	0	0	0
Actinomyces odontolyticus	NCBIAAYI_c_1_1758	0	0	5.99899192120435	0	3.48231818418009	0
Actinomyces odontolyticus	NCBIAAYI_c_1_1759	26.8309759023131	71.6886891755452	77.9868949756566	10.1956714101436	21.7644886511256	0
Actinomyces odontolyticus	NCBIAAYI_c_1_176	0	0	19.9966397373478	0	0	0
Actinomyces odontolyticus	NCBIAAYI_c_1_1760	0	44.5338826696569	21.9963037110826	5.09783570507179	25.2468068353057	0
Actinomyces odontolyticus	NCBIAAYI_c_1_1761	30.0251397002075	91.7832459899026	3.99932794746957	0	10.4469545525403	0
Actinomyces odontolyticus	NCBIAAYI_c_1_1762	0	0	13.9976478161435	0	0	0
Actinomyces odontolyticus	NCBIAAYI_c_1_1763	0.638832759578882	15.7497877734152	23.9959676848174	0	0	0
Actinomyces odontolyticus	NCBIAAYI_c_1_1764	0	0	1.99966397373478	0	0	45.5415978257176
Actinomyces odontolyticus	NCBIAAYI_c_1_1765	0	0	9.99831986867392	0	0	0
Actinomyces odontolyticus	NCBIAAYI_c_1_1766	18.5261500277876	0	111.981182529148	6.37229463133974	0	0
Actinomyces odontolyticus	NCBIAAYI_c_1_1767	0	0	9.99831986867392	0	4.35289773022511	0
Actinomyces odontolyticus	NCBIAAYI_c_1_1768	0	0	5.99899192120435	0	0	0
Actinomyces odontolyticus	NCBIAAYI_c_1_1769	26.1921431427342	20.6376529444751	7.99865589493913	3.18614731566987	9.57637500649525	0
Actinomyces odontolyticus	NCBIAAYI_c_1_177	0	0	25.9956316585522	0	5.22347727627013	0
Actinomyces odontolyticus	NCBIAAYI_c_1_1770	0	15.7497877734152	21.9963037110826	0	9.57637500649525	0
Actinomyces odontolyticus	NCBIAAYI_c_1_1771	49.1901224875739	108.619226023553	19.9966397373478	1.27445892626795	19.1527500129905	15.7039992502475
Actinomyces odontolyticus	NCBIAAYI_c_1_1772	0	0	11.9979838424087	0	25.2468068353057	0
Actinomyces odontolyticus	NCBIAAYI_c_1_1773	26.8309759023131	265.574007627588	91.9845427918	0.637229463133974	27.8585454734407	32.9783984255197
Actinomyces odontolyticus	NCBIAAYI_c_1_1774	0	19.5514606842396	0	0	0	0
Actinomyces odontolyticus	NCBIAAYI_c_1_1776	0	0	0	0	0	0
Actinomyces odontolyticus	NCBIAAYI_c_1_1777	0	51.5941323611879	0	0	0	0
Actinomyces odontolyticus	NCBIAAYI_c_1_1778	0	0	0	0	1.74115909209004	0
Actinomyces odontolyticus	NCBIAAYI_c_1_1779	0	0	5.99899192120435	0	0	0
Actinomyces odontolyticus	NCBIAAYI_c_1_178	0	0	0	0	0	0
Actinomyces odontolyticus	NCBIAAYI_c_1_1780	0	41.8184020190681	47.9919353696348	0	13.0586931906753	0
Actinomyces odontolyticus	NCBIAAYI_c_1_1781	0	13.5774032529442	33.9942875534913	0	13.0586931906753	39.2599981256187
Actinomyces odontolyticus	NCBIAAYI_c_1_1782	27.4698086618919	97.7573034211981	11.9979838424087	3.18614731566987	39.176079572026	0
Actinomyces odontolyticus	NCBIAAYI_c_1_1783	0	85.2660924284894	29.9949596060218	3.18614731566987	7.8352159144052	34.5487983505444
Actinomyces odontolyticus	NCBIAAYI_c_1_1784	69.6327707940982	35.8443445877726	1.99966397373478	0	14.7998522827654	0
Actinomyces odontolyticus	NCBIAAYI_c_1_1785	30.0251397002075	71.6886891755452	7.99865589493913	7.64675355760769	5.22347727627013	28.2671986504454
Actinomyces odontolyticus	NCBIAAYI_c_1_1786	22.3591465852609	29.8702871564772	55.9905912645739	0.637229463133974	0	0
Actinomyces odontolyticus	NCBIAAYI_c_1_1787	0	0	11.9979838424087	1.91168838940192	0.870579546045022	0
Actinomyces odontolyticus	NCBIAAYI_c_1_1788	9.58249139368323	0	3.99932794746957	0.637229463133974	0	0
Actinomyces odontolyticus	NCBIAAYI_c_1_1789	3.19416379789441	29.8702871564772	0	0	0	0
Actinomyces odontolyticus	NCBIAAYI_c_1_179	5.11066207663106	0	11.9979838424087	0	0	0
Actinomyces odontolyticus	NCBIAAYI_c_1_1790	0	0	9.99831986867392	0	2.61173863813507	0
Actinomyces odontolyticus	NCBIAAYI_c_1_1791	0	0	7.99865589493913	0	5.22347727627013	0
Actinomyces odontolyticus	NCBIAAYI_c_1_1792	0	0	1.99966397373478	0	0	0
Actinomyces odontolyticus	NCBIAAYI_c_1_1793	0	0	13.9976478161435	0	0	0
Actinomyces odontolyticus	NCBIAAYI_c_1_1794	0	19.5514606842396	0	0	0	0
Actinomyces odontolyticus	NCBIAAYI_c_1_1795	10.2213241532621	34.7581523275371	0	0	24.3762272892606	0
Actinomyces odontolyticus	NCBIAAYI_c_1_1796	0	8.1464419517665	0	0	5.22347727627013	0
Actinomyces odontolyticus	NCBIAAYI_c_1_1797	0	0	3.99932794746957	6.37229463133974	6.09405682231516	0
Actinomyces odontolyticus	NCBIAAYI_c_1_1798	0	0	55.9905912645739	0	0	0
Actinomyces odontolyticus	NCBIAAYI_c_1_1799	0	0	25.9956316585522	0	0	0
Actinomyces odontolyticus	NCBIAAYI_c_1_18	0	204.747241054398	0	0	13.9292727367204	0
Actinomyces odontolyticus	NCBIAAYI_c_1_180	0	32.0426716769483	0	0	0	0
Actinomyces odontolyticus	NCBIAAYI_c_1_1800	0	0	11.9979838424087	0	0	0
Actinomyces odontolyticus	NCBIAAYI_c_1_1801	0	0	0	0	0	0
Actinomyces odontolyticus	NCBIAAYI_c_1_1802	0	0	17.9969757636131	0	0	0
Actinomyces odontolyticus	NCBIAAYI_c_1_1803	0	9.77573034211981	33.9942875534913	0	0	0
Actinomyces odontolyticus	NCBIAAYI_c_1_1804	0	0	0	0	0	0
Actinomyces odontolyticus	NCBIAAYI_c_1_1805	0	0	0	0	0	0
Actinomyces odontolyticus	NCBIAAYI_c_1_1806	189.733329594928	381.253483342672	11.9979838424087	1.91168838940192	55.7170909468814	37.6895982005939
Actinomyces odontolyticus	NCBIAAYI_c_1_1807	0	0	0	0	0	0
Actinomyces odontolyticus	NCBIAAYI_c_1_1808	0	82.0075156477828	39.9932794746957	0	17.4115909209004	0
Actinomyces odontolyticus	NCBIAAYI_c_1_1809	0	0	0	0.637229463133974	0	0
Actinomyces odontolyticus	NCBIAAYI_c_1_181	0	0	5.99899192120435	0	1.74115909209004	0
Actinomyces odontolyticus	NCBIAAYI_c_1_1810	0	31.4995755468305	9.99831986867392	0	0	0
Actinomyces odontolyticus	NCBIAAYI_c_1_1811	0	0	43.9926074221652	0	6.96463636836018	0
Actinomyces odontolyticus	NCBIAAYI_c_1_1812	0	0	0	0	0	0
Actinomyces odontolyticus	NCBIAAYI_c_1_1813	0	16.292883903533	0	0	0	0
Actinomyces odontolyticus	NCBIAAYI_c_1_1814	0	38.5598252383615	7.99865589493913	0	0	0
Actinomyces odontolyticus	NCBIAAYI_c_1_1815	0.638832759578882	10.8619226023553	9.99831986867392	0	0	0
Actinomyces odontolyticus	NCBIAAYI_c_1_1816	0.638832759578882	0	1.99966397373478	0	10.4469545525403	0
Actinomyces odontolyticus	NCBIAAYI_c_1_1817	0	28.7840948962417	0	0	0	0
Actinomyces odontolyticus	NCBIAAYI_c_1_1818	0	24.4393258552995	15.9973117898783	0	0	0
Actinomyces odontolyticus	NCBIAAYI_c_1_1819	0	28.2409987661239	19.9966397373478	0.637229463133974	0	0
Actinomyces odontolyticus	NCBIAAYI_c_1_182	0	0	105.982190607944	0	0	0
Actinomyces odontolyticus	NCBIAAYI_c_1_1820	0	0	0	0	3.48231818418009	0
Actinomyces odontolyticus	NCBIAAYI_c_1_1821	0	0	3.99932794746957	0	0	0
Actinomyces odontolyticus	NCBIAAYI_c_1_1822	191.010995114086	335.63340841278	119.979838424087	1.91168838940192	87.0579546045022	0
Actinomyces odontolyticus	NCBIAAYI_c_1_1823	108.60156912841	287.297852832299	75.9872310019218	1.27445892626795	38.305500025981	0
Actinomyces odontolyticus	NCBIAAYI_c_1_1824	0	0	1.99966397373478	0	0	0
Actinomyces odontolyticus	NCBIAAYI_c_1_1825	0	22.8100374649462	0	0	4.35289773022511	0
Actinomyces odontolyticus	NCBIAAYI_c_1_1826	0	0	17.9969757636131	0	0	0
Actinomyces odontolyticus	NCBIAAYI_c_1_1827	70.9104363132559	154.782397083564	97.9835347130044	8.28398302074167	16.5410113748554	51.8231975258166
Actinomyces odontolyticus	NCBIAAYI_c_1_1828	32.580470738523	64.6284394840143	81.9862229231261	1.27445892626795	14.7998522827654	0
Actinomyces odontolyticus	NCBIAAYI_c_1_1829	1.27766551915776	38.5598252383615	1.99966397373478	0	0.870579546045022	0
Actinomyces odontolyticus	NCBIAAYI_c_1_183	0	0	1.99966397373478	0	4.35289773022511	0
Actinomyces odontolyticus	NCBIAAYI_c_1_1830	27.4698086618919	47.2493633202457	7.99865589493913	0	0	0
Actinomyces odontolyticus	NCBIAAYI_c_1_1831	0	72.231785305663	15.9973117898783	0	0	0
Actinomyces odontolyticus	NCBIAAYI_c_1_1832	15.9708189894721	51.5941323611879	21.9963037110826	0	12.1881136446303	31.4079985004949
Actinomyces odontolyticus	NCBIAAYI_c_1_1833	6.38832759578882	50.5079401009523	13.9976478161435	0	11.3175340985853	0
Actinomyces odontolyticus	NCBIAAYI_c_1_1834	0	0	11.9979838424087	3.18614731566987	10.4469545525403	0
Actinomyces odontolyticus	NCBIAAYI_c_1_1835	17.2484845086298	0	0	7.00952409447372	0	0
Actinomyces odontolyticus	NCBIAAYI_c_1_1836	14.0543207107354	31.4995755468305	11.9979838424087	0	9.57637500649525	0
Actinomyces odontolyticus	NCBIAAYI_c_1_1837	22.3591465852609	0	13.9976478161435	0	1.74115909209004	54.9639973758661
Actinomyces odontolyticus	NCBIAAYI_c_1_1838	44.7182931705218	131.972359618617	41.9929434484305	7.00952409447372	34.8231818418009	0
Actinomyces odontolyticus	NCBIAAYI_c_1_1839	732.102342477399	927.608190241146	211.964381215887	37.5965383249045	191.527500129905	0
Actinomyces odontolyticus	NCBIAAYI_c_1_184	0	0	23.9959676848174	0	0	0
Actinomyces odontolyticus	NCBIAAYI_c_1_1840	0	0	7.99865589493913	0	9.57637500649525	0
Actinomyces odontolyticus	NCBIAAYI_c_1_1841	0	128.713782837911	27.995295632287	4.46060624193782	14.7998522827654	0
Actinomyces odontolyticus	NCBIAAYI_c_1_1842	59.4114466408361	178.135530678628	39.9932794746957	13.3818187258135	59.1994091310615	0
Actinomyces odontolyticus	NCBIAAYI_c_1_1843	0	0	9.99831986867392	0	0	0
Actinomyces odontolyticus	NCBIAAYI_c_1_1844	0	66.2577278743676	23.9959676848174	0	0	29.8375985754702
Actinomyces odontolyticus	NCBIAAYI_c_1_1845	0	76.5765543466051	13.9976478161435	0	10.4469545525403	0
Actinomyces odontolyticus	NCBIAAYI_c_1_1846	21.720313825682	0	33.9942875534913	0	7.8352159144052	0
Actinomyces odontolyticus	NCBIAAYI_c_1_1847	21.0814810661031	102.645168592258	33.9942875534913	0	43.5289773022511	0
Actinomyces odontolyticus	NCBIAAYI_c_1_1848	0.638832759578882	0	5.99899192120435	1.91168838940192	19.1527500129905	0
Actinomyces odontolyticus	NCBIAAYI_c_1_1849	0	0.543096130117767	19.9966397373478	0	0	0
Actinomyces odontolyticus	NCBIAAYI_c_1_185	0	0	17.9969757636131	0	0	0
Actinomyces odontolyticus	NCBIAAYI_c_1_1850	21.720313825682	119.481148625909	45.9922713959	5.09783570507179	24.3762272892606	0
Actinomyces odontolyticus	NCBIAAYI_c_1_1851	33.2193034981019	142.291186090855	25.9956316585522	0	32.2114432036658	53.3935974508414
Actinomyces odontolyticus	NCBIAAYI_c_1_1852	38.3299655747329	151.523820302857	27.995295632287	5.09783570507179	16.5410113748554	89.5127957264105
Actinomyces odontolyticus	NCBIAAYI_c_1_1853	0	0	0	0	0	0
Actinomyces odontolyticus	NCBIAAYI_c_1_1854	1.27766551915776	51.0510362310701	19.9966397373478	0	13.0586931906753	0
Actinomyces odontolyticus	NCBIAAYI_c_1_1855	0	40.7322097588325	7.99865589493913	3.82337677880385	0.870579546045022	0
Actinomyces odontolyticus	NCBIAAYI_c_1_1856	0	0	29.9949596060218	0	11.3175340985853	37.6895982005939
Actinomyces odontolyticus	NCBIAAYI_c_1_1857	0	39.646017498597	23.9959676848174	0	0	0
Actinomyces odontolyticus	NCBIAAYI_c_1_1858	0	0	0	0	0	0
Actinomyces odontolyticus	NCBIAAYI_c_1_1859	0	21.1807490745929	37.9936155009609	0	0	0
Actinomyces odontolyticus	NCBIAAYI_c_1_186	0	0	5.99899192120435	0	0	0
Actinomyces odontolyticus	NCBIAAYI_c_1_1860	0	0	47.9919353696348	0	7.8352159144052	0
Actinomyces odontolyticus	NCBIAAYI_c_1_1861	0	8.1464419517665	17.9969757636131	0	0	0
Actinomyces odontolyticus	NCBIAAYI_c_1_1862	0	20.0945568143574	1.99966397373478	0	1.74115909209004	0
Actinomyces odontolyticus	NCBIAAYI_c_1_1863	0	0	53.9909272908392	6.37229463133974	0	0
Actinomyces odontolyticus	NCBIAAYI_c_1_1864	5.11066207663106	77.6627466068407	5.99899192120435	0	0	0
Actinomyces odontolyticus	NCBIAAYI_c_1_1865	0	0	37.9936155009609	0	0.870579546045022	0
Actinomyces odontolyticus	NCBIAAYI_c_1_1866	33.2193034981019	19.5514606842396	21.9963037110826	0	0	0
Actinomyces odontolyticus	NCBIAAYI_c_1_1867	0	0	35.9939515272261	0	0	0
Actinomyces odontolyticus	NCBIAAYI_c_1_1868	16.6096517490509	23.353133595064	5.99899192120435	0	7.8352159144052	0
Actinomyces odontolyticus	NCBIAAYI_c_1_1869	12.1378224319988	76.5765543466051	11.9979838424087	0.637229463133974	4.35289773022511	0
Actinomyces odontolyticus	NCBIAAYI_c_1_187	32.580470738523	77.6627466068407	59.9899192120435	0	0	0
Actinomyces odontolyticus	NCBIAAYI_c_1_1870	0	0	25.9956316585522	0	0	0
Actinomyces odontolyticus	NCBIAAYI_c_1_1871	0	0.543096130117767	17.9969757636131	0	0	0
Actinomyces odontolyticus	NCBIAAYI_c_1_1872	0	0	0	0	0	0
Actinomyces odontolyticus	NCBIAAYI_c_1_1873	0	0	5.99899192120435	0	0	0
Actinomyces odontolyticus	NCBIAAYI_c_1_1874	0	0	25.9956316585522	0	0.870579546045022	0
Actinomyces odontolyticus	NCBIAAYI_c_1_1875	8.94365863410435	0	7.99865589493913	0	0	0
Actinomyces odontolyticus	NCBIAAYI_c_1_1876	31.3028052193652	19.5514606842396	33.9942875534913	0	0	0
Actinomyces odontolyticus	NCBIAAYI_c_1_1877	12.1378224319988	55.93890140213	127.978494319026	0.637229463133974	24.3762272892606	0
Actinomyces odontolyticus	NCBIAAYI_c_1_1878	67.7162725153615	1.6292883903533	13.9976478161435	5.09783570507179	0.870579546045022	0
Actinomyces odontolyticus	NCBIAAYI_c_1_1879	0	73.3179775658985	27.995295632287	0	12.1881136446303	0
Actinomyces odontolyticus	NCBIAAYI_c_1_188	14.0543207107354	22.2669413348284	51.9912633171044	1.91168838940192	55.7170909468814	0
Actinomyces odontolyticus	NCBIAAYI_c_1_1880	0	0	21.9963037110826	1.27445892626795	3.48231818418009	0
Actinomyces odontolyticus	NCBIAAYI_c_1_1881	18.5261500277876	116.222571845202	5.99899192120435	9.55844194700961	17.4115909209004	0
Actinomyces odontolyticus	NCBIAAYI_c_1_1882	1.27766551915776	55.3958052720122	33.9942875534913	0	25.2468068353057	0
Actinomyces odontolyticus	NCBIAAYI_c_1_1883	9.58249139368323	1.08619226023553	9.99831986867392	0	0	0
Actinomyces odontolyticus	NCBIAAYI_c_1_1884	0	0	1.99966397373478	0	0	0
Actinomyces odontolyticus	NCBIAAYI_c_1_1885	0	0	9.99831986867392	0	0	0
Actinomyces odontolyticus	NCBIAAYI_c_1_1886	0	0	0	0	0	0
Actinomyces odontolyticus	NCBIAAYI_c_1_1887	0	0	25.9956316585522	0	0	0
Actinomyces odontolyticus	NCBIAAYI_c_1_1888	137.987876069039	96.6711111609625	93.9842067655348	25.489178525359	96.6343296109975	0
Actinomyces odontolyticus	NCBIAAYI_c_1_1889	44.0794604109429	15.2066916432975	13.9976478161435	0	20.0233295590355	0
Actinomyces odontolyticus	NCBIAAYI_c_1_189	50.4677880067317	33.6719600673016	73.987567028187	7.00952409447372	6.09405682231516	0
Actinomyces odontolyticus	NCBIAAYI_c_1_1890	0	47.7924594503635	0	0	0	0
Actinomyces odontolyticus	NCBIAAYI_c_1_1891	0	0.543096130117767	1.99966397373478	0	0	0
Actinomyces odontolyticus	NCBIAAYI_c_1_1892	0	62.4560549635432	0	0	0	0
Actinomyces odontolyticus	NCBIAAYI_c_1_1893	0	0	7.99865589493913	0	4.35289773022511	0
Actinomyces odontolyticus	NCBIAAYI_c_1_1894	0	20.6376529444751	13.9976478161435	1.27445892626795	3.48231818418009	0
Actinomyces odontolyticus	NCBIAAYI_c_1_1895	26.8309759023131	14.6635955131797	5.99899192120435	0	6.96463636836018	0
Actinomyces odontolyticus	NCBIAAYI_c_1_1896	0	0	0	0	3.48231818418009	0
Actinomyces odontolyticus	NCBIAAYI_c_1_1897	0	11.9481148625909	31.9946235797565	0.637229463133974	0	3.14079985004949
Actinomyces odontolyticus	NCBIAAYI_c_1_1898	0	0	0	0	0	0
Actinomyces odontolyticus	NCBIAAYI_c_1_1899	0	53.2234207515412	15.9973117898783	0.637229463133974	20.0233295590355	0
Actinomyces odontolyticus	NCBIAAYI_c_1_19	0	0	3.99932794746957	0	0	0
Actinomyces odontolyticus	NCBIAAYI_c_1_190	0	30.413383286595	0	0	0	0
Actinomyces odontolyticus	NCBIAAYI_c_1_1900	0	64.6284394840143	23.9959676848174	0	9.57637500649525	0
Actinomyces odontolyticus	NCBIAAYI_c_1_1901	0	0	0	0	5.22347727627013	0
Actinomyces odontolyticus	NCBIAAYI_c_1_1902	31.3028052193652	1.6292883903533	0	0	6.09405682231516	0
Actinomyces odontolyticus	NCBIAAYI_c_1_1903	0	0	13.9976478161435	0	0	0
Actinomyces odontolyticus	NCBIAAYI_c_1_1904	18.5261500277876	34.7581523275371	19.9966397373478	0	5.22347727627013	0
Actinomyces odontolyticus	NCBIAAYI_c_1_1905	25.5533103831553	15.2066916432975	7.99865589493913	0	0	0
Actinomyces odontolyticus	NCBIAAYI_c_1_1906	0	48.3355555804813	7.99865589493913	5.09783570507179	0	0
Actinomyces odontolyticus	NCBIAAYI_c_1_1907	33.8581362576808	34.7581523275371	23.9959676848174	0	5.22347727627013	0
Actinomyces odontolyticus	NCBIAAYI_c_1_1908	3.83299655747329	31.4995755468305	0	3.82337677880385	40.046659118071	0
Actinomyces odontolyticus	NCBIAAYI_c_1_1909	0	43.4476904094214	19.9966397373478	0	10.4469545525403	0
Actinomyces odontolyticus	NCBIAAYI_c_1_191	9.58249139368323	0.543096130117767	9.99831986867392	3.18614731566987	12.1881136446303	0
Actinomyces odontolyticus	NCBIAAYI_c_1_1910	0	34.2150561974193	0	0	0	0
Actinomyces odontolyticus	NCBIAAYI_c_1_1911	0	0	0	0.637229463133974	0	0
Actinomyces odontolyticus	NCBIAAYI_c_1_1912	0	0	9.99831986867392	0	0	0
Actinomyces odontolyticus	NCBIAAYI_c_1_1913	0	0	0	0	0	0
Actinomyces odontolyticus	NCBIAAYI_c_1_1914	0	0	0	0	0	0
Actinomyces odontolyticus	NCBIAAYI_c_1_1915	0	0	13.9976478161435	0	0	0
Actinomyces odontolyticus	NCBIAAYI_c_1_1916	0	0	0	0	0	0
Actinomyces odontolyticus	NCBIAAYI_c_1_1917	0	0	0	0	0	0
Actinomyces odontolyticus	NCBIAAYI_c_1_1918	0	0	0	0	0	0
Actinomyces odontolyticus	NCBIAAYI_c_1_1919	0	0	0	0	0	0
Actinomyces odontolyticus	NCBIAAYI_c_1_192	0	0	1.99966397373478	0	7.8352159144052	18.844799100297
Actinomyces odontolyticus	NCBIAAYI_c_1_1920	0	0	0	0	0	0
Actinomyces odontolyticus	NCBIAAYI_c_1_1921	0	0	11.9979838424087	0	0	0
Actinomyces odontolyticus	NCBIAAYI_c_1_1922	0	0	3.99932794746957	0	14.7998522827654	0
Actinomyces odontolyticus	NCBIAAYI_c_1_1923	0	18.4652684240041	0	0	0.870579546045022	0
Actinomyces odontolyticus	NCBIAAYI_c_1_1924	0.638832759578882	69.5163046550742	5.99899192120435	0	0	0
Actinomyces odontolyticus	NCBIAAYI_c_1_1925	22.3591465852609	0	91.9845427918	6.37229463133974	13.0586931906753	0
Actinomyces odontolyticus	NCBIAAYI_c_1_1926	1.91649827873665	64.6284394840143	83.9858868968609	0	37.434920479936	0
Actinomyces odontolyticus	NCBIAAYI_c_1_1927	0	0	1.99966397373478	0	0	0
Actinomyces odontolyticus	NCBIAAYI_c_1_1928	21.0814810661031	1.08619226023553	0	0	3.48231818418009	0
Actinomyces odontolyticus	NCBIAAYI_c_1_1929	7.02716035536771	125.455206057204	69.9882390807174	9.55844194700961	5.22347727627013	0
Actinomyces odontolyticus	NCBIAAYI_c_1_193	0	0	11.9979838424087	0	0	0
Actinomyces odontolyticus	NCBIAAYI_c_1_1930	0	0	0	0	0	0
Actinomyces odontolyticus	NCBIAAYI_c_1_1931	0	32.0426716769483	7.99865589493913	0	0	0
Actinomyces odontolyticus	NCBIAAYI_c_1_1932	164.818851971352	84.7229962983717	7.99865589493913	39.5082267143064	11.3175340985853	87.9423958013858
Actinomyces odontolyticus	NCBIAAYI_c_1_1933	0	0.543096130117767	17.9969757636131	4.46060624193782	0	0
Actinomyces odontolyticus	NCBIAAYI_c_1_1934	0	0	3.99932794746957	0	0.870579546045022	0
Actinomyces odontolyticus	NCBIAAYI_c_1_1935	26.1921431427342	21.1807490745929	19.9966397373478	1.91168838940192	1.74115909209004	15.7039992502475
Actinomyces odontolyticus	NCBIAAYI_c_1_1936	0	0	0	0	0	0
Actinomyces odontolyticus	NCBIAAYI_c_1_1937	0	39.1029213684792	31.9946235797565	0	5.22347727627013	0
Actinomyces odontolyticus	NCBIAAYI_c_1_1938	0	0	0	0	0	0
Actinomyces odontolyticus	NCBIAAYI_c_1_1939	0	0	0	0	0	0
Actinomyces odontolyticus	NCBIAAYI_c_1_194	0	0	0	0	0	0
Actinomyces odontolyticus	NCBIAAYI_c_1_1940	0	0	0	0	0	0
Actinomyces odontolyticus	NCBIAAYI_c_1_1941	0	0	0	0	0	0
Actinomyces odontolyticus	NCBIAAYI_c_1_1942	0	0	0	0	0	0
Actinomyces odontolyticus	NCBIAAYI_c_1_1943	0	0	1.99966397373478	0	0	0
Actinomyces odontolyticus	NCBIAAYI_c_1_1944	0	0	0	0	0	0
Actinomyces odontolyticus	NCBIAAYI_c_1_1945	0	15.7497877734152	3.99932794746957	0	0	0
Actinomyces odontolyticus	NCBIAAYI_c_1_1946	0	0	1.99966397373478	0	0	0
Actinomyces odontolyticus	NCBIAAYI_c_1_1947	1.27766551915776	0	1.99966397373478	0	0	0
Actinomyces odontolyticus	NCBIAAYI_c_1_1948	0	27.6979026360061	0	0	0	0
Actinomyces odontolyticus	NCBIAAYI_c_1_1949	0	0	9.99831986867392	0	3.48231818418009	0
Actinomyces odontolyticus	NCBIAAYI_c_1_195	0	0	1.99966397373478	0	0	0
Actinomyces odontolyticus	NCBIAAYI_c_1_1950	0	0	0	0	0	0
Actinomyces odontolyticus	NCBIAAYI_c_1_1951	0	13.0343071228264	17.9969757636131	3.18614731566987	0	0
Actinomyces odontolyticus	NCBIAAYI_c_1_1952	0	0	25.9956316585522	0	0	0
Actinomyces odontolyticus	NCBIAAYI_c_1_1953	0	0	5.99899192120435	0	0	0
Actinomyces odontolyticus	NCBIAAYI_c_1_1954	0	0	0	0	0	0
Actinomyces odontolyticus	NCBIAAYI_c_1_1955	0	0	0	0	0	0
Actinomyces odontolyticus	NCBIAAYI_c_1_1956	0	0	0	0	0	0
Actinomyces odontolyticus	NCBIAAYI_c_1_1957	0	0	0	0	0	0
Actinomyces odontolyticus	NCBIAAYI_c_1_1959	0	0	0	0	0	0
Actinomyces odontolyticus	NCBIAAYI_c_1_196	0	0	1.99966397373478	0	0	0
Actinomyces odontolyticus	NCBIAAYI_c_1_1960	0	0	5.99899192120435	0	4.35289773022511	0
Actinomyces odontolyticus	NCBIAAYI_c_1_1961	0	0	0	0	0.870579546045022	0
Actinomyces odontolyticus	NCBIAAYI_c_1_1962	0	0	0	3.18614731566987	0	0
Actinomyces odontolyticus	NCBIAAYI_c_1_1963	0	0	1.99966397373478	0	17.4115909209004	0
Actinomyces odontolyticus	NCBIAAYI_c_1_1964	28.7474741810497	15.7497877734152	1.99966397373478	0	0	0
Actinomyces odontolyticus	NCBIAAYI_c_1_1965	12.7766551915776	0.543096130117767	0	0	0.870579546045022	0
Actinomyces odontolyticus	NCBIAAYI_c_1_1966	0	9.23263421200204	0	0	0	0
Actinomyces odontolyticus	NCBIAAYI_c_1_1967	0	0	9.99831986867392	0	0	0
Actinomyces odontolyticus	NCBIAAYI_c_1_1968	0	0	0	0	0	0
Actinomyces odontolyticus	NCBIAAYI_c_1_1969	0	0	27.995295632287	0	0	0
Actinomyces odontolyticus	NCBIAAYI_c_1_197	0	7.06024969153097	31.9946235797565	1.91168838940192	0.870579546045022	0
Actinomyces odontolyticus	NCBIAAYI_c_1_1970	0	0	0	0	0	0
Actinomyces odontolyticus	NCBIAAYI_c_1_1971	0	0	0	0	0	0
Actinomyces odontolyticus	NCBIAAYI_c_1_1972	0	23.353133595064	25.9956316585522	0	0	0
Actinomyces odontolyticus	NCBIAAYI_c_1_1973	0	0	0	0	0	0
Actinomyces odontolyticus	NCBIAAYI_c_1_1974	0	0	0	0	0	0
Actinomyces odontolyticus	NCBIAAYI_c_1_1975	22.3591465852609	0	9.99831986867392	0	0	0
Actinomyces odontolyticus	NCBIAAYI_c_1_1976	0	0	13.9976478161435	0	0	0
Actinomyces odontolyticus	NCBIAAYI_c_1_1977	0	0	0	0	0	0
Actinomyces odontolyticus	NCBIAAYI_c_1_1978	30.6639724597864	77.6627466068407	7.99865589493913	0	10.4469545525403	14.1335993252227
Actinomyces odontolyticus	NCBIAAYI_c_1_1979	0	60.2836704430721	5.99899192120435	0	20.0233295590355	18.844799100297
Actinomyces odontolyticus	NCBIAAYI_c_1_198	30.0251397002075	89.6108614694316	121.979502397822	0	38.305500025981	0
Actinomyces odontolyticus	NCBIAAYI_c_1_1980	8.94365863410435	72.231785305663	31.9946235797565	10.1956714101436	13.0586931906753	1.57039992502475
Actinomyces odontolyticus	NCBIAAYI_c_1_1981	0	0	0	0	8.70579546045022	0
Actinomyces odontolyticus	NCBIAAYI_c_1_1982	0	39.1029213684792	29.9949596060218	0	20.0233295590355	0
Actinomyces odontolyticus	NCBIAAYI_c_1_1983	0	62.4560549635432	63.9892471595131	7.00952409447372	40.9172386641161	0
Actinomyces odontolyticus	NCBIAAYI_c_1_1984	20.4426483065242	17.9221722938863	15.9973117898783	3.18614731566987	0	29.8375985754702
Actinomyces odontolyticus	NCBIAAYI_c_1_1985	14.0543207107354	0	93.9842067655348	0	52.2347727627013	0
Actinomyces odontolyticus	NCBIAAYI_c_1_1986	0	1.08619226023553	29.9949596060218	0	4.35289773022511	37.6895982005939
Actinomyces odontolyticus	NCBIAAYI_c_1_1987	0	0	0	0	0	0
Actinomyces odontolyticus	NCBIAAYI_c_1_1988	0	4.8878651710599	11.9979838424087	0	0	0
Actinomyces odontolyticus	NCBIAAYI_c_1_1989	0	0	39.9932794746957	1.91168838940192	6.96463636836018	0
Actinomyces odontolyticus	NCBIAAYI_c_1_199	22.9979793448398	0	89.9848788180653	0	0	0
Actinomyces odontolyticus	NCBIAAYI_c_1_1990	0	0	17.9969757636131	0	3.48231818418009	0
Actinomyces odontolyticus	NCBIAAYI_c_1_1991	101.574408773042	930.866767021853	103.982526634209	15.9307365783494	254.209227445147	0
Actinomyces odontolyticus	NCBIAAYI_c_1_1992	0	0	0	0	2.61173863813507	0
Actinomyces odontolyticus	NCBIAAYI_c_1_1993	36.4134672959963	0	3.99932794746957	0	6.09405682231516	0
Actinomyces odontolyticus	NCBIAAYI_c_1_1994	23.6368121044186	111.87780280426	23.9959676848174	14.0190481889474	45.2701363943412	0
Actinomyces odontolyticus	NCBIAAYI_c_1_1995	25.5533103831553	31.4995755468305	125.978830345291	0	13.0586931906753	43.9711979006929
Actinomyces odontolyticus	NCBIAAYI_c_1_1996	17.8873172682087	85.8091885586072	3.99932794746957	13.3818187258135	3.48231818418009	0
Actinomyces odontolyticus	NCBIAAYI_c_1_1997	44.7182931705218	255.798277285468	21.9963037110826	6.37229463133974	27.8585454734407	15.7039992502475
Actinomyces odontolyticus	NCBIAAYI_c_1_1998	0.638832759578882	0	1.99966397373478	0	0	0
Actinomyces odontolyticus	NCBIAAYI_c_1_1999	0	0	0	0	2.61173863813507	0
Actinomyces odontolyticus	NCBIAAYI_c_1_2	0	0	0	0	0	0
Actinomyces odontolyticus	NCBIAAYI_c_1_20	3.19416379789441	70.6024969153097	15.9973117898783	0	6.96463636836018	0
Actinomyces odontolyticus	NCBIAAYI_c_1_200	11.4989896724199	38.0167291082437	79.9865589493913	0	67.9052045915117	0
Actinomyces odontolyticus	NCBIAAYI_c_1_2000	1.91649827873665	0	5.99899192120435	0	0	0
Actinomyces odontolyticus	NCBIAAYI_c_1_2001	0	0	13.9976478161435	0	4.35289773022511	0
Actinomyces odontolyticus	NCBIAAYI_c_1_2002	20.4426483065242	21.7238452047107	53.9909272908392	0	5.22347727627013	0
Actinomyces odontolyticus	NCBIAAYI_c_1_2003	0	0	43.9926074221652	1.91168838940192	26.1173863813507	0
Actinomyces odontolyticus	NCBIAAYI_c_1_2004	51.1066207663106	64.0853433538965	239.959676848174	5.09783570507179	49.6230341245663	0
Actinomyces odontolyticus	NCBIAAYI_c_1_201	0	0	25.9956316585522	0	18.2821704669455	0
Actinomyces odontolyticus	NCBIAAYI_c_1_202	0	80.9213233875473	43.9926074221652	0	0	0
Actinomyces odontolyticus	NCBIAAYI_c_1_204	0	0	0	0	0	0
Actinomyces odontolyticus	NCBIAAYI_c_1_205	4.47182931705218	49.9648439708346	0	0	3.48231818418009	0
Actinomyces odontolyticus	NCBIAAYI_c_1_206	111.795732926304	88.524669209196	75.9872310019218	0	41.7878182101611	0
Actinomyces odontolyticus	NCBIAAYI_c_1_207	0	77.6627466068407	3.99932794746957	0	6.09405682231516	0
Actinomyces odontolyticus	NCBIAAYI_c_1_208	56.2172828429416	112.963995064496	35.9939515272261	5.09783570507179	33.9526022957559	50.2527976007919
Actinomyces odontolyticus	NCBIAAYI_c_1_209	0	104.817553112729	0	0	17.4115909209004	0
Actinomyces odontolyticus	NCBIAAYI_c_1_21	0	0	15.9973117898783	3.82337677880385	0	0
Actinomyces odontolyticus	NCBIAAYI_c_1_210	69.6327707940982	141.748089960737	9.99831986867392	0	35.6937613878459	0
Actinomyces odontolyticus	NCBIAAYI_c_1_211	80.4929277069392	133.058551878853	5.99899192120435	0	40.9172386641161	0
Actinomyces odontolyticus	NCBIAAYI_c_1_212	0	27.6979026360061	7.99865589493913	1.27445892626795	0	0
Actinomyces odontolyticus	NCBIAAYI_c_1_213	22.9979793448398	96.1280150308448	5.99899192120435	5.09783570507179	11.3175340985853	6.28159970009898
Actinomyces odontolyticus	NCBIAAYI_c_1_214	0.638832759578882	49.9648439708346	27.995295632287	0	9.57637500649525	0
Actinomyces odontolyticus	NCBIAAYI_c_1_215	22.9979793448398	80.9213233875473	5.99899192120435	5.73506516820577	17.4115909209004	14.1335993252227
Actinomyces odontolyticus	NCBIAAYI_c_1_216	42.8017948917851	69.5163046550742	27.995295632287	3.82337677880385	26.1173863813507	7.85199962512373
Actinomyces odontolyticus	NCBIAAYI_c_1_217	0	6.5171535614132	39.9932794746957	3.82337677880385	20.8939091050805	0
Actinomyces odontolyticus	NCBIAAYI_c_1_218	0	0	45.9922713959	0	8.70579546045022	0
Actinomyces odontolyticus	NCBIAAYI_c_1_219	14.0543207107354	66.8008240044853	17.9969757636131	0	13.9292727367204	0
Actinomyces odontolyticus	NCBIAAYI_c_1_22	0	40.1891136287148	0	7.64675355760769	13.0586931906753	0
Actinomyces odontolyticus	NCBIAAYI_c_1_220	37.6911328151541	20.6376529444751	0	0	6.09405682231516	0
Actinomyces odontolyticus	NCBIAAYI_c_1_221	0	0	0	0	3.48231818418009	0
Actinomyces odontolyticus	NCBIAAYI_c_1_222	0	154.782397083564	83.9858868968609	9.55844194700961	31.3408636576208	0
Actinomyces odontolyticus	NCBIAAYI_c_1_223	44.0794604109429	29.3271910263594	25.9956316585522	3.18614731566987	17.4115909209004	31.4079985004949
Actinomyces odontolyticus	NCBIAAYI_c_1_224	0	0	0	0	20.0233295590355	0
Actinomyces odontolyticus	NCBIAAYI_c_1_225	113.073398445462	146.635955131797	69.9882390807174	8.92121248387564	19.1527500129905	113.068794601782
Actinomyces odontolyticus	NCBIAAYI_c_1_226	0	27.6979026360061	47.9919353696348	0	11.3175340985853	0
Actinomyces odontolyticus	NCBIAAYI_c_1_227	0	0	11.9979838424087	4.46060624193782	14.7998522827654	0
Actinomyces odontolyticus	NCBIAAYI_c_1_228	0	0	15.9973117898783	0	0	0
Actinomyces odontolyticus	NCBIAAYI_c_1_229	0	36.9305368480082	45.9922713959	0	26.9879659273957	0
Actinomyces odontolyticus	NCBIAAYI_c_1_23	0	0	5.99899192120435	0	0	0
Actinomyces odontolyticus	NCBIAAYI_c_1_230	33.8581362576808	190.626741671336	191.967741478539	0	28.7291250194857	0
Actinomyces odontolyticus	NCBIAAYI_c_1_231	0.638832759578882	61.3698627033077	49.9915993433696	0	9.57637500649525	0
Actinomyces odontolyticus	NCBIAAYI_c_1_232	47.9124569684162	199.31627975322	29.9949596060218	0	20.8939091050805	0
Actinomyces odontolyticus	NCBIAAYI_c_1_233	0	0.543096130117767	0	0	8.70579546045022	0
Actinomyces odontolyticus	NCBIAAYI_c_1_234	6.38832759578882	24.9824219854173	0	7.00952409447372	0	0
Actinomyces odontolyticus	NCBIAAYI_c_1_235	0	129.256878968029	5.99899192120435	19.7541133571532	3.48231818418009	15.7039992502475
Actinomyces odontolyticus	NCBIAAYI_c_1_236	7.02716035536771	0	15.9973117898783	3.82337677880385	0	0
Actinomyces odontolyticus	NCBIAAYI_c_1_237	0	137.946417049913	0	0	6.96463636836018	34.5487983505444
Actinomyces odontolyticus	NCBIAAYI_c_1_238	0	6.5171535614132	3.99932794746957	0	0	0
Actinomyces odontolyticus	NCBIAAYI_c_1_239	28.7474741810497	52.6803246214234	13.9976478161435	0	0	0
Actinomyces odontolyticus	NCBIAAYI_c_1_24	22.9979793448398	10.3188264722376	65.9889111332479	0	55.7170909468814	47.1119977507424
Actinomyces odontolyticus	NCBIAAYI_c_1_240	0	26.6117103757706	15.9973117898783	0	8.70579546045022	0
Actinomyces odontolyticus	NCBIAAYI_c_1_241	0	10.3188264722376	5.99899192120435	0	5.22347727627013	0
Actinomyces odontolyticus	NCBIAAYI_c_1_242	0	47.7924594503635	25.9956316585522	1.27445892626795	12.1881136446303	0
Actinomyces odontolyticus	NCBIAAYI_c_1_243	0	78.2058427369584	0	0	1.74115909209004	0
Actinomyces odontolyticus	NCBIAAYI_c_1_244	19.8038155469454	0	41.9929434484305	0	0	0
Actinomyces odontolyticus	NCBIAAYI_c_1_245	8.94365863410435	1.08619226023553	0	0.637229463133974	0	0
Actinomyces odontolyticus	NCBIAAYI_c_1_246	24.2756448639975	26.6117103757706	0	0	7.8352159144052	0
Actinomyces odontolyticus	NCBIAAYI_c_1_247	0	0	17.9969757636131	6.37229463133974	14.7998522827654	0
Actinomyces odontolyticus	NCBIAAYI_c_1_248	0	17.9221722938863	15.9973117898783	0	0	0
Actinomyces odontolyticus	NCBIAAYI_c_1_249	0	0	79.9865589493913	0	1.74115909209004	0
Actinomyces odontolyticus	NCBIAAYI_c_1_25	84.3259242644125	20.6376529444751	0	0	7.8352159144052	0
Actinomyces odontolyticus	NCBIAAYI_c_1_250	0	27.6979026360061	0	0	1.74115909209004	0
Actinomyces odontolyticus	NCBIAAYI_c_1_251	0	0	0	0	0	0
Actinomyces odontolyticus	NCBIAAYI_c_1_252	0	34.2150561974193	9.99831986867392	0	0	0
Actinomyces odontolyticus	NCBIAAYI_c_1_253	48.5512897279951	95.584918900727	5.99899192120435	12.1073597995455	47.8818750324762	0
Actinomyces odontolyticus	NCBIAAYI_c_1_254	0	27.6979026360061	1.99966397373478	0	6.96463636836018	0
Actinomyces odontolyticus	NCBIAAYI_c_1_255	42.1629621322062	91.2401498597849	91.9845427918	12.7445892626795	56.5876704929265	23.5559988753712
Actinomyces odontolyticus	NCBIAAYI_c_1_256	0	0	0	0	0	0
Actinomyces odontolyticus	NCBIAAYI_c_1_257	3.19416379789441	69.5163046550742	19.9966397373478	0	20.0233295590355	0
Actinomyces odontolyticus	NCBIAAYI_c_1_258	0	120.567340886144	73.987567028187	0	38.305500025981	23.5559988753712
Actinomyces odontolyticus	NCBIAAYI_c_1_259	19.1649827873665	227.014182389227	55.9905912645739	38.8709972511724	66.1640454994217	58.1047972259156
Actinomyces odontolyticus	NCBIAAYI_c_1_26	28.1086414214708	21.1807490745929	11.9979838424087	0	0	0
Actinomyces odontolyticus	NCBIAAYI_c_1_260	25.5533103831553	7.60334582164874	33.9942875534913	5.09783570507179	21.7644886511256	0
Actinomyces odontolyticus	NCBIAAYI_c_1_261	1.91649827873665	36.3874407178904	39.9932794746957	17.8424249677513	25.2468068353057	0
Actinomyces odontolyticus	NCBIAAYI_c_1_262	0	0	0	2.5489178525359	7.8352159144052	0
Actinomyces odontolyticus	NCBIAAYI_c_1_263	503.400214548159	2618.80953942787	127.978494319026	39.5082267143064	127.104613722573	411.444780356483
Actinomyces odontolyticus	NCBIAAYI_c_1_264	7.66599311494659	23.8962297251817	43.9926074221652	10.1956714101436	6.96463636836018	0
Actinomyces odontolyticus	NCBIAAYI_c_1_265	133.516046751986	120.567340886144	29.9949596060218	0	25.2468068353057	0
Actinomyces odontolyticus	NCBIAAYI_c_1_266	33.8581362576808	88.524669209196	59.9899192120435	0	45.2701363943412	0
Actinomyces odontolyticus	NCBIAAYI_c_1_267	26.8309759023131	35.8443445877726	27.995295632287	0	16.5410113748554	0
Actinomyces odontolyticus	NCBIAAYI_c_1_268	3.19416379789441	38.5598252383615	3.99932794746957	0	11.3175340985853	4.71119977507424
Actinomyces odontolyticus	NCBIAAYI_c_1_269	114.989896724199	87.4384769489605	53.9909272908392	12.7445892626795	34.8231818418009	603.033571209502
Actinomyces odontolyticus	NCBIAAYI_c_1_27	0	60.8267665731899	57.9902552383087	0	0	0
Actinomyces odontolyticus	NCBIAAYI_c_1_270	3.83299655747329	86.8953808188427	23.9959676848174	0.637229463133974	13.9292727367204	0
Actinomyces odontolyticus	NCBIAAYI_c_1_271	139.904374347775	162.92883903533	77.9868949756566	8.28398302074167	80.9638977821871	130.343193777054
Actinomyces odontolyticus	NCBIAAYI_c_1_272	59.4114466408361	98.3003995513158	35.9939515272261	9.55844194700961	33.0820227497109	37.6895982005939
Actinomyces odontolyticus	NCBIAAYI_c_1_273	0	171.618377117214	21.9963037110826	0	36.5643409338909	0
Actinomyces odontolyticus	NCBIAAYI_c_1_274	5.11066207663106	97.7573034211981	75.9872310019218	8.28398302074167	63.5523068612866	32.9783984255197
Actinomyces odontolyticus	NCBIAAYI_c_1_275	0	0	0	0	1.74115909209004	0
Actinomyces odontolyticus	NCBIAAYI_c_1_276	33.2193034981019	3.80167291082437	9.99831986867392	1.27445892626795	15.6704318288104	18.844799100297
Actinomyces odontolyticus	NCBIAAYI_c_1_277	0	73.8610736960163	25.9956316585522	0.637229463133974	20.8939091050805	0
Actinomyces odontolyticus	NCBIAAYI_c_1_278	0	13.5774032529442	7.99865589493913	3.82337677880385	8.70579546045022	0
Actinomyces odontolyticus	NCBIAAYI_c_1_279	0	63.5422472237787	53.9909272908392	1.91168838940192	1.74115909209004	0
Actinomyces odontolyticus	NCBIAAYI_c_1_28	9.58249139368323	120.024244756027	27.995295632287	0	28.7291250194857	0
Actinomyces odontolyticus	NCBIAAYI_c_1_280	22.3591465852609	26.0686142456528	19.9966397373478	4.46060624193782	19.1527500129905	1.57039992502475
Actinomyces odontolyticus	NCBIAAYI_c_1_281	3.83299655747329	0	25.9956316585522	0	18.2821704669455	0
Actinomyces odontolyticus	NCBIAAYI_c_1_282	30.0251397002075	28.7840948962417	13.9976478161435	4.46060624193782	12.1881136446303	0
Actinomyces odontolyticus	NCBIAAYI_c_1_283	14.0543207107354	12.4912109927086	29.9949596060218	7.64675355760769	9.57637500649525	36.1191982755692
Actinomyces odontolyticus	NCBIAAYI_c_1_284	12.1378224319988	50.5079401009523	1.99966397373478	6.37229463133974	9.57637500649525	21.9855989503464
Actinomyces odontolyticus	NCBIAAYI_c_1_285	22.9979793448398	4.34476904094214	59.9899192120435	7.00952409447372	15.6704318288104	0
Actinomyces odontolyticus	NCBIAAYI_c_1_286	83.6870915048336	203.661048794163	43.9926074221652	36.3220793986365	54.8465114008364	120.920794226905
Actinomyces odontolyticus	NCBIAAYI_c_1_287	23.6368121044186	75.4903620863696	137.9768141877	9.55844194700961	33.9526022957559	69.0975967010888
Actinomyces odontolyticus	NCBIAAYI_c_1_288	202.509984786506	358.443445877726	161.972781872517	28.0380963778949	80.0933182361421	10.9927994751732
Actinomyces odontolyticus	NCBIAAYI_c_1_289	12.7766551915776	109.705418283789	113.980846502883	10.8329008732776	108.822443255628	122.49119415193
Actinomyces odontolyticus	NCBIAAYI_c_1_29	30.6639724597864	45.0769787997747	0	0.637229463133974	24.3762272892606	0
Actinomyces odontolyticus	NCBIAAYI_c_1_290	0	0	0	0.637229463133974	0	0
Actinomyces odontolyticus	NCBIAAYI_c_1_291	8.30482587452547	0	3.99932794746957	0.637229463133974	3.48231818418009	0
Actinomyces odontolyticus	NCBIAAYI_c_1_292	16.6096517490509	11.4050187324731	5.99899192120435	0	0	0
Actinomyces odontolyticus	NCBIAAYI_c_1_293	0	0	1.99966397373478	0	0	0
Actinomyces odontolyticus	NCBIAAYI_c_1_294	57.4949483620994	279.151410880532	137.9768141877	8.92121248387564	111.434181893763	48.6823976757671
Actinomyces odontolyticus	NCBIAAYI_c_1_295	44.7182931705218	72.7748814357808	69.9882390807174	8.28398302074167	62.6817273152416	6.28159970009898
Actinomyces odontolyticus	NCBIAAYI_c_1_296	0	0	0	0	0	0
Actinomyces odontolyticus	NCBIAAYI_c_1_297	0	0	0	0	0	23.5559988753712
Actinomyces odontolyticus	NCBIAAYI_c_1_298	0	0	1.99966397373478	0	0	0
Actinomyces odontolyticus	NCBIAAYI_c_1_299	0	0	0	0	0	0
Actinomyces odontolyticus	NCBIAAYI_c_1_3	0	0	0	0	0	0
Actinomyces odontolyticus	NCBIAAYI_c_1_30	0.638832759578882	29.8702871564772	1.99966397373478	4.46060624193782	0	0
Actinomyces odontolyticus	NCBIAAYI_c_1_300	0	0	23.9959676848174	0	2.61173863813507	0
Actinomyces odontolyticus	NCBIAAYI_c_1_301	32.580470738523	28.2409987661239	45.9922713959	0	0	53.3935974508414
Actinomyces odontolyticus	NCBIAAYI_c_1_302	0	58.1112859226011	15.9973117898783	8.92121248387564	37.434920479936	0
Actinomyces odontolyticus	NCBIAAYI_c_1_303	17.8873172682087	8.1464419517665	0	0	0	0
Actinomyces odontolyticus	NCBIAAYI_c_1_304	0	0	0	0	0	0
Actinomyces odontolyticus	NCBIAAYI_c_1_305	44.7182931705218	0	43.9926074221652	0.637229463133974	36.5643409338909	87.9423958013858
Actinomyces odontolyticus	NCBIAAYI_c_1_306	0	70.0594007851919	0	0	5.22347727627013	0
Actinomyces odontolyticus	NCBIAAYI_c_1_307	42.1629621322062	73.8610736960163	61.9895831857783	0	36.5643409338909	0
Actinomyces odontolyticus	NCBIAAYI_c_1_308	6.38832759578882	11.9481148625909	1.99966397373478	0	17.4115909209004	0
Actinomyces odontolyticus	NCBIAAYI_c_1_309	35.1358017768385	17.3790761637685	29.9949596060218	8.92121248387564	18.2821704669455	0
Actinomyces odontolyticus	NCBIAAYI_c_1_31	27.4698086618919	215.066067526636	21.9963037110826	0	3.48231818418009	0
Actinomyces odontolyticus	NCBIAAYI_c_1_310	191.649827873665	158.584069994388	141.97614213517	3.82337677880385	44.3995568482961	37.6895982005939
Actinomyces odontolyticus	NCBIAAYI_c_1_311	174.401343365035	70.0594007851919	21.9963037110826	10.1956714101436	18.2821704669455	0
Actinomyces odontolyticus	NCBIAAYI_c_1_312	12.1378224319988	29.3271910263594	25.9956316585522	0	6.96463636836018	0
Actinomyces odontolyticus	NCBIAAYI_c_1_313	6.38832759578882	0	29.9949596060218	1.91168838940192	0	0
Actinomyces odontolyticus	NCBIAAYI_c_1_314	4.47182931705218	78.7489388670762	15.9973117898783	0	8.70579546045022	0
Actinomyces odontolyticus	NCBIAAYI_c_1_315	0	65.171535614132	0	0	13.0586931906753	0
Actinomyces odontolyticus	NCBIAAYI_c_1_316	67.0774397557826	58.6543820527188	5.99899192120435	0	0	0
Actinomyces odontolyticus	NCBIAAYI_c_1_317	42.1629621322062	118.938052495791	43.9926074221652	0	19.1527500129905	0
Actinomyces odontolyticus	NCBIAAYI_c_1_318	13.4154879511565	53.2234207515412	43.9926074221652	0	24.3762272892606	0
Actinomyces odontolyticus	NCBIAAYI_c_1_319	88.7977535814646	0	11.9979838424087	1.27445892626795	0	12.563199400198
Actinomyces odontolyticus	NCBIAAYI_c_1_32	0	267.746392148059	1.99966397373478	0	7.8352159144052	0
Actinomyces odontolyticus	NCBIAAYI_c_1_320	29.3863069406286	206.919625574869	33.9942875534913	5.09783570507179	12.1881136446303	18.844799100297
Actinomyces odontolyticus	NCBIAAYI_c_1_321	0.638832759578882	0	15.9973117898783	0	2.61173863813507	0
Actinomyces odontolyticus	NCBIAAYI_c_1_322	0	34.7581523275371	0	0	0	0
Actinomyces odontolyticus	NCBIAAYI_c_1_323	0	128.713782837911	13.9976478161435	0.637229463133974	13.9292727367204	0
Actinomyces odontolyticus	NCBIAAYI_c_1_324	0	30.413383286595	1.99966397373478	0	1.74115909209004	0
Actinomyces odontolyticus	NCBIAAYI_c_1_325	0	0	21.9963037110826	0	2.61173863813507	0
Actinomyces odontolyticus	NCBIAAYI_c_1_326	0	43.4476904094214	0	0	0	0
Actinomyces odontolyticus	NCBIAAYI_c_1_327	0	65.7146317442498	0	3.18614731566987	0	0
Actinomyces odontolyticus	NCBIAAYI_c_1_328	0	99.9296879416691	0	1.27445892626795	0	0
Actinomyces odontolyticus	NCBIAAYI_c_1_329	0	34.7581523275371	7.99865589493913	0	0	0
Actinomyces odontolyticus	NCBIAAYI_c_1_33	0	0	0	0	0	0
Actinomyces odontolyticus	NCBIAAYI_c_1_330	0	3.80167291082437	9.99831986867392	0	5.22347727627013	0
Actinomyces odontolyticus	NCBIAAYI_c_1_331	18.5261500277876	72.231785305663	1.99966397373478	7.00952409447372	31.3408636576208	0
Actinomyces odontolyticus	NCBIAAYI_c_1_332	0	0	9.99831986867392	0	6.09405682231516	45.5415978257176
Actinomyces odontolyticus	NCBIAAYI_c_1_333	0	73.8610736960163	35.9939515272261	0	9.57637500649525	0
Actinomyces odontolyticus	NCBIAAYI_c_1_334	0	0	5.99899192120435	0	1.74115909209004	0
Actinomyces odontolyticus	NCBIAAYI_c_1_335	0	0.543096130117767	41.9929434484305	0	13.0586931906753	0
Actinomyces odontolyticus	NCBIAAYI_c_1_336	0	0	7.99865589493913	0	0	0
Actinomyces odontolyticus	NCBIAAYI_c_1_337	15.9708189894721	27.6979026360061	29.9949596060218	0	0	0
Actinomyces odontolyticus	NCBIAAYI_c_1_338	0	0	0	0	0	0
Actinomyces odontolyticus	NCBIAAYI_c_1_339	28.7474741810497	116.76566797532	99.9831986867392	4.46060624193782	42.6583977562061	12.563199400198
Actinomyces odontolyticus	NCBIAAYI_c_1_34	8.30482587452547	0	0	0	6.96463636836018	1.57039992502475
Actinomyces odontolyticus	NCBIAAYI_c_1_340	0	16.8359800336508	0	0	5.22347727627013	0
Actinomyces odontolyticus	NCBIAAYI_c_1_341	0	0.543096130117767	9.99831986867392	0	11.3175340985853	0
Actinomyces odontolyticus	NCBIAAYI_c_1_342	0	0	0	0	5.22347727627013	0
Actinomyces odontolyticus	NCBIAAYI_c_1_343	0	93.4125343802559	31.9946235797565	0	6.09405682231516	0
Actinomyces odontolyticus	NCBIAAYI_c_1_344	136.071377790302	293.271910263594	83.9858868968609	12.1073597995455	110.563602347718	0
Actinomyces odontolyticus	NCBIAAYI_c_1_345	105.407405330516	87.9815730790782	37.9936155009609	14.0190481889474	53.9759318547914	0
Actinomyces odontolyticus	NCBIAAYI_c_1_346	17.8873172682087	21.7238452047107	15.9973117898783	5.09783570507179	0	0
Actinomyces odontolyticus	NCBIAAYI_c_1_347	60.0502794004149	102.10207246214	41.9929434484305	5.09783570507179	40.9172386641161	0
Actinomyces odontolyticus	NCBIAAYI_c_1_348	5.74949483620994	15.7497877734152	63.9892471595131	20.3913428202872	32.2114432036658	54.9639973758661
Actinomyces odontolyticus	NCBIAAYI_c_1_349	0	0	0	0	0	0
Actinomyces odontolyticus	NCBIAAYI_c_1_35	0	0	13.9976478161435	0	0	0
Actinomyces odontolyticus	NCBIAAYI_c_1_350	0	0	0	0	0	0
Actinomyces odontolyticus	NCBIAAYI_c_1_351	0	66.2577278743676	0	0	0	0
Actinomyces odontolyticus	NCBIAAYI_c_1_352	3.19416379789441	17.9221722938863	0	0	5.22347727627013	6.28159970009898
Actinomyces odontolyticus	NCBIAAYI_c_1_353	0	0	5.99899192120435	5.73506516820577	0	0
Actinomyces odontolyticus	NCBIAAYI_c_1_354	0	40.1891136287148	0	0	11.3175340985853	0
Actinomyces odontolyticus	NCBIAAYI_c_1_355	33.2193034981019	0	5.99899192120435	0	11.3175340985853	0
Actinomyces odontolyticus	NCBIAAYI_c_1_356	3.19416379789441	36.3874407178904	43.9926074221652	0	6.09405682231516	0
Actinomyces odontolyticus	NCBIAAYI_c_1_357	0	26.0686142456528	3.99932794746957	0	4.35289773022511	0
Actinomyces odontolyticus	NCBIAAYI_c_1_358	73.4657673515715	141.748089960737	107.981854581678	5.73506516820577	73.1286818677819	17.2743991752722
Actinomyces odontolyticus	NCBIAAYI_c_1_359	70.9104363132559	161.842646775095	13.9976478161435	7.64675355760769	58.3288295850165	0
Actinomyces odontolyticus	NCBIAAYI_c_1_36	4.47182931705218	15.7497877734152	23.9959676848174	0	0	0
Actinomyces odontolyticus	NCBIAAYI_c_1_360	22.3591465852609	62.4560549635432	21.9963037110826	0	19.1527500129905	0
Actinomyces odontolyticus	NCBIAAYI_c_1_361	0	30.9564794167127	43.9926074221652	0	7.8352159144052	0
Actinomyces odontolyticus	NCBIAAYI_c_1_362	82.4094259856758	0	49.9915993433696	3.18614731566987	8.70579546045022	0
Actinomyces odontolyticus	NCBIAAYI_c_1_363	102.213241532621	285.668564441945	17.9969757636131	0	66.1640454994217	89.5127957264105
Actinomyces odontolyticus	NCBIAAYI_c_1_364	0	24.4393258552995	49.9915993433696	1.91168838940192	0	0
Actinomyces odontolyticus	NCBIAAYI_c_1_365	15.3319862298932	28.7840948962417	3.99932794746957	0	10.4469545525403	0
Actinomyces odontolyticus	NCBIAAYI_c_1_366	0	0	0	0	0	0
Actinomyces odontolyticus	NCBIAAYI_c_1_367	0	0	0	0	4.35289773022511	0
Actinomyces odontolyticus	NCBIAAYI_c_1_368	0	0	9.99831986867392	0	0	0
Actinomyces odontolyticus	NCBIAAYI_c_1_369	14.0543207107354	38.0167291082437	57.9902552383087	1.27445892626795	40.9172386641161	42.4007979756681
Actinomyces odontolyticus	NCBIAAYI_c_1_37	0	0	25.9956316585522	1.27445892626795	0	0
Actinomyces odontolyticus	NCBIAAYI_c_1_370	68.3551052749404	745.670986651694	813.863237310057	8.28398302074167	422.231079831836	47.1119977507424
Actinomyces odontolyticus	NCBIAAYI_c_1_371	0	164.558127425683	55.9905912645739	0	3.48231818418009	0
Actinomyces odontolyticus	NCBIAAYI_c_1_372	0	7.60334582164874	1.99966397373478	0	0	0
Actinomyces odontolyticus	NCBIAAYI_c_1_373	21.0814810661031	0	1.99966397373478	0	4.35289773022511	0
Actinomyces odontolyticus	NCBIAAYI_c_1_374	0	0	0	0	0	0
Actinomyces odontolyticus	NCBIAAYI_c_1_375	0	0	0	0	0	0
Actinomyces odontolyticus	NCBIAAYI_c_1_376	0	0	0	0	0	0
Actinomyces odontolyticus	NCBIAAYI_c_1_377	21.720313825682	0	0	0	20.0233295590355	0
Actinomyces odontolyticus	NCBIAAYI_c_1_378	29.3863069406286	129.256878968029	31.9946235797565	4.46060624193782	26.1173863813507	114.639194526806
Actinomyces odontolyticus	NCBIAAYI_c_1_379	5.74949483620994	0	19.9966397373478	0	25.2468068353057	0
Actinomyces odontolyticus	NCBIAAYI_c_1_38	0	4.8878651710599	1.99966397373478	0	0	0
Actinomyces odontolyticus	NCBIAAYI_c_1_380	0	0	37.9936155009609	0	0	0
Actinomyces odontolyticus	NCBIAAYI_c_1_381	0	0	7.99865589493913	1.27445892626795	0	0
Actinomyces odontolyticus	NCBIAAYI_c_1_382	0	98.3003995513158	35.9939515272261	0	6.96463636836018	0
Actinomyces odontolyticus	NCBIAAYI_c_1_383	30.0251397002075	15.7497877734152	25.9956316585522	0	10.4469545525403	21.9855989503464
Actinomyces odontolyticus	NCBIAAYI_c_1_384	0	0	0	5.09783570507179	2.61173863813507	0
Actinomyces odontolyticus	NCBIAAYI_c_1_385	0	5.97405743129544	23.9959676848174	0	6.09405682231516	0
Actinomyces odontolyticus	NCBIAAYI_c_1_386	1.27766551915776	0	11.9979838424087	0	6.09405682231516	0
Actinomyces odontolyticus	NCBIAAYI_c_1_387	25.5533103831553	29.8702871564772	43.9926074221652	5.73506516820577	9.57637500649525	0
Actinomyces odontolyticus	NCBIAAYI_c_1_388	0	0.543096130117767	1.99966397373478	0	0	0
Actinomyces odontolyticus	NCBIAAYI_c_1_389	0	0	27.995295632287	0	13.9292727367204	0
Actinomyces odontolyticus	NCBIAAYI_c_1_39	91.3530846197802	445.338826696569	49.9915993433696	3.82337677880385	0	20.4151990253217
Actinomyces odontolyticus	NCBIAAYI_c_1_390	16.6096517490509	327.486966461013	15.9973117898783	0	40.9172386641161	31.4079985004949
Actinomyces odontolyticus	NCBIAAYI_c_1_391	187.816831316191	441.537153785745	63.9892471595131	15.9307365783494	42.6583977562061	40.8303980506434
Actinomyces odontolyticus	NCBIAAYI_c_1_392	0	0	0	0	0	0
Actinomyces odontolyticus	NCBIAAYI_c_1_393	20.4426483065242	44.5338826696569	1.99966397373478	0	3.48231818418009	0
Actinomyces odontolyticus	NCBIAAYI_c_1_394	67.0774397557826	28.7840948962417	7.99865589493913	2.5489178525359	3.48231818418009	0
Actinomyces odontolyticus	NCBIAAYI_c_1_395	54.300784564205	36.3874407178904	21.9963037110826	0	0	15.7039992502475
Actinomyces odontolyticus	NCBIAAYI_c_1_396	0	0	49.9915993433696	0	0	0
Actinomyces odontolyticus	NCBIAAYI_c_1_397	0	0	71.9879030544522	0	0	0
Actinomyces odontolyticus	NCBIAAYI_c_1_398	0	0.543096130117767	23.9959676848174	0	0	0
Actinomyces odontolyticus	NCBIAAYI_c_1_399	36.4134672959963	108.619226023553	93.9842067655348	8.92121248387564	42.6583977562061	0
Actinomyces odontolyticus	NCBIAAYI_c_1_4	1.91649827873665	0	1.99966397373478	1.27445892626795	0	0
Actinomyces odontolyticus	NCBIAAYI_c_1_40	0	27.1548065058883	21.9963037110826	0	0	0
Actinomyces odontolyticus	NCBIAAYI_c_1_400	0	62.999151093661	27.995295632287	0	36.5643409338909	0
Actinomyces odontolyticus	NCBIAAYI_c_1_401	0	35.3012484576549	0	0	2.61173863813507	0
Actinomyces odontolyticus	NCBIAAYI_c_1_402	0	0	0	0	14.7998522827654	0
Actinomyces odontolyticus	NCBIAAYI_c_1_403	28.7474741810497	30.9564794167127	3.99932794746957	7.00952409447372	13.9292727367204	0
Actinomyces odontolyticus	NCBIAAYI_c_1_404	0	53.7665168816589	25.9956316585522	0.637229463133974	18.2821704669455	0
Actinomyces odontolyticus	NCBIAAYI_c_1_405	0	52.6803246214234	11.9979838424087	3.82337677880385	12.1881136446303	0
Actinomyces odontolyticus	NCBIAAYI_c_1_406	0	0	9.99831986867392	0	0	0
Actinomyces odontolyticus	NCBIAAYI_c_1_407	0	87.4384769489605	13.9976478161435	0	14.7998522827654	0
Actinomyces odontolyticus	NCBIAAYI_c_1_408	0	4.8878651710599	0	1.27445892626795	7.8352159144052	0
Actinomyces odontolyticus	NCBIAAYI_c_1_409	22.9979793448398	0	0	0	6.96463636836018	10.9927994751732
Actinomyces odontolyticus	NCBIAAYI_c_1_41	16.6096517490509	20.6376529444751	0	0	3.48231818418009	0
Actinomyces odontolyticus	NCBIAAYI_c_1_410	34.4969690172596	55.93890140213	103.982526634209	3.82337677880385	32.2114432036658	271.679187029281
Actinomyces odontolyticus	NCBIAAYI_c_1_411	63.8832759578882	11.9481148625909	137.9768141877	27.4008669147609	78.352159144052	482.112776982597
Actinomyces odontolyticus	NCBIAAYI_c_1_412	0	0	11.9979838424087	0	3.48231818418009	40.8303980506434
Actinomyces odontolyticus	NCBIAAYI_c_1_413	7.66599311494659	26.6117103757706	31.9946235797565	0.637229463133974	19.1527500129905	0
Actinomyces odontolyticus	NCBIAAYI_c_1_414	51.7454535258895	40.1891136287148	71.9879030544522	25.489178525359	27.8585454734407	102.075995126608
Actinomyces odontolyticus	NCBIAAYI_c_1_415	0	0	0	0	0	0
Actinomyces odontolyticus	NCBIAAYI_c_1_416	31.9416379789441	259.056854066175	71.9879030544522	0.637229463133974	29.5997045655308	43.9711979006929
Actinomyces odontolyticus	NCBIAAYI_c_1_417	0	105.903745372965	67.9885751069826	7.00952409447372	45.2701363943412	0
Actinomyces odontolyticus	NCBIAAYI_c_1_418	8.94365863410435	30.413383286595	0	4.46060624193782	20.0233295590355	0
Actinomyces odontolyticus	NCBIAAYI_c_1_419	0	0	13.9976478161435	0	4.35289773022511	0
Actinomyces odontolyticus	NCBIAAYI_c_1_42	23.6368121044186	34.7581523275371	19.9966397373478	0	3.48231818418009	0
Actinomyces odontolyticus	NCBIAAYI_c_1_420	0	22.2669413348284	0	0	0	0
Actinomyces odontolyticus	NCBIAAYI_c_1_421	17.8873172682087	54.8527091418945	15.9973117898783	0	0	4.71119977507424
Actinomyces odontolyticus	NCBIAAYI_c_1_422	0	0	15.9973117898783	0	0	0
Actinomyces odontolyticus	NCBIAAYI_c_1_423	0	24.9824219854173	19.9966397373478	0	0	0
Actinomyces odontolyticus	NCBIAAYI_c_1_424	0	13.0343071228264	0	0	0	0
Actinomyces odontolyticus	NCBIAAYI_c_1_425	0	0	1.99966397373478	0	0	0
Actinomyces odontolyticus	NCBIAAYI_c_1_426	0	56.4819975322478	15.9973117898783	1.27445892626795	6.96463636836018	0
Actinomyces odontolyticus	NCBIAAYI_c_1_427	0	0	0	0	0	0
Actinomyces odontolyticus	NCBIAAYI_c_1_428	0	0	0	0	0	0
Actinomyces odontolyticus	NCBIAAYI_c_1_429	0	0	0	0	0	0
Actinomyces odontolyticus	NCBIAAYI_c_1_43	24.2756448639975	106.446841503082	11.9979838424087	0	39.176079572026	0
Actinomyces odontolyticus	NCBIAAYI_c_1_430	0	0	0	0	0	0
Actinomyces odontolyticus	NCBIAAYI_c_1_431	0	0	0	0	0	0
Actinomyces odontolyticus	NCBIAAYI_c_1_432	0	0	1.99966397373478	0	0	0
Actinomyces odontolyticus	NCBIAAYI_c_1_433	0	0	0	0	0	0
Actinomyces odontolyticus	NCBIAAYI_c_1_434	0	0	0	0	0	0
Actinomyces odontolyticus	NCBIAAYI_c_1_435	0	0	45.9922713959	0	0	0
Actinomyces odontolyticus	NCBIAAYI_c_1_436	0	0	0	0	0	0
Actinomyces odontolyticus	NCBIAAYI_c_1_437	0	0	1.99966397373478	0.637229463133974	11.3175340985853	0
Actinomyces odontolyticus	NCBIAAYI_c_1_438	0	33.1288639371838	0	1.27445892626795	0	0
Actinomyces odontolyticus	NCBIAAYI_c_1_439	0	0	7.99865589493913	0	1.74115909209004	0
Actinomyces odontolyticus	NCBIAAYI_c_1_44	0	0	0	0	0	0
Actinomyces odontolyticus	NCBIAAYI_c_1_440	0.638832759578882	381.253483342672	79.9865589493913	6.37229463133974	33.9526022957559	0
Actinomyces odontolyticus	NCBIAAYI_c_1_441	24.9144776235764	21.7238452047107	7.99865589493913	1.91168838940192	16.5410113748554	0
Actinomyces odontolyticus	NCBIAAYI_c_1_442	62.6056104387305	336.719600673016	23.9959676848174	10.1956714101436	47.0112954864312	0
Actinomyces odontolyticus	NCBIAAYI_c_1_443	28.1086414214708	80.3782272574295	3.99932794746957	0	0	0
Actinomyces odontolyticus	NCBIAAYI_c_1_444	275.975752138077	548.527091418945	49.9915993433696	11.4701303364115	38.305500025981	0
Actinomyces odontolyticus	NCBIAAYI_c_1_445	0	11.9481148625909	37.9936155009609	0	6.09405682231516	0
Actinomyces odontolyticus	NCBIAAYI_c_1_446	1.27766551915776	119.481148625909	23.9959676848174	3.82337677880385	33.9526022957559	0
Actinomyces odontolyticus	NCBIAAYI_c_1_447	0	50.5079401009523	1.99966397373478	0	8.70579546045022	0
Actinomyces odontolyticus	NCBIAAYI_c_1_448	257.44960211029	77.1196504767229	87.9852148443305	8.92121248387564	51.3641932166563	0
Actinomyces odontolyticus	NCBIAAYI_c_1_449	0	73.8610736960163	49.9915993433696	0	8.70579546045022	0
Actinomyces odontolyticus	NCBIAAYI_c_1_45	26.8309759023131	31.4995755468305	15.9973117898783	0	0	0
Actinomyces odontolyticus	NCBIAAYI_c_1_450	0	0	9.99831986867392	0	0	0
Actinomyces odontolyticus	NCBIAAYI_c_1_451	0	0	0	0	0	0
Actinomyces odontolyticus	NCBIAAYI_c_1_452	0	22.8100374649462	19.9966397373478	0	6.96463636836018	0
Actinomyces odontolyticus	NCBIAAYI_c_1_453	0	0	0	0	0	0
Actinomyces odontolyticus	NCBIAAYI_c_1_454	0	22.8100374649462	7.99865589493913	0	61.8111477691966	0
Actinomyces odontolyticus	NCBIAAYI_c_1_455	0	0	1.99966397373478	0	0	0
Actinomyces odontolyticus	NCBIAAYI_c_1_456	0	0	19.9966397373478	0	0	0
Actinomyces odontolyticus	NCBIAAYI_c_1_457	0	0	3.99932794746957	0	0	0
Actinomyces odontolyticus	NCBIAAYI_c_1_458	0	0	0	0	0	0
Actinomyces odontolyticus	NCBIAAYI_c_1_459	0	0	9.99831986867392	0	0	0
Actinomyces odontolyticus	NCBIAAYI_c_1_46	0	39.1029213684792	7.99865589493913	0	13.0586931906753	0
Actinomyces odontolyticus	NCBIAAYI_c_1_460	0	0	0	0	0	0
Actinomyces odontolyticus	NCBIAAYI_c_1_461	0	0	0	0	0	0
Actinomyces odontolyticus	NCBIAAYI_c_1_462	0	0	0	0	4.35289773022511	0
Actinomyces odontolyticus	NCBIAAYI_c_1_463	38.3299655747329	0	1.99966397373478	0	17.4115909209004	34.5487983505444
Actinomyces odontolyticus	NCBIAAYI_c_1_464	26.8309759023131	51.0510362310701	3.99932794746957	0	0	0
Actinomyces odontolyticus	NCBIAAYI_c_1_465	26.1921431427342	0	1.99966397373478	0	0	0
Actinomyces odontolyticus	NCBIAAYI_c_1_466	21.720313825682	34.2150561974193	0	0	3.48231818418009	0
Actinomyces odontolyticus	NCBIAAYI_c_1_467	91.9919173793591	75.4903620863696	69.9882390807174	0	21.7644886511256	1.57039992502475
Actinomyces odontolyticus	NCBIAAYI_c_1_468	0	17.9221722938863	41.9929434484305	0	21.7644886511256	0
Actinomyces odontolyticus	NCBIAAYI_c_1_469	188.45566407577	501.277728098699	513.913641249839	33.7731615461006	203.715613774535	171.173591827697
Actinomyces odontolyticus	NCBIAAYI_c_1_47	0.638832759578882	42.3614981491858	65.9889111332479	0	20.0233295590355	0
Actinomyces odontolyticus	NCBIAAYI_c_1_470	48.5512897279951	159.127166124506	11.9979838424087	5.73506516820577	6.09405682231516	0
Actinomyces odontolyticus	NCBIAAYI_c_1_471	52.3842862854683	231.358951430169	87.9852148443305	10.8329008732776	35.6937613878459	67.5271967760641
Actinomyces odontolyticus	NCBIAAYI_c_1_472	113.712231205041	456.200749298924	15.9973117898783	6.37229463133974	22.6350681971706	113.068794601782
Actinomyces odontolyticus	NCBIAAYI_c_1_473	26.1921431427342	319.340524509247	55.9905912645739	0	23.5056477432156	51.8231975258166
Actinomyces odontolyticus	NCBIAAYI_c_1_474	16.6096517490509	15.2066916432975	3.99932794746957	0	0	0
Actinomyces odontolyticus	NCBIAAYI_c_1_475	47.9124569684162	0	31.9946235797565	0	0	0
Actinomyces odontolyticus	NCBIAAYI_c_1_476	19.8038155469454	0	0	0	10.4469545525403	0
Actinomyces odontolyticus	NCBIAAYI_c_1_477	0	33.1288639371838	0	0	26.1173863813507	0
Actinomyces odontolyticus	NCBIAAYI_c_1_478	31.3028052193652	0	45.9922713959	1.91168838940192	13.0586931906753	0
Actinomyces odontolyticus	NCBIAAYI_c_1_479	0	58.6543820527188	0	0	12.1881136446303	0
Actinomyces odontolyticus	NCBIAAYI_c_1_48	0	27.6979026360061	41.9929434484305	1.27445892626795	17.4115909209004	0
Actinomyces odontolyticus	NCBIAAYI_c_1_480	0	72.7748814357808	25.9956316585522	2.5489178525359	23.5056477432156	0
Actinomyces odontolyticus	NCBIAAYI_c_1_481	0	0	25.9956316585522	0	0.870579546045022	0
Actinomyces odontolyticus	NCBIAAYI_c_1_482	39.6076310938907	56.4819975322478	21.9963037110826	5.09783570507179	9.57637500649525	0
Actinomyces odontolyticus	NCBIAAYI_c_1_483	0	66.2577278743676	17.9969757636131	0	41.7878182101611	0
Actinomyces odontolyticus	NCBIAAYI_c_1_484	68.9939380345193	172.161473247332	9.99831986867392	8.92121248387564	58.3288295850165	17.2743991752722
Actinomyces odontolyticus	NCBIAAYI_c_1_485	28.1086414214708	142.291186090855	21.9963037110826	11.4701303364115	3.48231818418009	65.9567968510393
Actinomyces odontolyticus	NCBIAAYI_c_1_486	0	0	0	0	8.70579546045022	0
Actinomyces odontolyticus	NCBIAAYI_c_1_487	11.4989896724199	0	27.995295632287	0	0	37.6895982005939
Actinomyces odontolyticus	NCBIAAYI_c_1_488	0	41.2753058889503	17.9969757636131	3.82337677880385	4.35289773022511	0
Actinomyces odontolyticus	NCBIAAYI_c_1_489	0	24.4393258552995	19.9966397373478	0	5.22347727627013	0
Actinomyces odontolyticus	NCBIAAYI_c_1_49	27.4698086618919	149.351435782386	91.9845427918	0	21.7644886511256	14.1335993252227
Actinomyces odontolyticus	NCBIAAYI_c_1_490	13.4154879511565	58.1112859226011	23.9959676848174	7.00952409447372	0	0
Actinomyces odontolyticus	NCBIAAYI_c_1_491	20.4426483065242	62.4560549635432	0	0.637229463133974	27.8585454734407	0
Actinomyces odontolyticus	NCBIAAYI_c_1_492	19.8038155469454	189.540549411101	33.9942875534913	0	27.8585454734407	54.9639973758661
Actinomyces odontolyticus	NCBIAAYI_c_1_493	0	0	0	0	0	0
Actinomyces odontolyticus	NCBIAAYI_c_1_494	0	0	0	0	0	0
Actinomyces odontolyticus	NCBIAAYI_c_1_495	0	0	0	0	0	0
Actinomyces odontolyticus	NCBIAAYI_c_1_496	0	0	0	0	0	0
Actinomyces odontolyticus	NCBIAAYI_c_1_497	0	0	0	0	0	0
Actinomyces odontolyticus	NCBIAAYI_c_1_498	0	0	0	0	0	0
Actinomyces odontolyticus	NCBIAAYI_c_1_499	0	0	0	0	0	0
Actinomyces odontolyticus	NCBIAAYI_c_1_5	0	0	0	0	0	0
Actinomyces odontolyticus	NCBIAAYI_c_1_50	18.5261500277876	0	17.9969757636131	4.46060624193782	5.22347727627013	0
Actinomyces odontolyticus	NCBIAAYI_c_1_500	24.9144776235764	86.352284688725	37.9936155009609	5.73506516820577	6.09405682231516	0
Actinomyces odontolyticus	NCBIAAYI_c_1_501	0	0	0	0	0	0
Actinomyces odontolyticus	NCBIAAYI_c_1_502	24.9144776235764	0	0	0	7.8352159144052	0
Actinomyces odontolyticus	NCBIAAYI_c_1_503	5.74949483620994	16.292883903533	15.9973117898783	0	8.70579546045022	29.8375985754702
Actinomyces odontolyticus	NCBIAAYI_c_1_504	0	30.9564794167127	21.9963037110826	0	13.0586931906753	0
Actinomyces odontolyticus	NCBIAAYI_c_1_505	14.6931534703143	84.1799001682539	0	0	17.4115909209004	62.8159970009898
Actinomyces odontolyticus	NCBIAAYI_c_1_506	30.6639724597864	42.3614981491858	37.9936155009609	0	3.48231818418009	0
Actinomyces odontolyticus	NCBIAAYI_c_1_507	49.1901224875739	119.481148625909	0	0	0	0
Actinomyces odontolyticus	NCBIAAYI_c_1_508	0	72.231785305663	89.9848788180653	6.37229463133974	37.434920479936	15.7039992502475
Actinomyces odontolyticus	NCBIAAYI_c_1_509	0	21.7238452047107	19.9966397373478	0	16.5410113748554	0
Actinomyces odontolyticus	NCBIAAYI_c_1_51	28.7474741810497	0	0	5.09783570507179	4.35289773022511	0
Actinomyces odontolyticus	NCBIAAYI_c_1_510	0	0	0	0	5.22347727627013	0
Actinomyces odontolyticus	NCBIAAYI_c_1_511	0	22.8100374649462	0	0	0	0
Actinomyces odontolyticus	NCBIAAYI_c_1_512	0	0	75.9872310019218	0	9.57637500649525	0
Actinomyces odontolyticus	NCBIAAYI_c_1_513	33.8581362576808	0	43.9926074221652	0	14.7998522827654	0
Actinomyces odontolyticus	NCBIAAYI_c_1_514	0	0	23.9959676848174	0	0	0
Actinomyces odontolyticus	NCBIAAYI_c_1_515	70.9104363132559	0	13.9976478161435	3.82337677880385	15.6704318288104	0
Actinomyces odontolyticus	NCBIAAYI_c_1_516	0	0	107.981854581678	0	6.96463636836018	0
Actinomyces odontolyticus	NCBIAAYI_c_1_517	0	0	0	0	0	0
Actinomyces odontolyticus	NCBIAAYI_c_1_518	8.30482587452547	46.1631710600102	39.9932794746957	0	33.0820227497109	0
Actinomyces odontolyticus	NCBIAAYI_c_1_519	0	0	0	0	0	0
Actinomyces odontolyticus	NCBIAAYI_c_1_52	0	0	0	0	0	0
Actinomyces odontolyticus	NCBIAAYI_c_1_520	0	0	11.9979838424087	0	0	28.2671986504454
Actinomyces odontolyticus	NCBIAAYI_c_1_521	0	0	0	0	0	0
Actinomyces odontolyticus	NCBIAAYI_c_1_522	0	0	39.9932794746957	0	0	0
Actinomyces odontolyticus	NCBIAAYI_c_1_523	0	0	1.99966397373478	0	0	0
Actinomyces odontolyticus	NCBIAAYI_c_1_524	0	0	0	0	0	0
Actinomyces odontolyticus	NCBIAAYI_c_1_525	0	0	15.9973117898783	0	3.48231818418009	0
Actinomyces odontolyticus	NCBIAAYI_c_1_526	0	0	0	0	0	0
Actinomyces odontolyticus	NCBIAAYI_c_1_527	0	10.8619226023553	5.99899192120435	3.18614731566987	0	0
Actinomyces odontolyticus	NCBIAAYI_c_1_528	0	0	0	0	0	0
Actinomyces odontolyticus	NCBIAAYI_c_1_529	17.2484845086298	0	3.99932794746957	0	0.870579546045022	0
Actinomyces odontolyticus	NCBIAAYI_c_1_53	0	0	0	0	0	0
Actinomyces odontolyticus	NCBIAAYI_c_1_530	0	30.413383286595	1.99966397373478	0	4.35289773022511	0
Actinomyces odontolyticus	NCBIAAYI_c_1_531	17.8873172682087	40.1891136287148	27.995295632287	0	0	0
Actinomyces odontolyticus	NCBIAAYI_c_1_532	0	0	0	0	0	0
Actinomyces odontolyticus	NCBIAAYI_c_1_533	0	0	77.9868949756566	0	0	0
Actinomyces odontolyticus	NCBIAAYI_c_1_534	0	5.97405743129544	9.99831986867392	0	0	0
Actinomyces odontolyticus	NCBIAAYI_c_1_535	5.11066207663106	26.0686142456528	15.9973117898783	0	6.96463636836018	0
Actinomyces odontolyticus	NCBIAAYI_c_1_536	0	35.8443445877726	11.9979838424087	0	0	0
Actinomyces odontolyticus	NCBIAAYI_c_1_537	0	0	0	0	0	0
Actinomyces odontolyticus	NCBIAAYI_c_1_538	0	0	0	0	0	0
Actinomyces odontolyticus	NCBIAAYI_c_1_539	0	24.9824219854173	0	0	6.96463636836018	0
Actinomyces odontolyticus	NCBIAAYI_c_1_54	127.766551915776	612.612434772841	7.99865589493913	5.73506516820577	85.3167955124122	92.65359557646
Actinomyces odontolyticus	NCBIAAYI_c_1_540	0	0	3.99932794746957	0	0	0
Actinomyces odontolyticus	NCBIAAYI_c_1_541	21.720313825682	26.0686142456528	13.9976478161435	0	6.96463636836018	0
Actinomyces odontolyticus	NCBIAAYI_c_1_542	40.2464638534696	53.2234207515412	7.99865589493913	3.18614731566987	0.870579546045022	0
Actinomyces odontolyticus	NCBIAAYI_c_1_543	0	5.97405743129544	29.9949596060218	0	0	0
Actinomyces odontolyticus	NCBIAAYI_c_1_544	0	0.543096130117767	0	0	6.09405682231516	36.1191982755692
Actinomyces odontolyticus	NCBIAAYI_c_1_545	57.4949483620994	0	17.9969757636131	0	2.61173863813507	0
Actinomyces odontolyticus	NCBIAAYI_c_1_546	0	25.525518115535	15.9973117898783	0	5.22347727627013	0
Actinomyces odontolyticus	NCBIAAYI_c_1_547	17.8873172682087	180.307915199099	65.9889111332479	0	11.3175340985853	28.2671986504454
Actinomyces odontolyticus	NCBIAAYI_c_1_548	0	0	0	0	0	0
Actinomyces odontolyticus	NCBIAAYI_c_1_549	0	107.533033763318	5.99899192120435	0	0	29.8375985754702
Actinomyces odontolyticus	NCBIAAYI_c_1_55	0	0	0	0	0	0
Actinomyces odontolyticus	NCBIAAYI_c_1_550	2.55533103831553	81.464419517665	15.9973117898783	2.5489178525359	8.70579546045022	0
Actinomyces odontolyticus	NCBIAAYI_c_1_551	26.8309759023131	146.635955131797	41.9929434484305	0	2.61173863813507	18.844799100297
Actinomyces odontolyticus	NCBIAAYI_c_1_552	0	152.066916432975	37.9936155009609	0	53.1053523087464	42.4007979756681
Actinomyces odontolyticus	NCBIAAYI_c_1_553	0	0	0	0	0	0
Actinomyces odontolyticus	NCBIAAYI_c_1_554	21.720313825682	0	0	0	0	0
Actinomyces odontolyticus	NCBIAAYI_c_1_555	0	33.6719600673016	3.99932794746957	0	0	20.4151990253217
Actinomyces odontolyticus	NCBIAAYI_c_1_556	0	90.6970537296671	13.9976478161435	0	3.48231818418009	0
Actinomyces odontolyticus	NCBIAAYI_c_1_557	0	1.6292883903533	0	0	3.48231818418009	0
Actinomyces odontolyticus	NCBIAAYI_c_1_558	0	42.3614981491858	0	0	0	0
Actinomyces odontolyticus	NCBIAAYI_c_1_559	0	0	29.9949596060218	0	13.9292727367204	0
Actinomyces odontolyticus	NCBIAAYI_c_1_56	8.30482587452547	0	3.99932794746957	0	13.9292727367204	0
Actinomyces odontolyticus	NCBIAAYI_c_1_560	0	27.6979026360061	9.99831986867392	3.82337677880385	0	0
Actinomyces odontolyticus	NCBIAAYI_c_1_561	0	0	23.9959676848174	0	0	0
Actinomyces odontolyticus	NCBIAAYI_c_1_562	0	28.7840948962417	27.995295632287	0	0	0
Actinomyces odontolyticus	NCBIAAYI_c_1_563	50.4677880067317	105.360649242847	13.9976478161435	3.18614731566987	47.0112954864312	0
Actinomyces odontolyticus	NCBIAAYI_c_1_564	64.5221087174671	123.825917666851	41.9929434484305	5.73506516820577	60.9405682231516	36.1191982755692
Actinomyces odontolyticus	NCBIAAYI_c_1_565	0	216.695355916989	31.9946235797565	1.27445892626795	11.3175340985853	0
Actinomyces odontolyticus	NCBIAAYI_c_1_566	0	0	19.9966397373478	0	0	0
Actinomyces odontolyticus	NCBIAAYI_c_1_567	0	0	13.9976478161435	0	0	0
Actinomyces odontolyticus	NCBIAAYI_c_1_568	0	0	27.995295632287	0	0	0
Actinomyces odontolyticus	NCBIAAYI_c_1_569	0	0	0	0	0	0
Actinomyces odontolyticus	NCBIAAYI_c_1_57	0	0	29.9949596060218	0	0	0
Actinomyces odontolyticus	NCBIAAYI_c_1_570	0	0	19.9966397373478	0	0.870579546045022	0
Actinomyces odontolyticus	NCBIAAYI_c_1_571	0	0	0	0	0	0
Actinomyces odontolyticus	NCBIAAYI_c_1_572	0	0	0	0	0	0
Actinomyces odontolyticus	NCBIAAYI_c_1_573	0	0	23.9959676848174	0	0	0
Actinomyces odontolyticus	NCBIAAYI_c_1_574	0	0	0	0	0	0
Actinomyces odontolyticus	NCBIAAYI_c_1_575	0	0	29.9949596060218	0	0	0
Actinomyces odontolyticus	NCBIAAYI_c_1_576	0	0	11.9979838424087	0	0	0
Actinomyces odontolyticus	NCBIAAYI_c_1_577	0	0	0	0	0	0
Actinomyces odontolyticus	NCBIAAYI_c_1_578	0	0	0	0	0	0
Actinomyces odontolyticus	NCBIAAYI_c_1_579	0	0	0	0	0	0
Actinomyces odontolyticus	NCBIAAYI_c_1_58	0	10.8619226023553	25.9956316585522	1.91168838940192	25.2468068353057	0
Actinomyces odontolyticus	NCBIAAYI_c_1_580	0	31.4995755468305	0	0	0	0
Actinomyces odontolyticus	NCBIAAYI_c_1_581	0	29.3271910263594	7.99865589493913	0	0	0
Actinomyces odontolyticus	NCBIAAYI_c_1_582	0	11.9481148625909	0	0	0	0
Actinomyces odontolyticus	NCBIAAYI_c_1_583	0	70.0594007851919	7.99865589493913	0	0	0
Actinomyces odontolyticus	NCBIAAYI_c_1_584	28.1086414214708	22.2669413348284	23.9959676848174	0	0	0
Actinomyces odontolyticus	NCBIAAYI_c_1_585	14.0543207107354	85.2660924284894	0	0	4.35289773022511	0
Actinomyces odontolyticus	NCBIAAYI_c_1_586	0	8.1464419517665	1.99966397373478	0	0	0
Actinomyces odontolyticus	NCBIAAYI_c_1_587	0	0	0	0	0	0
Actinomyces odontolyticus	NCBIAAYI_c_1_588	33.8581362576808	11.9481148625909	0	0	0	0
Actinomyces odontolyticus	NCBIAAYI_c_1_589	0	0	55.9905912645739	0	0	0
Actinomyces odontolyticus	NCBIAAYI_c_1_59	0.638832759578882	10.8619226023553	5.99899192120435	0	8.70579546045022	36.1191982755692
Actinomyces odontolyticus	NCBIAAYI_c_1_590	15.3319862298932	17.3790761637685	0	0	1.74115909209004	0
Actinomyces odontolyticus	NCBIAAYI_c_1_591	0	30.9564794167127	0	0	0	0
Actinomyces odontolyticus	NCBIAAYI_c_1_592	0	40.7322097588325	0	0	0	0
Actinomyces odontolyticus	NCBIAAYI_c_1_593	0	0	0	0	0	0
Actinomyces odontolyticus	NCBIAAYI_c_1_594	0	0	41.9929434484305	0	0	0
Actinomyces odontolyticus	NCBIAAYI_c_1_595	35.1358017768385	0	1.99966397373478	0	0	0
Actinomyces odontolyticus	NCBIAAYI_c_1_596	0	0	9.99831986867392	0	0	0
Actinomyces odontolyticus	NCBIAAYI_c_1_597	0	0	11.9979838424087	0	0	0
Actinomyces odontolyticus	NCBIAAYI_c_1_598	0	240.591585642171	75.9872310019218	0	0	15.7039992502475
Actinomyces odontolyticus	NCBIAAYI_c_1_599	0	0	11.9979838424087	0	0	0
Actinomyces odontolyticus	NCBIAAYI_c_1_6	26.1921431427342	0	8490.57323247789	5.09783570507179	0	36.1191982755692
Actinomyces odontolyticus	NCBIAAYI_c_1_60	0	0	9.99831986867392	0	4.35289773022511	0
Actinomyces odontolyticus	NCBIAAYI_c_1_600	0	0	63.9892471595131	0	0	0
Actinomyces odontolyticus	NCBIAAYI_c_1_601	0	0	0	0	0	0
Actinomyces odontolyticus	NCBIAAYI_c_1_602	0	0	7.99865589493913	0	0	0
Actinomyces odontolyticus	NCBIAAYI_c_1_603	0	0	0	0	0	0
Actinomyces odontolyticus	NCBIAAYI_c_1_604	0	0	1.99966397373478	0	0	0
Actinomyces odontolyticus	NCBIAAYI_c_1_605	0	0	11.9979838424087	0	0	0
Actinomyces odontolyticus	NCBIAAYI_c_1_606	0	0	0	0	0	0
Actinomyces odontolyticus	NCBIAAYI_c_1_607	17.8873172682087	0	0	0	0	0
Actinomyces odontolyticus	NCBIAAYI_c_1_608	0	0	3.99932794746957	0	0	0
Actinomyces odontolyticus	NCBIAAYI_c_1_609	0	0	23.9959676848174	0	0	0
Actinomyces odontolyticus	NCBIAAYI_c_1_61	1.27766551915776	33.6719600673016	13.9976478161435	0	23.5056477432156	0
Actinomyces odontolyticus	NCBIAAYI_c_1_610	0	7.60334582164874	0	0	0	0
Actinomyces odontolyticus	NCBIAAYI_c_1_611	26.1921431427342	0	19.9966397373478	0	15.6704318288104	0
Actinomyces odontolyticus	NCBIAAYI_c_1_612	0	0	0	0	0	0
Actinomyces odontolyticus	NCBIAAYI_c_1_613	0	40.1891136287148	3.99932794746957	1.27445892626795	17.4115909209004	0
Actinomyces odontolyticus	NCBIAAYI_c_1_614	17.8873172682087	198.773183623103	0	0	2.61173863813507	0
Actinomyces odontolyticus	NCBIAAYI_c_1_615	45.3571259301006	219.410836567578	0	11.4701303364115	21.7644886511256	0
Actinomyces odontolyticus	NCBIAAYI_c_1_616	1.27766551915776	46.706267190128	75.9872310019218	0	0	0
Actinomyces odontolyticus	NCBIAAYI_c_1_617	40.2464638534696	75.4903620863696	27.995295632287	5.73506516820577	0.870579546045022	0
Actinomyces odontolyticus	NCBIAAYI_c_1_618	0	0	27.995295632287	0	2.61173863813507	0
Actinomyces odontolyticus	NCBIAAYI_c_1_619	0	0	9.99831986867392	0	0	0
Actinomyces odontolyticus	NCBIAAYI_c_1_62	0	0	29.9949596060218	0	32.2114432036658	40.8303980506434
Actinomyces odontolyticus	NCBIAAYI_c_1_620	0	0	0	0	0	0
Actinomyces odontolyticus	NCBIAAYI_c_1_621	0	0	25.9956316585522	0	10.4469545525403	0
Actinomyces odontolyticus	NCBIAAYI_c_1_622	0	0	29.9949596060218	4.46060624193782	20.0233295590355	0
Actinomyces odontolyticus	NCBIAAYI_c_1_623	0	0	7.99865589493913	0	0	0
Actinomyces odontolyticus	NCBIAAYI_c_1_624	49.1901224875739	49.9648439708346	17.9969757636131	0	12.1881136446303	0
Actinomyces odontolyticus	NCBIAAYI_c_1_625	0	80.3782272574295	27.995295632287	7.00952409447372	11.3175340985853	0
Actinomyces odontolyticus	NCBIAAYI_c_1_626	35.1358017768385	22.8100374649462	5.99899192120435	2.5489178525359	9.57637500649525	0
Actinomyces odontolyticus	NCBIAAYI_c_1_627	0	0	1.99966397373478	0	0	0
Actinomyces odontolyticus	NCBIAAYI_c_1_628	9.58249139368323	0	1.99966397373478	0	0	0
Actinomyces odontolyticus	NCBIAAYI_c_1_629	5.11066207663106	46.706267190128	0	2.5489178525359	36.5643409338909	21.9855989503464
Actinomyces odontolyticus	NCBIAAYI_c_1_63	0	0	41.9929434484305	17.2051955046173	25.2468068353057	0
Actinomyces odontolyticus	NCBIAAYI_c_1_630	0	13.5774032529442	3.99932794746957	0.637229463133974	16.5410113748554	0
Actinomyces odontolyticus	NCBIAAYI_c_1_631	0	0	1.99966397373478	0	14.7998522827654	0
Actinomyces odontolyticus	NCBIAAYI_c_1_633	0	0	5.99899192120435	0	0	0
Actinomyces odontolyticus	NCBIAAYI_c_1_634	349.441519489649	1246.94871475039	349.941195403587	28.0380963778949	140.163306913249	0
Actinomyces odontolyticus	NCBIAAYI_c_1_635	0	17.3790761637685	21.9963037110826	0	1.74115909209004	0
Actinomyces odontolyticus	NCBIAAYI_c_1_636	0	0	17.9969757636131	0	0	0
Actinomyces odontolyticus	NCBIAAYI_c_1_637	7.66599311494659	0	51.9912633171044	0	0	0
Actinomyces odontolyticus	NCBIAAYI_c_1_638	0	0	0	0	0	0
Actinomyces odontolyticus	NCBIAAYI_c_1_639	0	24.4393258552995	13.9976478161435	0	0.870579546045022	0
Actinomyces odontolyticus	NCBIAAYI_c_1_64	27.4698086618919	93.4125343802559	39.9932794746957	4.46060624193782	29.5997045655308	40.8303980506434
Actinomyces odontolyticus	NCBIAAYI_c_1_640	0	59.7405743129544	47.9919353696348	0	3.48231818418009	0
Actinomyces odontolyticus	NCBIAAYI_c_1_641	0	26.6117103757706	15.9973117898783	0	7.8352159144052	21.9855989503464
Actinomyces odontolyticus	NCBIAAYI_c_1_642	0	177.59243454851	57.9902552383087	10.8329008732776	13.0586931906753	0
Actinomyces odontolyticus	NCBIAAYI_c_1_643	0	152.066916432975	9.99831986867392	3.82337677880385	14.7998522827654	7.85199962512373
Actinomyces odontolyticus	NCBIAAYI_c_1_644	0	38.0167291082437	0	0	9.57637500649525	0
Actinomyces odontolyticus	NCBIAAYI_c_1_645	17.8873172682087	0	27.995295632287	5.73506516820577	3.48231818418009	0
Actinomyces odontolyticus	NCBIAAYI_c_1_646	37.6911328151541	111.334706674142	93.9842067655348	8.28398302074167	26.1173863813507	0
Actinomyces odontolyticus	NCBIAAYI_c_1_647	103.490907051779	229.729663039815	201.966061347213	23.577490135957	100.987227341223	61.2455970759651
Actinomyces odontolyticus	NCBIAAYI_c_1_648	38.3299655747329	109.705418283789	57.9902552383087	3.82337677880385	6.96463636836018	0
Actinomyces odontolyticus	NCBIAAYI_c_1_649	12.7766551915776	36.9305368480082	35.9939515272261	3.18614731566987	10.4469545525403	0
Actinomyces odontolyticus	NCBIAAYI_c_1_65	28.7474741810497	30.413383286595	31.9946235797565	3.18614731566987	24.3762272892606	0
Actinomyces odontolyticus	NCBIAAYI_c_1_650	0	0	23.9959676848174	1.27445892626795	7.8352159144052	0
Actinomyces odontolyticus	NCBIAAYI_c_1_651	18.5261500277876	33.6719600673016	3.99932794746957	3.82337677880385	5.22347727627013	12.563199400198
Actinomyces odontolyticus	NCBIAAYI_c_1_652	0	0	0	0	0	0
Actinomyces odontolyticus	NCBIAAYI_c_1_653	0	0.543096130117767	29.9949596060218	0	4.35289773022511	18.844799100297
Actinomyces odontolyticus	NCBIAAYI_c_1_654	0	82.5506117779006	3.99932794746957	0	8.70579546045022	0
Actinomyces odontolyticus	NCBIAAYI_c_1_655	0	0	0	0	0	0
Actinomyces odontolyticus	NCBIAAYI_c_1_656	0	9.23263421200204	0	0	0	0
Actinomyces odontolyticus	NCBIAAYI_c_1_657	0	0	3.99932794746957	0	4.35289773022511	0
Actinomyces odontolyticus	NCBIAAYI_c_1_658	0	0	127.978494319026	0	2.61173863813507	0
Actinomyces odontolyticus	NCBIAAYI_c_1_659	0	0	0	0	0	0
Actinomyces odontolyticus	NCBIAAYI_c_1_66	0	0	3.99932794746957	0	0	0
Actinomyces odontolyticus	NCBIAAYI_c_1_660	0	0	7.99865589493913	0	0	0
Actinomyces odontolyticus	NCBIAAYI_c_1_661	0	0	7.99865589493913	0	0	0
Actinomyces odontolyticus	NCBIAAYI_c_1_662	0	0	9.99831986867392	0	0	0
Actinomyces odontolyticus	NCBIAAYI_c_1_663	0	0	49.9915993433696	0	0	0
Actinomyces odontolyticus	NCBIAAYI_c_1_664	0	0	15.9973117898783	0	0	0
Actinomyces odontolyticus	NCBIAAYI_c_1_665	12.7766551915776	0	19.9966397373478	0	0	0
Actinomyces odontolyticus	NCBIAAYI_c_1_666	0	0	0	0	0	0
Actinomyces odontolyticus	NCBIAAYI_c_1_667	0	0	0	0	0	0
Actinomyces odontolyticus	NCBIAAYI_c_1_668	7.02716035536771	71.1455930454275	23.9959676848174	0	20.8939091050805	0
Actinomyces odontolyticus	NCBIAAYI_c_1_669	30.6639724597864	0	43.9926074221652	0	53.9759318547914	0
Actinomyces odontolyticus	NCBIAAYI_c_1_67	0	37.4736329781259	0	0	0	0
Actinomyces odontolyticus	NCBIAAYI_c_1_670	0	0	0	0	0	0
Actinomyces odontolyticus	NCBIAAYI_c_1_671	0	41.2753058889503	0	0	9.57637500649525	0
Actinomyces odontolyticus	NCBIAAYI_c_1_672	13.4154879511565	31.4995755468305	139.976478161435	1.27445892626795	10.4469545525403	0
Actinomyces odontolyticus	NCBIAAYI_c_1_673	12.1378224319988	0	0	0	0	0
Actinomyces odontolyticus	NCBIAAYI_c_1_674	0	0	0	0	0	0
Actinomyces odontolyticus	NCBIAAYI_c_1_675	0	19.0083645541218	19.9966397373478	0	0	0
Actinomyces odontolyticus	NCBIAAYI_c_1_676	0	0.543096130117767	19.9966397373478	3.82337677880385	0	0
Actinomyces odontolyticus	NCBIAAYI_c_1_677	0	0	0	0	0	0
Actinomyces odontolyticus	NCBIAAYI_c_1_678	0	0	0	0	0	4.71119977507424
Actinomyces odontolyticus	NCBIAAYI_c_1_679	8.30482587452547	122.196629276498	41.9929434484305	15.2935071152154	43.5289773022511	0
Actinomyces odontolyticus	NCBIAAYI_c_1_68	0	0	0	0	0	0
Actinomyces odontolyticus	NCBIAAYI_c_1_680	3.83299655747329	0	0	1.27445892626795	9.57637500649525	0
Actinomyces odontolyticus	NCBIAAYI_c_1_681	0	0	0	0	0	0
Actinomyces odontolyticus	NCBIAAYI_c_1_682	0	0	0	0	0	0
Actinomyces odontolyticus	NCBIAAYI_c_1_683	1.27766551915776	0	0	0	0.870579546045022	0
Actinomyces odontolyticus	NCBIAAYI_c_1_684	1.27766551915776	2.17238452047107	11.9979838424087	7.64675355760769	7.8352159144052	0
Actinomyces odontolyticus	NCBIAAYI_c_1_685	0	0	0	0	12.1881136446303	0
Actinomyces odontolyticus	NCBIAAYI_c_1_686	9.58249139368323	332.374831632073	321.9458997713	0	4.35289773022511	0
Actinomyces odontolyticus	NCBIAAYI_c_1_687	2.55533103831553	229.729663039815	9.99831986867392	5.09783570507179	13.9292727367204	31.4079985004949
Actinomyces odontolyticus	NCBIAAYI_c_1_688	0	0	0	0	0	0
Actinomyces odontolyticus	NCBIAAYI_c_1_689	0	0	0	0	0	0
Actinomyces odontolyticus	NCBIAAYI_c_1_69	0	0	0	0	0	0
Actinomyces odontolyticus	NCBIAAYI_c_1_690	0	0	1.99966397373478	0	0	0
Actinomyces odontolyticus	NCBIAAYI_c_1_691	0	0	0	0	0	0
Actinomyces odontolyticus	NCBIAAYI_c_1_692	0	15.2066916432975	9.99831986867392	0	0	0
Actinomyces odontolyticus	NCBIAAYI_c_1_693	11.4989896724199	85.2660924284894	1.99966397373478	0	4.35289773022511	0
Actinomyces odontolyticus	NCBIAAYI_c_1_694	0	39.646017498597	0	0	24.3762272892606	0
Actinomyces odontolyticus	NCBIAAYI_c_1_695	0	44.5338826696569	1.99966397373478	0	6.09405682231516	0
Actinomyces odontolyticus	NCBIAAYI_c_1_696	27.4698086618919	0	49.9915993433696	0	4.35289773022511	0
Actinomyces odontolyticus	NCBIAAYI_c_1_697	63.2444431983093	13.0343071228264	0	4.46060624193782	6.96463636836018	0
Actinomyces odontolyticus	NCBIAAYI_c_1_698	30.6639724597864	45.6200749298924	13.9976478161435	0	5.22347727627013	0
Actinomyces odontolyticus	NCBIAAYI_c_1_699	1239.97438634261	6438.40462254613	109.981518555413	14.0190481889474	179.339386485275	97.3647953515343
Actinomyces odontolyticus	NCBIAAYI_c_1_7	0	11.9481148625909	7.99865589493913	7.00952409447372	1.74115909209004	0
Actinomyces odontolyticus	NCBIAAYI_c_1_70	0	0	1.99966397373478	0	0	0
Actinomyces odontolyticus	NCBIAAYI_c_1_700	0	27.6979026360061	5.99899192120435	0	3.48231818418009	0
Actinomyces odontolyticus	NCBIAAYI_c_1_701	0	0	3.99932794746957	0	0.870579546045022	12.563199400198
Actinomyces odontolyticus	NCBIAAYI_c_1_702	0	125.998302187322	7.99865589493913	0	0	0
Actinomyces odontolyticus	NCBIAAYI_c_1_703	0	34.2150561974193	11.9979838424087	0	20.0233295590355	0
Actinomyces odontolyticus	NCBIAAYI_c_1_704	0	49.4217478407168	35.9939515272261	3.82337677880385	12.1881136446303	0
Actinomyces odontolyticus	NCBIAAYI_c_1_705	97.741412215569	348.667715535606	51.9912633171044	0.637229463133974	28.7291250194857	0
Actinomyces odontolyticus	NCBIAAYI_c_1_706	11.4989896724199	551.242572069533	11.9979838424087	0	10.4469545525403	0
Actinomyces odontolyticus	NCBIAAYI_c_1_707	0	0	1.99966397373478	0	0	0
Actinomyces odontolyticus	NCBIAAYI_c_1_708	0	0	0	0	0	0
Actinomyces odontolyticus	NCBIAAYI_c_1_709	0	0	0	0	0	0
Actinomyces odontolyticus	NCBIAAYI_c_1_71	0	19.5514606842396	7.99865589493913	0	4.35289773022511	0
Actinomyces odontolyticus	NCBIAAYI_c_1_710	0	0	0	0	0	0
Actinomyces odontolyticus	NCBIAAYI_c_1_711	0	0	23.9959676848174	0	0	61.2455970759651
Actinomyces odontolyticus	NCBIAAYI_c_1_712	0	9.77573034211981	41.9929434484305	7.00952409447372	10.4469545525403	0
Actinomyces odontolyticus	NCBIAAYI_c_1_713	0	0	0	0	7.8352159144052	0
Actinomyces odontolyticus	NCBIAAYI_c_1_714	0	0	0	0	5.22347727627013	0
Actinomyces odontolyticus	NCBIAAYI_c_1_715	0	0	25.9956316585522	0	0	0
Actinomyces odontolyticus	NCBIAAYI_c_1_716	41.5241293726273	76.5765543466051	49.9915993433696	3.82337677880385	5.22347727627013	50.2527976007919
Actinomyces odontolyticus	NCBIAAYI_c_1_717	0	1.6292883903533	35.9939515272261	0	0	0
Actinomyces odontolyticus	NCBIAAYI_c_1_718	41.5241293726273	131.4292634885	13.9976478161435	0	49.6230341245663	31.4079985004949
Actinomyces odontolyticus	NCBIAAYI_c_1_719	0	0	0	0	0	0
Actinomyces odontolyticus	NCBIAAYI_c_1_72	31.3028052193652	253.625892764997	1.99966397373478	0	9.57637500649525	0
Actinomyces odontolyticus	NCBIAAYI_c_1_720	0	0	0	0	0	0
Actinomyces odontolyticus	NCBIAAYI_c_1_721	1.27766551915776	21.7238452047107	21.9963037110826	0	0	0
Actinomyces odontolyticus	NCBIAAYI_c_1_722	8.30482587452547	40.1891136287148	73.987567028187	4.46060624193782	0	0
Actinomyces odontolyticus	NCBIAAYI_c_1_723	0.638832759578882	0	11.9979838424087	0	5.22347727627013	0
Actinomyces odontolyticus	NCBIAAYI_c_1_724	0	9.77573034211981	0	2.5489178525359	15.6704318288104	0
Actinomyces odontolyticus	NCBIAAYI_c_1_725	0	0	0	0	0	0
Actinomyces odontolyticus	NCBIAAYI_c_1_726	0	0	0	0	7.8352159144052	40.8303980506434
Actinomyces odontolyticus	NCBIAAYI_c_1_727	0	0	9.99831986867392	0	0	0
Actinomyces odontolyticus	NCBIAAYI_c_1_728	0	31.4995755468305	0	0	1.74115909209004	0
Actinomyces odontolyticus	NCBIAAYI_c_1_729	23.6368121044186	99.9296879416691	111.981182529148	6.37229463133974	33.9526022957559	0
Actinomyces odontolyticus	NCBIAAYI_c_1_73	0	32.0426716769483	5.99899192120435	0	0	0
Actinomyces odontolyticus	NCBIAAYI_c_1_730	0	73.8610736960163	13.9976478161435	0	0.870579546045022	0
Actinomyces odontolyticus	NCBIAAYI_c_1_731	4.47182931705218	200.945568143574	11.9979838424087	0	9.57637500649525	0
Actinomyces odontolyticus	NCBIAAYI_c_1_732	2.55533103831553	92.8694382501382	0	0	13.9292727367204	47.1119977507424
Actinomyces odontolyticus	NCBIAAYI_c_1_733	0	43.4476904094214	7.99865589493913	0	0	0
Actinomyces odontolyticus	NCBIAAYI_c_1_734	0	23.353133595064	0	0	0	0
Actinomyces odontolyticus	NCBIAAYI_c_1_735	8.94365863410435	65.7146317442498	37.9936155009609	4.46060624193782	8.70579546045022	45.5415978257176
Actinomyces odontolyticus	NCBIAAYI_c_1_736	229.340960688819	523.00157330341	109.981518555413	13.3818187258135	48.7524545785213	54.9639973758661
Actinomyces odontolyticus	NCBIAAYI_c_1_737	0	0	0	0	0	0
Actinomyces odontolyticus	NCBIAAYI_c_1_738	0	0	0	0	0	0
Actinomyces odontolyticus	NCBIAAYI_c_1_739	0	23.8962297251817	0	0	3.48231818418009	0
Actinomyces odontolyticus	NCBIAAYI_c_1_74	0	96.1280150308448	15.9973117898783	0	21.7644886511256	0
Actinomyces odontolyticus	NCBIAAYI_c_1_740	0	48.878651710599	0	0	11.3175340985853	0
Actinomyces odontolyticus	NCBIAAYI_c_1_741	0	0	0	0	0	0
Actinomyces odontolyticus	NCBIAAYI_c_1_742	0	0	0	0	0	0
Actinomyces odontolyticus	NCBIAAYI_c_1_743	0	0	5.99899192120435	0	0	0
Actinomyces odontolyticus	NCBIAAYI_c_1_744	0	0	0	0	0	0
Actinomyces odontolyticus	NCBIAAYI_c_1_745	0	0	0	0	0	0
Actinomyces odontolyticus	NCBIAAYI_c_1_746	0	0	0	0	0	0
Actinomyces odontolyticus	NCBIAAYI_c_1_747	0	0	19.9966397373478	0	0	0
Actinomyces odontolyticus	NCBIAAYI_c_1_748	0	0	11.9979838424087	0	4.35289773022511	0
Actinomyces odontolyticus	NCBIAAYI_c_1_749	0	0	0	0	0	0
Actinomyces odontolyticus	NCBIAAYI_c_1_75	0	0	61.9895831857783	0	13.0586931906753	0
Actinomyces odontolyticus	NCBIAAYI_c_1_750	0	29.8702871564772	0	0	0	0
Actinomyces odontolyticus	NCBIAAYI_c_1_751	0	0	7.99865589493913	0	2.61173863813507	0
Actinomyces odontolyticus	NCBIAAYI_c_1_752	0	46.1631710600102	9.99831986867392	0	3.48231818418009	0
Actinomyces odontolyticus	NCBIAAYI_c_1_753	0	0	9.99831986867392	1.91168838940192	9.57637500649525	0
Actinomyces odontolyticus	NCBIAAYI_c_1_754	0	102.10207246214	0	0	0	0
Actinomyces odontolyticus	NCBIAAYI_c_1_755	0	0	0	0	0	0
Actinomyces odontolyticus	NCBIAAYI_c_1_756	17.2484845086298	23.8962297251817	0	0.637229463133974	14.7998522827654	0
Actinomyces odontolyticus	NCBIAAYI_c_1_757	8.94365863410435	38.0167291082437	29.9949596060218	0	4.35289773022511	0
Actinomyces odontolyticus	NCBIAAYI_c_1_758	55.5784500833628	71.6886891755452	39.9932794746957	9.55844194700961	47.0112954864312	86.371995876361
Actinomyces odontolyticus	NCBIAAYI_c_1_759	0	24.9824219854173	3.99932794746957	0	8.70579546045022	0
Actinomyces odontolyticus	NCBIAAYI_c_1_76	49.8289552471528	16.292883903533	0	0	14.7998522827654	0
Actinomyces odontolyticus	NCBIAAYI_c_1_760	0	0	3.99932794746957	0	0	0
Actinomyces odontolyticus	NCBIAAYI_c_1_761	0	0	1.99966397373478	0	9.57637500649525	0
Actinomyces odontolyticus	NCBIAAYI_c_1_762	0	0	0	0	3.48231818418009	0
Actinomyces odontolyticus	NCBIAAYI_c_1_763	0	36.9305368480082	17.9969757636131	0	0	0
Actinomyces odontolyticus	NCBIAAYI_c_1_764	0	0	0	0	0	0
Actinomyces odontolyticus	NCBIAAYI_c_1_765	0	2.17238452047107	23.9959676848174	1.91168838940192	0	0
Actinomyces odontolyticus	NCBIAAYI_c_1_766	0	0	0	0	0	4.71119977507424
Actinomyces odontolyticus	NCBIAAYI_c_1_767	291.946571127549	153.696204823328	193.967405452274	21.0285722834212	40.9172386641161	191.588790853019
Actinomyces odontolyticus	NCBIAAYI_c_1_768	0	25.525518115535	1.99966397373478	0	0	0
Actinomyces odontolyticus	NCBIAAYI_c_1_769	123.933555358303	116.222571845202	77.9868949756566	9.55844194700961	35.6937613878459	0
Actinomyces odontolyticus	NCBIAAYI_c_1_77	29.3863069406286	197.143895232749	19.9966397373478	4.46060624193782	35.6937613878459	0
Actinomyces odontolyticus	NCBIAAYI_c_1_770	0	0	1.99966397373478	0	0	0
Actinomyces odontolyticus	NCBIAAYI_c_1_771	0	0	1.99966397373478	0	0	0
Actinomyces odontolyticus	NCBIAAYI_c_1_772	33.8581362576808	117.308764105438	63.9892471595131	0	22.6350681971706	14.1335993252227
Actinomyces odontolyticus	NCBIAAYI_c_1_773	8.94365863410435	0	1.99966397373478	0	6.09405682231516	0
Actinomyces odontolyticus	NCBIAAYI_c_1_774	10.2213241532621	15.2066916432975	1.99966397373478	0.637229463133974	5.22347727627013	0
Actinomyces odontolyticus	NCBIAAYI_c_1_775	0	0	0	0	0	0
Actinomyces odontolyticus	NCBIAAYI_c_1_776	0	80.9213233875473	25.9956316585522	0	8.70579546045022	0
Actinomyces odontolyticus	NCBIAAYI_c_1_777	0	0	25.9956316585522	0	0	0
Actinomyces odontolyticus	NCBIAAYI_c_1_778	12.1378224319988	0	1.99966397373478	0	1.74115909209004	0
Actinomyces odontolyticus	NCBIAAYI_c_1_779	0	0	3.99932794746957	0	0	0
Actinomyces odontolyticus	NCBIAAYI_c_1_78	0	4.34476904094214	5.99899192120435	0	0	0
Actinomyces odontolyticus	NCBIAAYI_c_1_780	15.3319862298932	161.299550644977	35.9939515272261	7.00952409447372	0	0
Actinomyces odontolyticus	NCBIAAYI_c_1_781	0	27.1548065058883	0	6.37229463133974	0	0
Actinomyces odontolyticus	NCBIAAYI_c_1_782	0	93.4125343802559	23.9959676848174	0	0	0
Actinomyces odontolyticus	NCBIAAYI_c_1_783	0.638832759578882	95.584918900727	1.99966397373478	5.73506516820577	5.22347727627013	28.2671986504454
Actinomyces odontolyticus	NCBIAAYI_c_1_784	0	0	0	0	0	0
Actinomyces odontolyticus	NCBIAAYI_c_1_785	0	15.2066916432975	7.99865589493913	0	14.7998522827654	0
Actinomyces odontolyticus	NCBIAAYI_c_1_786	0	23.8962297251817	57.9902552383087	4.46060624193782	0	0
Actinomyces odontolyticus	NCBIAAYI_c_1_787	0	45.6200749298924	7.99865589493913	0	12.1881136446303	0
Actinomyces odontolyticus	NCBIAAYI_c_1_788	0	0	13.9976478161435	5.09783570507179	0	0
Actinomyces odontolyticus	NCBIAAYI_c_1_789	35.1358017768385	76.0334582164874	1.99966397373478	0	0	0
Actinomyces odontolyticus	NCBIAAYI_c_1_79	0	0	0	0	0	0
Actinomyces odontolyticus	NCBIAAYI_c_1_790	39.6076310938907	504.536304879406	15.9973117898783	1.27445892626795	30.4702841115758	36.1191982755692
Actinomyces odontolyticus	NCBIAAYI_c_1_791	19.1649827873665	45.6200749298924	7.99865589493913	1.27445892626795	0	47.1119977507424
Actinomyces odontolyticus	NCBIAAYI_c_1_792	0	62.999151093661	15.9973117898783	0	10.4469545525403	0
Actinomyces odontolyticus	NCBIAAYI_c_1_793	61.3279449195727	650.629163881085	13.9976478161435	3.82337677880385	92.2814318807724	0
Actinomyces odontolyticus	NCBIAAYI_c_1_794	30.0251397002075	49.9648439708346	1.99966397373478	0	0	0
Actinomyces odontolyticus	NCBIAAYI_c_1_795	0	0	7.99865589493913	2.5489178525359	13.9292727367204	0
Actinomyces odontolyticus	NCBIAAYI_c_1_796	0	0	31.9946235797565	0	0	0
Actinomyces odontolyticus	NCBIAAYI_c_1_797	0	0	29.9949596060218	0	0	0
Actinomyces odontolyticus	NCBIAAYI_c_1_798	0	0	3.99932794746957	0	0	0
Actinomyces odontolyticus	NCBIAAYI_c_1_799	0	0	0	0	0	0
Actinomyces odontolyticus	NCBIAAYI_c_1_8	12.1378224319988	0	35.9939515272261	0	0	0
Actinomyces odontolyticus	NCBIAAYI_c_1_80	0	0	0	0	0	0
Actinomyces odontolyticus	NCBIAAYI_c_1_800	0	0	0	0	0	0
Actinomyces odontolyticus	NCBIAAYI_c_1_801	0	0	9.99831986867392	5.09783570507179	4.35289773022511	51.8231975258166
Actinomyces odontolyticus	NCBIAAYI_c_1_802	0	0	9.99831986867392	0	0	0
Actinomyces odontolyticus	NCBIAAYI_c_1_803	0	24.9824219854173	11.9979838424087	0	0	0
Actinomyces odontolyticus	NCBIAAYI_c_1_804	22.3591465852609	46.1631710600102	1.99966397373478	0	0	0
Actinomyces odontolyticus	NCBIAAYI_c_1_805	0	0	11.9979838424087	0	0	0
Actinomyces odontolyticus	NCBIAAYI_c_1_806	0	0	0	0	4.35289773022511	0
Actinomyces odontolyticus	NCBIAAYI_c_1_807	0	22.2669413348284	3.99932794746957	0	13.9292727367204	34.5487983505444
Actinomyces odontolyticus	NCBIAAYI_c_1_808	0	0	0	0	0	0
Actinomyces odontolyticus	NCBIAAYI_c_1_809	0	29.8702871564772	11.9979838424087	0	17.4115909209004	32.9783984255197
Actinomyces odontolyticus	NCBIAAYI_c_1_81	0	0	0	0	1.74115909209004	0
Actinomyces odontolyticus	NCBIAAYI_c_1_810	0	0	15.9973117898783	0	20.0233295590355	0
Actinomyces odontolyticus	NCBIAAYI_c_1_811	0	0	11.9979838424087	10.8329008732776	1.74115909209004	0
Actinomyces odontolyticus	NCBIAAYI_c_1_812	0	20.6376529444751	17.9969757636131	1.91168838940192	6.96463636836018	0
Actinomyces odontolyticus	NCBIAAYI_c_1_813	0	0	9.99831986867392	0	0	0
Actinomyces odontolyticus	NCBIAAYI_c_1_814	0	60.8267665731899	0	0	11.3175340985853	0
Actinomyces odontolyticus	NCBIAAYI_c_1_815	0	1.6292883903533	0	0	3.48231818418009	0
Actinomyces odontolyticus	NCBIAAYI_c_1_816	26.8309759023131	0	13.9976478161435	0	3.48231818418009	0
Actinomyces odontolyticus	NCBIAAYI_c_1_817	0	0	15.9973117898783	0	0	0
Actinomyces odontolyticus	NCBIAAYI_c_1_818	60.0502794004149	257.970661805939	35.9939515272261	3.82337677880385	9.57637500649525	0
Actinomyces odontolyticus	NCBIAAYI_c_1_819	0	3.2585767807066	7.99865589493913	0	0	0
Actinomyces odontolyticus	NCBIAAYI_c_1_82	0	0	37.9936155009609	0	0	0
Actinomyces odontolyticus	NCBIAAYI_c_1_820	60.0502794004149	24.9824219854173	45.9922713959	0	4.35289773022511	42.4007979756681
Actinomyces odontolyticus	NCBIAAYI_c_1_821	0.638832759578882	1.08619226023553	0	0.637229463133974	6.09405682231516	0
Actinomyces odontolyticus	NCBIAAYI_c_1_822	0	0	0	0	2.61173863813507	17.2743991752722
Actinomyces odontolyticus	NCBIAAYI_c_1_823	0	1.08619226023553	3.99932794746957	0	0	0
Actinomyces odontolyticus	NCBIAAYI_c_1_824	0	0	37.9936155009609	0	0	0
Actinomyces odontolyticus	NCBIAAYI_c_1_825	231.896291727134	688.102796859211	27.995295632287	7.00952409447372	45.2701363943412	0
Actinomyces odontolyticus	NCBIAAYI_c_1_826	0	0	41.9929434484305	7.64675355760769	8.70579546045022	0
Actinomyces odontolyticus	NCBIAAYI_c_1_827	0	0	3.99932794746957	0	0	0
Actinomyces odontolyticus	NCBIAAYI_c_1_828	63.2444431983093	40.1891136287148	45.9922713959	0	23.5056477432156	0
Actinomyces odontolyticus	NCBIAAYI_c_1_829	0	0	0	0	0	0
Actinomyces odontolyticus	NCBIAAYI_c_1_83	91.3530846197802	97.7573034211981	107.981854581678	12.7445892626795	40.046659118071	0
Actinomyces odontolyticus	NCBIAAYI_c_1_830	0	0	1.99966397373478	0	0	0
Actinomyces odontolyticus	NCBIAAYI_c_1_831	0	0	7.99865589493913	0	6.96463636836018	0
Actinomyces odontolyticus	NCBIAAYI_c_1_832	0	0	0	0	0	0
Actinomyces odontolyticus	NCBIAAYI_c_1_833	0	0	11.9979838424087	0	0	0
Actinomyces odontolyticus	NCBIAAYI_c_1_834	0	0	21.9963037110826	3.82337677880385	0	0
Actinomyces odontolyticus	NCBIAAYI_c_1_835	0	41.2753058889503	1.99966397373478	0	0	0
Actinomyces odontolyticus	NCBIAAYI_c_1_836	38.3299655747329	0.543096130117767	0	0	1.74115909209004	29.8375985754702
Actinomyces odontolyticus	NCBIAAYI_c_1_837	0	0	1.99966397373478	0	4.35289773022511	0
Actinomyces odontolyticus	NCBIAAYI_c_1_838	0	0	9.99831986867392	0	34.8231818418009	0
Actinomyces odontolyticus	NCBIAAYI_c_1_839	0	0	0	0	0	0
Actinomyces odontolyticus	NCBIAAYI_c_1_84	0	0	7.99865589493913	0	0	0
Actinomyces odontolyticus	NCBIAAYI_c_1_840	0	0	1.99966397373478	0	0	0
Actinomyces odontolyticus	NCBIAAYI_c_1_841	26.8309759023131	91.7832459899026	17.9969757636131	12.1073597995455	30.4702841115758	17.2743991752722
Actinomyces odontolyticus	NCBIAAYI_c_1_842	0	3.80167291082437	3.99932794746957	0	7.8352159144052	0
Actinomyces odontolyticus	NCBIAAYI_c_1_843	15.3319862298932	26.0686142456528	15.9973117898783	0	16.5410113748554	0
Actinomyces odontolyticus	NCBIAAYI_c_1_844	0	0	0	0	0	0
Actinomyces odontolyticus	NCBIAAYI_c_1_845	0	0	0	0	0	0
Actinomyces odontolyticus	NCBIAAYI_c_1_846	0	0	9.99831986867392	0	0	0
Actinomyces odontolyticus	NCBIAAYI_c_1_847	0	0	11.9979838424087	0	0	0
Actinomyces odontolyticus	NCBIAAYI_c_1_848	0	0	0	0	0	0
Actinomyces odontolyticus	NCBIAAYI_c_1_849	0	0	0	0	0	0
Actinomyces odontolyticus	NCBIAAYI_c_1_85	24.2756448639975	70.0594007851919	0	0	8.70579546045022	0
Actinomyces odontolyticus	NCBIAAYI_c_1_850	0	16.8359800336508	13.9976478161435	7.64675355760769	7.8352159144052	0
Actinomyces odontolyticus	NCBIAAYI_c_1_851	0	162.92883903533	47.9919353696348	3.82337677880385	38.305500025981	23.5559988753712
Actinomyces odontolyticus	NCBIAAYI_c_1_852	0	0	1.99966397373478	0	0	0
Actinomyces odontolyticus	NCBIAAYI_c_1_853	0	0	0	0	8.70579546045022	0
Actinomyces odontolyticus	NCBIAAYI_c_1_854	54.300784564205	6.5171535614132	7.99865589493913	0	0	0
Actinomyces odontolyticus	NCBIAAYI_c_1_855	0	52.6803246214234	19.9966397373478	5.73506516820577	12.1881136446303	28.2671986504454
Actinomyces odontolyticus	NCBIAAYI_c_1_856	0	42.3614981491858	17.9969757636131	0	0	0
Actinomyces odontolyticus	NCBIAAYI_c_1_857	0	28.7840948962417	0	0	0	0
Actinomyces odontolyticus	NCBIAAYI_c_1_858	0	0	0	3.82337677880385	0	0
Actinomyces odontolyticus	NCBIAAYI_c_1_859	0	27.6979026360061	1.99966397373478	0	0	0
Actinomyces odontolyticus	NCBIAAYI_c_1_86	3.19416379789441	21.7238452047107	13.9976478161435	0	0	0
Actinomyces odontolyticus	NCBIAAYI_c_1_860	1.27766551915776	126.54139831744	19.9966397373478	4.46060624193782	23.5056477432156	0
Actinomyces odontolyticus	NCBIAAYI_c_1_861	0	60.2836704430721	9.99831986867392	0	9.57637500649525	34.5487983505444
Actinomyces odontolyticus	NCBIAAYI_c_1_862	28.1086414214708	110.791610544024	31.9946235797565	3.82337677880385	4.35289773022511	0
Actinomyces odontolyticus	NCBIAAYI_c_1_863	6.38832759578882	66.2577278743676	49.9915993433696	8.28398302074167	44.3995568482961	42.4007979756681
Actinomyces odontolyticus	NCBIAAYI_c_1_864	0	0	9.99831986867392	0	7.8352159144052	0
Actinomyces odontolyticus	NCBIAAYI_c_1_865	0	86.8953808188427	15.9973117898783	0.637229463133974	12.1881136446303	0
Actinomyces odontolyticus	NCBIAAYI_c_1_866	0	0	0	0	0	0
Actinomyces odontolyticus	NCBIAAYI_c_1_867	0	0	0	0	0.870579546045022	0
Actinomyces odontolyticus	NCBIAAYI_c_1_868	0	0	7.99865589493913	0	0	0
Actinomyces odontolyticus	NCBIAAYI_c_1_869	0	0	35.9939515272261	0	0	0
Actinomyces odontolyticus	NCBIAAYI_c_1_87	49.1901224875739	0	0	2.5489178525359	0	0
Actinomyces odontolyticus	NCBIAAYI_c_1_870	0	0	21.9963037110826	0	0	0
Actinomyces odontolyticus	NCBIAAYI_c_1_871	0	0	0	0	12.1881136446303	0
Actinomyces odontolyticus	NCBIAAYI_c_1_872	0	77.6627466068407	25.9956316585522	0	5.22347727627013	0
Actinomyces odontolyticus	NCBIAAYI_c_1_873	0	27.1548065058883	1.99966397373478	0	0	0
Actinomyces odontolyticus	NCBIAAYI_c_1_874	0	0	17.9969757636131	0	0	0
Actinomyces odontolyticus	NCBIAAYI_c_1_875	0	37.4736329781259	19.9966397373478	0	4.35289773022511	0
Actinomyces odontolyticus	NCBIAAYI_c_1_876	0	4.34476904094214	5.99899192120435	5.09783570507179	7.8352159144052	177.455191527796
Actinomyces odontolyticus	NCBIAAYI_c_1_877	26.1921431427342	0.543096130117767	9.99831986867392	0	6.09405682231516	0
Actinomyces odontolyticus	NCBIAAYI_c_1_878	0	0	0	0	10.4469545525403	0
Actinomyces odontolyticus	NCBIAAYI_c_1_879	0	0	0	0	0	0
Actinomyces odontolyticus	NCBIAAYI_c_1_88	0	40.7322097588325	59.9899192120435	0	0	0
Actinomyces odontolyticus	NCBIAAYI_c_1_880	0	28.7840948962417	0	0	0	0
Actinomyces odontolyticus	NCBIAAYI_c_1_881	0	7.06024969153097	0	0	6.09405682231516	14.1335993252227
Actinomyces odontolyticus	NCBIAAYI_c_1_882	93.9084156580957	146.635955131797	0	0	32.2114432036658	0
Actinomyces odontolyticus	NCBIAAYI_c_1_883	0	0	3.99932794746957	0	0	0
Actinomyces odontolyticus	NCBIAAYI_c_1_884	0	23.353133595064	23.9959676848174	0	0	0
Actinomyces odontolyticus	NCBIAAYI_c_1_885	0	30.9564794167127	3.99932794746957	3.18614731566987	5.22347727627013	0
Actinomyces odontolyticus	NCBIAAYI_c_1_886	0	0	3.99932794746957	0	0	0
Actinomyces odontolyticus	NCBIAAYI_c_1_887	94.5472484176746	566.992359842949	95.9838707392696	12.7445892626795	36.5643409338909	45.5415978257176
Actinomyces odontolyticus	NCBIAAYI_c_1_888	77.2987639090448	317.168139988776	95.9838707392696	12.7445892626795	35.6937613878459	0
Actinomyces odontolyticus	NCBIAAYI_c_1_889	22.3591465852609	3.80167291082437	25.9956316585522	7.00952409447372	6.96463636836018	0
Actinomyces odontolyticus	NCBIAAYI_c_1_89	0	0	13.9976478161435	0	0	0
Actinomyces odontolyticus	NCBIAAYI_c_1_890	0	0	11.9979838424087	0	0	0
Actinomyces odontolyticus	NCBIAAYI_c_1_891	40.8852966130485	80.3782272574295	99.9831986867392	0	9.57637500649525	0
Actinomyces odontolyticus	NCBIAAYI_c_1_892	51.1066207663106	93.4125343802559	15.9973117898783	0	5.22347727627013	14.1335993252227
Actinomyces odontolyticus	NCBIAAYI_c_1_893	94.5472484176746	205.290337184516	55.9905912645739	5.09783570507179	1.74115909209004	89.5127957264105
Actinomyces odontolyticus	NCBIAAYI_c_1_894	77.2987639090448	79.292034997194	51.9912633171044	11.4701303364115	59.1994091310615	0
Actinomyces odontolyticus	NCBIAAYI_c_1_895	7.66599311494659	97.7573034211981	5.99899192120435	0	26.1173863813507	17.2743991752722
Actinomyces odontolyticus	NCBIAAYI_c_1_896	0	20.0945568143574	1.99966397373478	5.73506516820577	3.48231818418009	53.3935974508414
Actinomyces odontolyticus	NCBIAAYI_c_1_897	30.0251397002075	191.169837801454	57.9902552383087	1.91168838940192	43.5289773022511	0
Actinomyces odontolyticus	NCBIAAYI_c_1_898	0	33.6719600673016	0	0	13.0586931906753	0
Actinomyces odontolyticus	NCBIAAYI_c_1_899	28.7474741810497	76.0334582164874	29.9949596060218	0	0	0
Actinomyces odontolyticus	NCBIAAYI_c_1_9	0	26.6117103757706	13.9976478161435	0	9.57637500649525	0
Actinomyces odontolyticus	NCBIAAYI_c_1_90	0	42.9045942793036	3.99932794746957	0	0	0
Actinomyces odontolyticus	NCBIAAYI_c_1_900	4.47182931705218	34.7581523275371	33.9942875534913	0	0.870579546045022	0
Actinomyces odontolyticus	NCBIAAYI_c_1_901	0	0	7.99865589493913	0	0	0
Actinomyces odontolyticus	NCBIAAYI_c_1_902	0	0	13.9976478161435	0	0.870579546045022	0
Actinomyces odontolyticus	NCBIAAYI_c_1_903	0	27.1548065058883	21.9963037110826	4.46060624193782	0	0
Actinomyces odontolyticus	NCBIAAYI_c_1_904	0	2.17238452047107	0	0	0	0
Actinomyces odontolyticus	NCBIAAYI_c_1_905	0	13.5774032529442	1.99966397373478	0	0	0
Actinomyces odontolyticus	NCBIAAYI_c_1_906	0	53.2234207515412	13.9976478161435	0	6.09405682231516	0
Actinomyces odontolyticus	NCBIAAYI_c_1_907	28.1086414214708	79.292034997194	91.9845427918	2.5489178525359	8.70579546045022	40.8303980506434
Actinomyces odontolyticus	NCBIAAYI_c_1_908	27.4698086618919	52.1372284913056	0	0	17.4115909209004	0
Actinomyces odontolyticus	NCBIAAYI_c_1_909	6.38832759578882	0	31.9946235797565	6.37229463133974	25.2468068353057	0
Actinomyces odontolyticus	NCBIAAYI_c_1_91	0	0	3.99932794746957	3.18614731566987	0.870579546045022	0
Actinomyces odontolyticus	NCBIAAYI_c_1_910	0	34.7581523275371	17.9969757636131	0	0	0
Actinomyces odontolyticus	NCBIAAYI_c_1_911	0	0	9.99831986867392	0	0	0
Actinomyces odontolyticus	NCBIAAYI_c_1_912	0	0	7.99865589493913	0	0	0
Actinomyces odontolyticus	NCBIAAYI_c_1_913	54.9396173237839	314.995755468305	33.9942875534913	5.09783570507179	74.8698409598719	0
Actinomyces odontolyticus	NCBIAAYI_c_1_914	0	0	0	0	0	0
Actinomyces odontolyticus	NCBIAAYI_c_1_915	23.6368121044186	0	51.9912633171044	0	0	7.85199962512373
Actinomyces odontolyticus	NCBIAAYI_c_1_916	0	33.6719600673016	23.9959676848174	7.00952409447372	9.57637500649525	0
Actinomyces odontolyticus	NCBIAAYI_c_1_917	32.580470738523	4.8878651710599	0	0	3.48231818418009	0
Actinomyces odontolyticus	NCBIAAYI_c_1_918	0	0	7.99865589493913	0	6.09405682231516	0
Actinomyces odontolyticus	NCBIAAYI_c_1_919	344.969690172596	2751.86809130673	51.9912633171044	22.9402606728231	110.563602347718	69.0975967010888
Actinomyces odontolyticus	NCBIAAYI_c_1_92	0	0	0	0	0	0
Actinomyces odontolyticus	NCBIAAYI_c_1_920	129.044217434934	180.307915199099	37.9936155009609	8.92121248387564	33.9526022957559	135.054393552128
Actinomyces odontolyticus	NCBIAAYI_c_1_921	0	0	7.99865589493913	0	0	0
Actinomyces odontolyticus	NCBIAAYI_c_1_922	45.9959586896795	47.7924594503635	5.99899192120435	0	20.8939091050805	0
Actinomyces odontolyticus	NCBIAAYI_c_1_923	0	194.428414582161	11.9979838424087	8.28398302074167	12.1881136446303	0
Actinomyces odontolyticus	NCBIAAYI_c_1_924	0	31.4995755468305	1.99966397373478	0	13.9292727367204	0
Actinomyces odontolyticus	NCBIAAYI_c_1_925	0	0	9.99831986867392	0	0	0
Actinomyces odontolyticus	NCBIAAYI_c_1_926	93.9084156580957	12.4912109927086	19.9966397373478	2.5489178525359	20.0233295590355	0
Actinomyces odontolyticus	NCBIAAYI_c_1_927	0	0	19.9966397373478	0	14.7998522827654	0
Actinomyces odontolyticus	NCBIAAYI_c_1_928	0	183.566491979805	87.9852148443305	3.18614731566987	29.5997045655308	29.8375985754702
Actinomyces odontolyticus	NCBIAAYI_c_1_929	17.8873172682087	0	0	0	0.870579546045022	0
Actinomyces odontolyticus	NCBIAAYI_c_1_93	0	0	0	0	0	0
Actinomyces odontolyticus	NCBIAAYI_c_1_930	0	106.9899376332	11.9979838424087	1.27445892626795	7.8352159144052	0
Actinomyces odontolyticus	NCBIAAYI_c_1_931	0	66.8008240044853	3.99932794746957	0	0.870579546045022	0
Actinomyces odontolyticus	NCBIAAYI_c_1_932	0	2.71548065058883	233.96068492697	0	0	0
Actinomyces odontolyticus	NCBIAAYI_c_1_933	22.9979793448398	17.3790761637685	25.9956316585522	0.637229463133974	0.870579546045022	0
Actinomyces odontolyticus	NCBIAAYI_c_1_934	0	30.9564794167127	21.9963037110826	0	1.74115909209004	0
Actinomyces odontolyticus	NCBIAAYI_c_1_935	0	1.08619226023553	15.9973117898783	0	0.870579546045022	0
Actinomyces odontolyticus	NCBIAAYI_c_1_936	15.9708189894721	58.6543820527188	57.9902552383087	0	12.1881136446303	0
Actinomyces odontolyticus	NCBIAAYI_c_1_937	0	0	21.9963037110826	0	0	0
Actinomyces odontolyticus	NCBIAAYI_c_1_938	50.4677880067317	256.341373415586	119.979838424087	1.91168838940192	40.046659118071	95.7943954265095
Actinomyces odontolyticus	NCBIAAYI_c_1_939	10.2213241532621	34.2150561974193	25.9956316585522	0	13.9292727367204	14.1335993252227
Actinomyces odontolyticus	NCBIAAYI_c_1_94	72.1881018324137	153.15310869321	37.9936155009609	5.09783570507179	26.1173863813507	28.2671986504454
Actinomyces odontolyticus	NCBIAAYI_c_1_940	18.5261500277876	0	47.9919353696348	0	8.70579546045022	32.9783984255197
Actinomyces odontolyticus	NCBIAAYI_c_1_941	23.6368121044186	62.4560549635432	0	0	0.870579546045022	21.9855989503464
Actinomyces odontolyticus	NCBIAAYI_c_1_942	28.7474741810497	386.141348513732	145.975470082639	22.9402606728231	147.127943281609	36.1191982755692
Actinomyces odontolyticus	NCBIAAYI_c_1_943	238.284619322923	1383.80893954007	101.982862660474	32.4987026198327	89.6696932426373	31.4079985004949
Actinomyces odontolyticus	NCBIAAYI_c_1_944	28.1086414214708	29.8702871564772	33.9942875534913	0	0.870579546045022	0
Actinomyces odontolyticus	NCBIAAYI_c_1_945	37.0523000555752	265.03091149747	75.9872310019218	3.18614731566987	6.96463636836018	0
Actinomyces odontolyticus	NCBIAAYI_c_1_946	0	42.9045942793036	29.9949596060218	5.09783570507179	13.0586931906753	0
Actinomyces odontolyticus	NCBIAAYI_c_1_947	0	24.9824219854173	23.9959676848174	5.73506516820577	7.8352159144052	0
Actinomyces odontolyticus	NCBIAAYI_c_1_948	0	36.9305368480082	13.9976478161435	0	0	51.8231975258166
Actinomyces odontolyticus	NCBIAAYI_c_1_949	19.8038155469454	43.9907865395391	23.9959676848174	2.5489178525359	20.0233295590355	0
Actinomyces odontolyticus	NCBIAAYI_c_1_95	0	0	73.987567028187	0	0	0
Actinomyces odontolyticus	NCBIAAYI_c_1_950	40.8852966130485	39.646017498597	31.9946235797565	7.00952409447372	0	0
Actinomyces odontolyticus	NCBIAAYI_c_1_951	10.2213241532621	73.3179775658985	63.9892471595131	8.28398302074167	0	0
Actinomyces odontolyticus	NCBIAAYI_c_1_952	0	10.3188264722376	25.9956316585522	0	13.0586931906753	0
Actinomyces odontolyticus	NCBIAAYI_c_1_953	0	0	0	0	0	0
Actinomyces odontolyticus	NCBIAAYI_c_1_954	0	0	9.99831986867392	0	3.48231818418009	0
Actinomyces odontolyticus	NCBIAAYI_c_1_955	0	39.646017498597	7.99865589493913	0	6.09405682231516	0
Actinomyces odontolyticus	NCBIAAYI_c_1_956	0	64.6284394840143	0	1.91168838940192	13.9292727367204	0
Actinomyces odontolyticus	NCBIAAYI_c_1_957	0	39.1029213684792	1.99966397373478	0	8.70579546045022	0
Actinomyces odontolyticus	NCBIAAYI_c_1_958	0	0	0	0	0	0
Actinomyces odontolyticus	NCBIAAYI_c_1_959	0	8.1464419517665	5.99899192120435	0	0	0
Actinomyces odontolyticus	NCBIAAYI_c_1_96	2.55533103831553	72.231785305663	0	6.37229463133974	30.4702841115758	0
Actinomyces odontolyticus	NCBIAAYI_c_1_960	0	35.8443445877726	5.99899192120435	0	0	0
Actinomyces odontolyticus	NCBIAAYI_c_1_961	0	0	0	0	0	0
Actinomyces odontolyticus	NCBIAAYI_c_1_962	0	31.4995755468305	25.9956316585522	0	6.96463636836018	0
Actinomyces odontolyticus	NCBIAAYI_c_1_963	20.4426483065242	42.3614981491858	35.9939515272261	1.91168838940192	6.96463636836018	0
Actinomyces odontolyticus	NCBIAAYI_c_1_964	0	35.3012484576549	0	0	5.22347727627013	18.844799100297
Actinomyces odontolyticus	NCBIAAYI_c_1_965	0	37.4736329781259	3.99932794746957	0	13.9292727367204	0
Actinomyces odontolyticus	NCBIAAYI_c_1_966	145.015036424406	28.7840948962417	117.980174450352	12.7445892626795	55.7170909468814	0
Actinomyces odontolyticus	NCBIAAYI_c_1_967	0	0	0	0	0	0
Actinomyces odontolyticus	NCBIAAYI_c_1_968	0	0	0	0	0	0
Actinomyces odontolyticus	NCBIAAYI_c_1_969	0	0	0	0	0	0
Actinomyces odontolyticus	NCBIAAYI_c_1_97	0	34.7581523275371	0	0	6.09405682231516	0
Actinomyces odontolyticus	NCBIAAYI_c_1_970	0	0	7.99865589493913	0	0	0
Actinomyces odontolyticus	NCBIAAYI_c_1_971	0	157.497877734152	7.99865589493913	0	14.7998522827654	0
Actinomyces odontolyticus	NCBIAAYI_c_1_972	3.83299655747329	0	0	0	9.57637500649525	0
Actinomyces odontolyticus	NCBIAAYI_c_1_973	0	0	15.9973117898783	0	0	0
Actinomyces odontolyticus	NCBIAAYI_c_1_974	0	16.8359800336508	3.99932794746957	0	3.48231818418009	0
Actinomyces odontolyticus	NCBIAAYI_c_1_975	0	0	11.9979838424087	0	2.61173863813507	0
Actinomyces odontolyticus	NCBIAAYI_c_1_976	0	0	3.99932794746957	0	7.8352159144052	0
Actinomyces odontolyticus	NCBIAAYI_c_1_977	0	40.7322097588325	77.9868949756566	0.637229463133974	15.6704318288104	0
Actinomyces odontolyticus	NCBIAAYI_c_1_978	22.9979793448398	11.4050187324731	0	0	0	0
Actinomyces odontolyticus	NCBIAAYI_c_1_979	7.66599311494659	99.3865918115514	13.9976478161435	0	13.0586931906753	37.6895982005939
Actinomyces odontolyticus	NCBIAAYI_c_1_98	0	30.9564794167127	13.9976478161435	0	23.5056477432156	0
Actinomyces odontolyticus	NCBIAAYI_c_1_980	0	0	29.9949596060218	0.637229463133974	9.57637500649525	0
Actinomyces odontolyticus	NCBIAAYI_c_1_981	0	34.2150561974193	35.9939515272261	0	10.4469545525403	0
Actinomyces odontolyticus	NCBIAAYI_c_1_982	8.94365863410435	45.0769787997747	0	0	7.8352159144052	0
Actinomyces odontolyticus	NCBIAAYI_c_1_983	0	0	0	0	0	0
Actinomyces odontolyticus	NCBIAAYI_c_1_984	0	0	5.99899192120435	0	0	0
Actinomyces odontolyticus	NCBIAAYI_c_1_985	0	0	0	0	0	0
Actinomyces odontolyticus	NCBIAAYI_c_1_986	0	0	0	0	0	0
Actinomyces odontolyticus	NCBIAAYI_c_1_987	0	0	0	0	0	0
Actinomyces odontolyticus	NCBIAAYI_c_1_988	0	0	0	0	0	0
Actinomyces odontolyticus	NCBIAAYI_c_1_989	0	0	335.943547587444	0	0	0
Actinomyces odontolyticus	NCBIAAYI_c_1_99	21.720313825682	100.472784071787	27.995295632287	0	6.96463636836018	0
Actinomyces odontolyticus	NCBIAAYI_c_1_990	0	0	11.9979838424087	0	0	0
Actinomyces odontolyticus	NCBIAAYI_c_1_991	0	0	3.99932794746957	0	0	0
Actinomyces odontolyticus	NCBIAAYI_c_1_992	0	0	3.99932794746957	0	0	0
Actinomyces odontolyticus	NCBIAAYI_c_1_993	54.300784564205	0	1.99966397373478	0	0	0
Actinomyces odontolyticus	NCBIAAYI_c_1_994	0	0	0	0	0	0
Actinomyces odontolyticus	NCBIAAYI_c_1_995	0	0	19.9966397373478	4.46060624193782	0	0
Actinomyces odontolyticus	NCBIAAYI_c_1_996	0	0	0	0	0	0
Actinomyces odontolyticus	NCBIAAYI_c_1_997	0	0	1.99966397373478	0	0	0
Actinomyces odontolyticus	NCBIAAYI_c_1_998	0	0	0	0	0	0
Actinomyces odontolyticus	NCBIAAYI_c_1_999	0	0	0	0	0	0
Actinomyces odontolyticus	NCBIAAYI_c_2_2005	251.70010727408	465.976479641044	111.981182529148	10.1956714101436	143.645625097429	39.2599981256187
Actinomyces odontolyticus	NCBIAAYI_c_2_2006	1.27766551915776	79.8351311273117	17.9969757636131	0.637229463133974	30.4702841115758	0
Actinomyces odontolyticus	NCBIAAYI_c_2_2007	10.2213241532621	58.6543820527188	9.99831986867392	6.37229463133974	6.09405682231516	0
Actinomyces odontolyticus	NCBIAAYI_c_2_2008	0	0	0	0	0	0
[truncated: 998,000+ more rows]
